# Supplementary material for: Poor Competitiveness of Bradyrhizobium in Pigeon Pea Root Colonization in Indian Soils
Source: mBio. 2021 Jul 6;12(4):e00423-21. doi: 10.1128/mBio.00423-21 (PMC8406239; doi:10.1128/mBio.00423-21)
Supplement: TABLE S1 [file mbio.00423-21-st001.xlsx]

## Sheet: soil types and genotypes data
Physicochemical characterization of soil samples.						Comparison of pigeon varieties (genotypes) used in the study.
Parameters	Vertisol	Alfisol	Inceptisol
pH	6	9	8			Parameters	Asha	Mannem Konda Kandi	Durga
Carbon (% Oxidizable organic C)	0.75 – 1.00	0.3 – 0.5	0.5 – 0.75			Accession	ICPL 87119	ICPH 2740	ICPL 84031
Nitrogen (ammoniacal) (kg/ha)	0 – 15	0 – 15	0 – 15			Crop duration	Medium	Medium	Short
Nitrogen (nitrate) kg/ha	0 – 4	0 – 4	0 – 4			Plant height	181 – 215 cm	204 – 235 cm	100 – 120 cm
Phosphorous (kg/ha)	0 – 22	56 – 73	22 – 56			Flowering	110 – 120 days	115 – 122 days	80 – 85 days
Potassium (kg/ha)	< 112	112 – 280	< 112			Maturity	160 – 170 days	180 – 190 days	115 – 125 days
Copper (ppm)	0	0 – 0.2	0 – 0.2			100 seed mass	10.5 – 11.2 g	10.9 – 11.3 g	9.0 g
Zinc (ppm)	0 – 0.5	0 – 0.5	0.5 – 0.6			Disease resistance	Fusarium wilt, sterility mosaic virus	Fusarium wilt, sterility mosaic virus	NA
Molybdenum (ppm)	0 – 0.05	0	0.05 – 0.2			Seed protein content	0.212	0.184	NA
Manganese (ppm)	> 2.0	0.2 – 1.0	0.05 – 0.2			Average yield (Q/ha)	15.82 – 22.47	22.07 – 36.52	10 – 15
Iron (ppm)	0.2 – 1.0	0.2 – 1.0	0.2 – 1.0			Variety released in	1993	2015	1995
Boron (ppm)	2	0.1 – 1.0	0.1 – 1.0			Growth	Indeterminate	Indeterminate	Determinate
pH, macronutrient and micronutrient content of the representative soil samples were characterized using Soil Testing Kit for Macronutrients and Micronutrients (Hi-Media, India)						Data compiled from information available in public domain (ICRISAT Website, Govt. of India Pulses Status paper 2016)

## Sheet: factors
UNIVERSAL CODE (used for taxonomy)	EBI CODE (used for PCO/PCA production)	FRACTION	GENOTYPE	SOIL TYPE	STAGE OF ISOLATION	number of sequencing reads (split by barcode, merged and after fastq_filter filtering, plant DNA removed)
S0019new	S001	Loose soil	Asha	ALFISOLS	vegitative	1708
S0020new	S002	Loose soil	Asha	ALFISOLS	vegitative	8012
S0021new	S003	Loose soil	Asha	ALFISOLS	vegitative	3039
S0022new	S004	Loose soil	Asha	ALFISOLS	vegitative	7598
S0023new	S005	Loose soil	Asha	ALFISOLS	vegitative	9916
S0024new	S006	Loose soil	Asha	ALFISOLS	vegitative	10441
S0043new	S007	Loose soil	Durga	INCEPTISOLS	vegitative	6594
S0044new	S008	Loose soil	Durga	INCEPTISOLS	vegitative	821
S0045new	S009	Loose soil	Durga	INCEPTISOLS	vegitative	4645
S0046new	S010	Loose soil	Durga	INCEPTISOLS	vegitative	9824
S0047new	S011	Loose soil	Durga	INCEPTISOLS	vegitative	5698
S0048new	S012	Loose soil	Durga	INCEPTISOLS	vegitative	6635
S0031new	S013	Loose soil	M.K.K	ALFISOLS	vegitative	11952
S0032new	S014	Loose soil	M.K.K	ALFISOLS	vegitative	16740
S0033new	S015	Loose soil	M.K.K	ALFISOLS	vegitative	10111
S0034new	S016	Loose soil	M.K.K	ALFISOLS	vegitative	7370
S0035new	S017	Loose soil	M.K.K	ALFISOLS	vegitative	7656
S0036new	S018	Loose soil	M.K.K	ALFISOLS	vegitative	6103
S0001new	S019	BULKSOIL		ALFISOLS		4036
S0002new	S020	BULKSOIL		ALFISOLS		4583
S0003new	S021	BULKSOIL		ALFISOLS		6312
S0004new	S022	BULKSOIL		ALFISOLS		5033
S0005new	S023	BULKSOIL		ALFISOLS		7915
S0006new	S024	BULKSOIL		ALFISOLS		5758
S0025new	S025	Loose soil	Durga	ALFISOLS	vegitative	6299
S0026new	S026	Loose soil	Durga	ALFISOLS	vegitative	23815
S0027new	S027	Loose soil	Durga	ALFISOLS	vegitative	8408
S0028new	S028	Loose soil	Durga	ALFISOLS	vegitative	13215
S0029new	S029	Loose soil	Durga	ALFISOLS	vegitative	12516
S0030new	S030	Loose soil	Durga	ALFISOLS	vegitative	7109
S0013new	S031	BULKSOIL		VERTISOLS		11695
S0014new	S032	BULKSOIL		VERTISOLS		9009
S0015new	S033	BULKSOIL		VERTISOLS		14420
S0016new	S034	BULKSOIL		VERTISOLS		15412
S0017new	S035	BULKSOIL		VERTISOLS		14426
S0018new	S036	BULKSOIL		VERTISOLS		5237
S0055new	S037	Loose soil	Asha	VERTISOLS	Vegitative	8881
S0056new	S038	Loose soil	Asha	VERTISOLS	Vegitative	12831
S0057new	S039	Loose soil	Asha	VERTISOLS	Vegitative	7073
S0058new	S040	Loose soil	Asha	VERTISOLS	Vegitative	6851
S0059new	S041	Loose soil	Asha	VERTISOLS	Vegitative	12605
S0060new	S042	Loose soil	Asha	VERTISOLS	Vegitative	7246
S0007new	S043	BULKSOIL		INCEPTISOLS		9659
S0008new	S044	BULKSOIL		INCEPTISOLS		9007
S0009new	S045	BULKSOIL		INCEPTISOLS		15810
S0010new	S046	BULKSOIL		INCEPTISOLS		11356
S0011new	S047	BULKSOIL		INCEPTISOLS		18347
S0012new	S048	BULKSOIL		INCEPTISOLS		5724
S0067new	S049	Loose soil	M.K.K	VERTISOLS	vegitative	3619
S0068new	S050	Loose soil	M.K.K	VERTISOLS	vegitative	17278
S0069new	S051	Loose soil	M.K.K	VERTISOLS	vegitative	10526
S0070new	S052	Loose soil	M.K.K	VERTISOLS	vegitative	11915
S0071new	S053	Loose soil	M.K.K	VERTISOLS	vegitative	11448
S0072new	S054	Loose soil	M.K.K	VERTISOLS	vegitative	10322
S0073new	S055	Rhizosphere	Asha	ALFISOLS	vegitative	14865
S0074new	S056	Rhizosphere	Asha	ALFISOLS	vegitative	14010
S0075new	S057	Rhizosphere	Asha	ALFISOLS	vegitative	28867
S0076new	S058	Rhizosphere	Asha	ALFISOLS	vegitative	2183
S0077new	S059	Rhizosphere	Asha	ALFISOLS	vegitative	10790
S0078new	S060	Rhizosphere	Asha	ALFISOLS	vegitative	5908
S0061new	S061	Loose soil	Durga	VERTISOLS	vegitative	12633
S0062new	S062	Loose soil	Durga	VERTISOLS	vegitative	11132
S0063new	S063	Loose soil	Durga	VERTISOLS	vegitative	10063
S0064new	S064	Loose soil	Durga	VERTISOLS	vegitative	13184
S0065new	S065	Loose soil	Durga	VERTISOLS	vegitative	12766
S0066new	S066	Loose soil	Durga	VERTISOLS	vegitative	16582
S0085new	S067	Rhizosphere	M.K.K	ALFISOLS	vegitative	15868
S0086new	S068	Rhizosphere	M.K.K	ALFISOLS	vegitative	11451
S0087new	S069	Rhizosphere	M.K.K	ALFISOLS	vegitative	13028
S0088new	S070	Rhizosphere	M.K.K	ALFISOLS	vegitative	7540
S0089new	S071	Rhizosphere	M.K.K	ALFISOLS	vegitative	13244
S0090new	S072	Rhizosphere	M.K.K	ALFISOLS	vegitative	12360
S0037new	S073	Loose soil	Asha	INCEPTISOLS	vegitative	13777
S0038new	S074	Loose soil	Asha	INCEPTISOLS	vegitative	12504
S0039new	S075	Loose soil	Asha	INCEPTISOLS	vegitative	15191
S0040new	S076	Loose soil	Asha	INCEPTISOLS	vegitative	8384
S0041new	S077	Loose soil	Asha	INCEPTISOLS	vegitative	11162
S0042new	S078	Loose soil	Asha	INCEPTISOLS	vegitative	9341
S0079new	S079	Rhizosphere	Durga	ALFISOLS	vegitative	12374
S0080new	S080	Rhizosphere	Durga	ALFISOLS	vegitative	9829
S0081new	S081	Rhizosphere	Durga	ALFISOLS	vegitative	14234
S0082new	S082	Rhizosphere	Durga	ALFISOLS	vegitative	9204
S0083new	S083	Rhizosphere	Durga	ALFISOLS	vegitative	11086
S0084new	S084	Rhizosphere	Durga	ALFISOLS	vegitative	8399
S0049new	S085	Loose soil	M.K.K	INCEPTISOLS	vegitative	5708
S0050new	S086	Loose soil	M.K.K	INCEPTISOLS	vegitative	16625
S0051new	S087	Loose soil	M.K.K	INCEPTISOLS	vegitative	11674
S0052new	S088	Loose soil	M.K.K	INCEPTISOLS	vegitative	10833
S0053new	S089	Loose soil	M.K.K	INCEPTISOLS	vegitative	12088
S0054new	S090	Loose soil	M.K.K	INCEPTISOLS	vegitative	14813
S0109new	S091	Rhizosphere	Asha	VERTISOLS	vegitative	13017
S0110new	S092	Rhizosphere	Asha	VERTISOLS	vegitative	13650
S0111new	S093	Rhizosphere	Asha	VERTISOLS	vegitative	15589
S0112new	S094	Rhizosphere	Asha	VERTISOLS	vegitative	19634
S0113new	S095	Rhizosphere	Asha	VERTISOLS	vegitative	13431
S0114new	S096	Rhizosphere	Asha	VERTISOLS	vegitative	14087
S0121new	S097	Rhizosphere	M.K.K	VERTISOLS	vegitative	793
S0122new	S098	Rhizosphere	M.K.K	VERTISOLS	vegitative	9291
S0123new	S099	Rhizosphere	M.K.K	VERTISOLS	vegitative	10540
S0124new	S100	Rhizosphere	M.K.K	VERTISOLS	vegitative	6674
S0125new	S101	Rhizosphere	M.K.K	VERTISOLS	vegitative	1232
S0126new	S102	Rhizosphere	M.K.K	VERTISOLS	vegitative	5140
S0163new	S103	Rhizoplane	Asha	VERTISOLS	vegitative	5148
S0164new	S104	Rhizoplane	Asha	VERTISOLS	vegitative	8845
S0165new	S105	Rhizoplane	Asha	VERTISOLS	vegitative	13903
S0166new	S106	Rhizoplane	Asha	VERTISOLS	vegitative	1155
S0167new	S107	Rhizoplane	Asha	VERTISOLS	vegitative	13733
S0168new	S108	Rhizoplane	Asha	VERTISOLS	vegitative	12623
S0115new	S109	Rhizosphere	Durga	VERTISOLS	vegitative	7026
S0116new	S110	Rhizosphere	Durga	VERTISOLS	vegitative	10703
S0117new	S111	Rhizosphere	Durga	VERTISOLS	vegitative	9888
S0118new	S112	Rhizosphere	Durga	VERTISOLS	vegitative	6685
S0119new	S113	Rhizosphere	Durga	VERTISOLS	vegitative	10330
S0120new	S114	Rhizosphere	Durga	VERTISOLS	vegitative	8647
S0175new	S115	Rhizoplane	M.K.K	VERTISOLS	vegitative	11206
S0176new	S116	Rhizoplane	M.K.K	VERTISOLS	vegitative	6181
S0177new	S117	Rhizoplane	M.K.K	VERTISOLS	vegitative	10862
S0178new	S118	Rhizoplane	M.K.K	VERTISOLS	vegitative	952
S0179new	S119	Rhizoplane	M.K.K	VERTISOLS	vegitative	17789
S0180new	S120	Rhizoplane	M.K.K	VERTISOLS	vegitative	12173
S0091new	S121	Rhizosphere	Asha	INCEPTISOLS	vegitative	2340
S0092new	S122	Rhizosphere	Asha	INCEPTISOLS	vegitative	6372
S0093new	S123	Rhizosphere	Asha	INCEPTISOLS	vegitative	4372
S0094new	S124	Rhizosphere	Asha	INCEPTISOLS	vegitative	2420
S0095new	S125	Rhizosphere	Asha	INCEPTISOLS	vegitative	6620
S0096new	S126	Rhizosphere	Asha	INCEPTISOLS	vegitative	7721
S0169new	S127	Rhizoplane	Durga	VERTISOLS	vegitative	6760
S0170new	S128	Rhizoplane	Durga	VERTISOLS	vegitative	7579
S0171new	S129	Rhizoplane	Durga	VERTISOLS	vegitative	9436
S0172new	S130	Rhizoplane	Durga	VERTISOLS	vegitative	5729
S0173new	S131	Rhizoplane	Durga	VERTISOLS	vegitative	16448
S0174new	S132	Rhizoplane	Durga	VERTISOLS	vegitative	11067
S0103new	S133	Rhizosphere	M.K.K	INCEPTISOLS	vegitative	6669
S0104new	S134	Rhizosphere	M.K.K	INCEPTISOLS	vegitative	11263
S0105new	S135	Rhizosphere	M.K.K	INCEPTISOLS	vegitative	12848
S0106new	S136	Rhizosphere	M.K.K	INCEPTISOLS	vegitative	5359
S0107new	S137	Rhizosphere	M.K.K	INCEPTISOLS	vegitative	13784
S0108new	S138	Rhizosphere	M.K.K	INCEPTISOLS	vegitative	13069
S0145new	S139	Rhizoplane	Asha	INCEPTISOLS	vegitative	15774
S0146new	S140	Rhizoplane	Asha	INCEPTISOLS	vegitative	10315
S0147new	S141	Rhizoplane	Asha	INCEPTISOLS	vegitative	18041
S0148new	S142	Rhizoplane	Asha	INCEPTISOLS	vegitative	10550
S0149new	S143	Rhizoplane	Asha	INCEPTISOLS	vegitative	20317
S0150new	S144	Rhizoplane	Asha	INCEPTISOLS	vegitative	15734
S0097new	S145	Rhizosphere	Durga	INCEPTISOLS	vegitative	1021
S0098new	S146	Rhizosphere	Durga	INCEPTISOLS	vegitative	11067
S0099new	S147	Rhizosphere	Durga	INCEPTISOLS	vegitative	7591
S0100new	S148	Rhizosphere	Durga	INCEPTISOLS	vegitative	6276
S0101new	S149	Rhizosphere	Durga	INCEPTISOLS	vegitative	8889
S0102new	S150	Rhizosphere	Durga	INCEPTISOLS	vegitative	6337
S0157new	S151	Rhizoplane	M.K.K	INCEPTISOLS	vegitative	14113
S0158new	S152	Rhizoplane	M.K.K	INCEPTISOLS	vegitative	10246
S0159new	S153	Rhizoplane	M.K.K	INCEPTISOLS	vegitative	17261
S0160new	S154	Rhizoplane	M.K.K	INCEPTISOLS	vegitative	7811
S0161new	S155	Rhizoplane	M.K.K	INCEPTISOLS	vegitative	12576
S0162new	S156	Rhizoplane	M.K.K	INCEPTISOLS	vegitative	14051
S0127new	S157	Rhizoplane	Asha	ALFISOLS	vegitative	10927
S0128new	S158	Rhizoplane	Asha	ALFISOLS	vegitative	1898
S0129new	S159	Rhizoplane	Asha	ALFISOLS	vegitative	9792
S0130new	S160	Rhizoplane	Asha	ALFISOLS	vegitative	8971
S0131new	S161	Rhizoplane	Asha	ALFISOLS	vegitative	10266
S0132new	S162	Rhizoplane	Asha	ALFISOLS	vegitative	14452
S0151new	S163	Rhizoplane	Durga	INCEPTISOLS	vegitative	12759
S0152new	S164	Rhizoplane	Durga	INCEPTISOLS	vegitative	8014
S0153new	S165	Rhizoplane	Durga	INCEPTISOLS	vegitative	12894
S0154new	S166	Rhizoplane	Durga	INCEPTISOLS	vegitative	5734
S0155new	S167	Rhizoplane	Durga	INCEPTISOLS	vegitative	17555
S0156new	S168	Rhizoplane	Durga	INCEPTISOLS	vegitative	11947
S0139new	S169	Rhizoplane	M.K.K	ALFISOLS	vegitative	12803
S0140new	S170	Rhizoplane	M.K.K	ALFISOLS	vegitative	14999
S0141new	S171	Rhizoplane	M.K.K	ALFISOLS	vegitative	10185
S0142new	S172	Rhizoplane	M.K.K	ALFISOLS	vegitative	7689
S0143new	S173	Rhizoplane	M.K.K	ALFISOLS	vegitative	11717
S0144new	S174	Rhizoplane	M.K.K	ALFISOLS	vegitative	10986
S0181new	S175	Endosphere	Asha	ALFISOLS	vegitative	15545
S0182new	S176	Endosphere	Asha	ALFISOLS	vegitative	9117
S0183new	S177	Endosphere	Asha	ALFISOLS	vegitative	18202
S0184new	S178	Endosphere	Asha	ALFISOLS	vegitative	3842
S0185new	S179	Endosphere	Asha	ALFISOLS	vegitative	13108
S0186new	S180	Endosphere	Asha	ALFISOLS	vegitative	8807
S0133new	S181	Rhizoplane	Durga	ALFISOLS	vegitative	6099
S0134new	S182	Rhizoplane	Durga	ALFISOLS	vegitative	16456
S0135new	S183	Rhizoplane	Durga	ALFISOLS	vegitative	11934
S0136new	S184	Rhizoplane	Durga	ALFISOLS	vegitative	13152
S0137new	S185	Rhizoplane	Durga	ALFISOLS	vegitative	16707
S0138new	S186	Rhizoplane	Durga	ALFISOLS	vegitative	17222
S0193new	S187	Endosphere	M.K.K	ALFISOLS	vegitative	6510
S0194new	S188	Endosphere	M.K.K	ALFISOLS	vegitative	6974
S0195new	S189	Endosphere	M.K.K	ALFISOLS	vegitative	13685
S0196new	S190	Endosphere	M.K.K	ALFISOLS	vegitative	17791
S0197new	S191	Endosphere	M.K.K	ALFISOLS	vegitative	15254
S0198new	S192	Endosphere	M.K.K	ALFISOLS	vegitative	14330
S0187new	S193	Endosphere	Durga	ALFISOLS	vegitative	1877
S0188new	S194	Endosphere	Durga	ALFISOLS	vegitative	28936
S0189new	S195	Endosphere	Durga	ALFISOLS	vegitative	20949
S0190new	S196	Endosphere	Durga	ALFISOLS	vegitative	23449
S0191new	S197	Endosphere	Durga	ALFISOLS	vegitative	35260
S0192new	S198	Endosphere	Durga	ALFISOLS	vegitative	24702
S0241new	S205	Endosphere	Asha	VERTISOLS	vegitative	28374
S0242new	S206	Endosphere	Asha	VERTISOLS	vegitative	30884
S0243new	S207	Endosphere	Asha	VERTISOLS	vegitative	29582
S0244new	S208	Endosphere	Asha	VERTISOLS	vegitative	27392
S0245new	S209	Endosphere	Asha	VERTISOLS	vegitative	33443
S0246new	S210	Endosphere	Asha	VERTISOLS	vegitative	33064
S0253new	S217	Endosphere	M.K.K	VERTISOLS	vegitative	17816
S0254new	S218	Endosphere	M.K.K	VERTISOLS	vegitative	27317
S0255new	S219	Endosphere	M.K.K	VERTISOLS	vegitative	20132
S0256new	S220	Endosphere	M.K.K	VERTISOLS	vegitative	21094
S0257new	S221	Endosphere	M.K.K	VERTISOLS	vegitative	21225
S0258new	S222	Endosphere	M.K.K	VERTISOLS	vegitative	26344
S0265new	S229	Endosphere	Durga	VERTISOLS	vegitative	11201
S0266new	S230	Endosphere	Durga	VERTISOLS	vegitative	12623
S0267new	S231	Endosphere	Durga	VERTISOLS	vegitative	17925
S0268new	S232	Endosphere	Durga	VERTISOLS	vegitative	10466
S0269new	S233	Endosphere	Durga	VERTISOLS	vegitative	21624
S0270new	S234	Endosphere	Durga	VERTISOLS	vegitative	20332
S0205new	S241	Endosphere	Asha	INCEPTISOLS	vegitative	1830
S0206new	S242	Endosphere	Asha	INCEPTISOLS	vegitative	31072
S0207new	S243	Endosphere	Asha	INCEPTISOLS	vegitative	21306
S0208new	S244	Endosphere	Asha	INCEPTISOLS	vegitative	17956
S0209new	S245	Endosphere	Asha	INCEPTISOLS	vegitative	16179
S0210new	S246	Endosphere	Asha	INCEPTISOLS	vegitative	4156
S0229new	S253	Endosphere	M.K.K	INCEPTISOLS	vegitative	16095
S0230new	S254	Endosphere	M.K.K	INCEPTISOLS	vegitative	66304
S0231new	S255	Endosphere	M.K.K	INCEPTISOLS	vegitative	40607
S0232new	S256	Endosphere	M.K.K	INCEPTISOLS	vegitative	72196
S0233new	S257	Endosphere	M.K.K	INCEPTISOLS	vegitative	6122
S0234new	S258	Endosphere	M.K.K	INCEPTISOLS	vegitative	83392
S0217new	S265	Endosphere	Durga	INCEPTISOLS	vegitative	20617
S0218new	S266	Endosphere	Durga	INCEPTISOLS	vegitative	14727
S0219new	S267	Endosphere	Durga	INCEPTISOLS	vegitative	20944
S0220new	S268	Endosphere	Durga	INCEPTISOLS	vegitative	13817
S0221new	S269	Endosphere	Durga	INCEPTISOLS	vegitative	24983
S0222new	S270	Endosphere	Durga	INCEPTISOLS	vegitative	22193
S0271new	S271	Loose soil	ASHA	ALFISOLS	FLOWERING	274
S0272new	S272	Loose soil	ASHA	ALFISOLS	FLOWERING	5486
S0273new	S273	Loose soil	ASHA	ALFISOLS	FLOWERING	4865
S0274new	S274	Loose soil	ASHA	ALFISOLS	FLOWERING	2692
S0275new	S275	Loose soil	ASHA	ALFISOLS	FLOWERING	5141
S0276new	S276	Loose soil	ASHA	ALFISOLS	FLOWERING	3822
S0295new	S277	Loose soil	DURGA	INCEPTISOLS	FLOWERING	10202
S0296new	S278	Loose soil	DURGA	INCEPTISOLS	FLOWERING	5273
S0297new	S279	Loose soil	DURGA	INCEPTISOLS	FLOWERING	11166
S0298new	S280	Loose soil	DURGA	INCEPTISOLS	FLOWERING	6765
S0299new	S281	Loose soil	DURGA	INCEPTISOLS	FLOWERING	8618
S0300new	S282	Loose soil	DURGA	INCEPTISOLS	FLOWERING	6917
S0283new	S283	Loose soil	M.K.K	ALFISOLS	FLOWERING	1758
S0284new	S284	Loose soil	M.K.K	ALFISOLS	FLOWERING	3914
S0285new	S285	Loose soil	M.K.K	ALFISOLS	FLOWERING	3926
S0286new	S286	Loose soil	M.K.K	ALFISOLS	FLOWERING	3838
S0287new	S287	Loose soil	M.K.K	ALFISOLS	FLOWERING	4511
S0288new	S288	Loose soil	M.K.K	ALFISOLS	FLOWERING	2058
S0325new	S289	RHIZOSPHERE	ASHA	ALFISOLS	FLOWERING	4790
S0326new	S290	RHIZOSPHERE	ASHA	ALFISOLS	FLOWERING	4020
S0327new	S291	RHIZOSPHERE	ASHA	ALFISOLS	FLOWERING	6528
S0328new	S292	RHIZOSPHERE	ASHA	ALFISOLS	FLOWERING	1277
S0329new	S293	RHIZOSPHERE	ASHA	ALFISOLS	FLOWERING	4306
S0330new	S294	RHIZOSPHERE	ASHA	ALFISOLS	FLOWERING	750
S0277new	S295	Loose soil	DURGA	ALFISOLS	FLOWERING	1030
S0278new	S296	Loose soil	DURGA	ALFISOLS	FLOWERING	4362
S0279new	S297	Loose soil	DURGA	ALFISOLS	FLOWERING	3484
S0280new	S298	Loose soil	DURGA	ALFISOLS	FLOWERING	3374
S0281new	S299	Loose soil	DURGA	ALFISOLS	FLOWERING	3960
S0282new	S300	Loose soil	DURGA	ALFISOLS	FLOWERING	4108
S0337new	S301	RHIZOSPHERE	M.K.K	ALFISOLS	FLOWERING	490
S0338new	S302	RHIZOSPHERE	M.K.K	ALFISOLS	FLOWERING	1392
S0339new	S303	RHIZOSPHERE	M.K.K	ALFISOLS	FLOWERING	4041
S0340new	S304	RHIZOSPHERE	M.K.K	ALFISOLS	FLOWERING	1897
S0341new	S305	RHIZOSPHERE	M.K.K	ALFISOLS	FLOWERING	4884
S0342new	S306	RHIZOSPHERE	M.K.K	ALFISOLS	FLOWERING	241
S0307new	S307	Loose soil	ASHA	VERTISOLS	FLOWERING	1131
S0308new	S308	Loose soil	ASHA	VERTISOLS	FLOWERING	12901
S0309new	S309	Loose soil	ASHA	VERTISOLS	FLOWERING	17837
S0310new	S310	Loose soil	ASHA	VERTISOLS	FLOWERING	10564
S0311new	S311	Loose soil	ASHA	VERTISOLS	FLOWERING	12670
S0312new	S312	Loose soil	ASHA	VERTISOLS	FLOWERING	14158
S0331new	S313	RHIZOSPHERE	DURGA	ALFISOLS	FLOWERING	12634
S0332new	S314	RHIZOSPHERE	DURGA	ALFISOLS	FLOWERING	911
S0333new	S315	RHIZOSPHERE	DURGA	ALFISOLS	FLOWERING	10205
S0334new	S316	RHIZOSPHERE	DURGA	ALFISOLS	FLOWERING	570
S0335new	S317	RHIZOSPHERE	DURGA	ALFISOLS	FLOWERING	13846
S0336new	S318	RHIZOSPHERE	DURGA	ALFISOLS	FLOWERING	4798
S0319new	S319	Loose soil	M.K.K	VERTISOLS	FLOWERING	516
S0320new	S320	Loose soil	M.K.K	VERTISOLS	FLOWERING	948
S0321new	S321	Loose soil	M.K.K	VERTISOLS	FLOWERING	14650
S0322new	S322	Loose soil	M.K.K	VERTISOLS	FLOWERING	11340
S0323new	S323	Loose soil	M.K.K	VERTISOLS	FLOWERING	11767
S0324new	S324	Loose soil	M.K.K	VERTISOLS	FLOWERING	12821
S0361new	S325	RHIZOSPHERE	ASHA	VERTISOLS	FLOWERING	11354
S0362new	S326	RHIZOSPHERE	ASHA	VERTISOLS	FLOWERING	7562
S0363new	S327	RHIZOSPHERE	ASHA	VERTISOLS	FLOWERING	11536
S0364new	S328	RHIZOSPHERE	ASHA	VERTISOLS	FLOWERING	1112
S0365new	S329	RHIZOSPHERE	ASHA	VERTISOLS	FLOWERING	7950
S0366new	S330	RHIZOSPHERE	ASHA	VERTISOLS	FLOWERING	8009
S0313new	S331	Loose soil	DURGA	VERTISOLS	FLOWERING	5054
S0314new	S332	Loose soil	DURGA	VERTISOLS	FLOWERING	11557
S0315new	S333	Loose soil	DURGA	VERTISOLS	FLOWERING	14970
S0316new	S334	Loose soil	DURGA	VERTISOLS	FLOWERING	12432
S0317new	S335	Loose soil	DURGA	VERTISOLS	FLOWERING	11997
S0318new	S336	Loose soil	DURGA	VERTISOLS	FLOWERING	4784
S0373new	S337	RHIZOSPHERE	M.K.K	VERTISOLS	FLOWERING	10537
S0374new	S338	RHIZOSPHERE	M.K.K	VERTISOLS	FLOWERING	8489
S0375new	S339	RHIZOSPHERE	M.K.K	VERTISOLS	FLOWERING	13588
S0376new	S340	RHIZOSPHERE	M.K.K	VERTISOLS	FLOWERING	1149
S0377new	S341	RHIZOSPHERE	M.K.K	VERTISOLS	FLOWERING	11650
S0378new	S342	RHIZOSPHERE	M.K.K	VERTISOLS	FLOWERING	1677
S0289new	S343	Loose soil	ASHA	INCEPTISOLS	FLOWERING	2399
S0290new	S344	Loose soil	ASHA	INCEPTISOLS	FLOWERING	2410
S0291new	S345	Loose soil	ASHA	INCEPTISOLS	FLOWERING	13347
S0292new	S346	Loose soil	ASHA	INCEPTISOLS	FLOWERING	7177
S0293new	S347	Loose soil	ASHA	INCEPTISOLS	FLOWERING	5439
S0294new	S348	Loose soil	ASHA	INCEPTISOLS	FLOWERING	10543
S0367new	S349	RHIZOSPHERE	DURGA	VERTISOLS	FLOWERING	10075
S0368new	S350	RHIZOSPHERE	DURGA	VERTISOLS	FLOWERING	7005
S0369new	S351	RHIZOSPHERE	DURGA	VERTISOLS	FLOWERING	1661
S0370new	S352	RHIZOSPHERE	DURGA	VERTISOLS	FLOWERING	568
S0371new	S353	RHIZOSPHERE	DURGA	VERTISOLS	FLOWERING	6382
S0372new	S354	RHIZOSPHERE	DURGA	VERTISOLS	FLOWERING	1584
S0301new	S355	Loose soil	M.K.K	INCEPTISOLS	FLOWERING	2910
S0302new	S356	Loose soil	M.K.K	INCEPTISOLS	FLOWERING	1100
S0303new	S357	Loose soil	M.K.K	INCEPTISOLS	FLOWERING	13699
S0304new	S358	Loose soil	M.K.K	INCEPTISOLS	FLOWERING	8021
S0305new	S359	Loose soil	M.K.K	INCEPTISOLS	FLOWERING	7307
S0306new	S360	Loose soil	M.K.K	INCEPTISOLS	FLOWERING	10948
S0343new	S361	RHIZOSPHERE	ASHA	INCEPTISOLS	FLOWERING	11307
S0344new	S362	RHIZOSPHERE	ASHA	INCEPTISOLS	FLOWERING	6973
S0345new	S363	RHIZOSPHERE	ASHA	INCEPTISOLS	FLOWERING	12004
S0346new	S364	RHIZOSPHERE	ASHA	INCEPTISOLS	FLOWERING	6828
S0347new	S365	RHIZOSPHERE	ASHA	INCEPTISOLS	FLOWERING	10647
S0348new	S366	RHIZOSPHERE	ASHA	INCEPTISOLS	FLOWERING	7504
S0355new	S367	RHIZOSPHERE	M.K.K	INCEPTISOLS	FLOWERING	768
S0356new	S368	RHIZOSPHERE	M.K.K	INCEPTISOLS	FLOWERING	10186
S0357new	S369	RHIZOSPHERE	M.K.K	INCEPTISOLS	FLOWERING	13101
S0358new	S370	RHIZOSPHERE	M.K.K	INCEPTISOLS	FLOWERING	7526
S0359new	S371	RHIZOSPHERE	M.K.K	INCEPTISOLS	FLOWERING	8825
S0360new	S372	RHIZOSPHERE	M.K.K	INCEPTISOLS	FLOWERING	8510
S0397new	S373	RHIZOPLANE	ASHA	INCEPTISOLS	FLOWERING	6023
S0398new	S374	RHIZOPLANE	ASHA	INCEPTISOLS	FLOWERING	5028
S0399new	S375	RHIZOPLANE	ASHA	INCEPTISOLS	FLOWERING	8235
S0400new	S376	RHIZOPLANE	ASHA	INCEPTISOLS	FLOWERING	4323
S0401new	S377	RHIZOPLANE	ASHA	INCEPTISOLS	FLOWERING	7595
S0402new	S378	RHIZOPLANE	ASHA	INCEPTISOLS	FLOWERING	7198
S0349new	S379	RHIZOSPHERE	DURGA	INCEPTISOLS	FLOWERING	8755
S0350new	S380	RHIZOSPHERE	DURGA	INCEPTISOLS	FLOWERING	10453
S0351new	S381	RHIZOSPHERE	DURGA	INCEPTISOLS	FLOWERING	864
S0352new	S382	RHIZOSPHERE	DURGA	INCEPTISOLS	FLOWERING	8388
S0353new	S383	RHIZOSPHERE	DURGA	INCEPTISOLS	FLOWERING	3326
S0354new	S384	RHIZOSPHERE	DURGA	INCEPTISOLS	FLOWERING	9687
S0409new	S385	RHIZOPLANE	M.K.K	INCEPTISOLS	FLOWERING	5247
S0410new	S386	RHIZOPLANE	M.K.K	INCEPTISOLS	FLOWERING	4092
S0411new	S387	RHIZOPLANE	M.K.K	INCEPTISOLS	FLOWERING	7444
S0412new	S388	RHIZOPLANE	M.K.K	INCEPTISOLS	FLOWERING	244
S0413new	S389	RHIZOPLANE	M.K.K	INCEPTISOLS	FLOWERING	7934
S0414new	S390	RHIZOPLANE	M.K.K	INCEPTISOLS	FLOWERING	5557
S0379new	S391	RHIZOPLANE	ASHA	ALFISOLS	FLOWERING	7224
S0380new	S392	RHIZOPLANE	ASHA	ALFISOLS	FLOWERING	2915
S0381new	S393	RHIZOPLANE	ASHA	ALFISOLS	FLOWERING	12713
S0382new	S394	RHIZOPLANE	ASHA	ALFISOLS	FLOWERING	9418
S0383new	S395	RHIZOPLANE	ASHA	ALFISOLS	FLOWERING	8307
S0384new	S396	RHIZOPLANE	ASHA	ALFISOLS	FLOWERING	8331
S0403new	S397	RHIZOPLANE	DURGA	INCEPTISOLS	FLOWERING	7501
S0404new	S398	RHIZOPLANE	DURGA	INCEPTISOLS	FLOWERING	8681
S0405new	S399	RHIZOPLANE	DURGA	INCEPTISOLS	FLOWERING	11687
S0406new	S400	RHIZOPLANE	DURGA	INCEPTISOLS	FLOWERING	5262
S0407new	S401	RHIZOPLANE	DURGA	INCEPTISOLS	FLOWERING	9653
S0408new	S402	RHIZOPLANE	DURGA	INCEPTISOLS	FLOWERING	6697
S0391new	S403	RHIZOPLANE	M.K.K	ALFISOLS	FLOWERING	8964
S0392new	S404	RHIZOPLANE	M.K.K	ALFISOLS	FLOWERING	12357
S0393new	S405	RHIZOPLANE	M.K.K	ALFISOLS	FLOWERING	14102
S0394new	S406	RHIZOPLANE	M.K.K	ALFISOLS	FLOWERING	7141
S0395new	S407	RHIZOPLANE	M.K.K	ALFISOLS	FLOWERING	11271
S0396new	S408	RHIZOPLANE	M.K.K	ALFISOLS	FLOWERING	11221
S0433new	S409	ENDOSPHERE	ASHA	ALFISOLS	FLOWERING	10796
S0434new	S410	ENDOSPHERE	ASHA	ALFISOLS	FLOWERING	8003
S0435new	S411	ENDOSPHERE	ASHA	ALFISOLS	FLOWERING	12621
S0436new	S412	ENDOSPHERE	ASHA	ALFISOLS	FLOWERING	455
S0437new	S413	ENDOSPHERE	ASHA	ALFISOLS	FLOWERING	13854
S0438new	S414	ENDOSPHERE	ASHA	ALFISOLS	FLOWERING	7040
S0385new	S415	RHIZOPLANE	DURGA	ALFISOLS	FLOWERING	1629
S0386new	S416	RHIZOPLANE	DURGA	ALFISOLS	FLOWERING	11210
S0387new	S417	RHIZOPLANE	DURGA	ALFISOLS	FLOWERING	10905
S0388new	S418	RHIZOPLANE	DURGA	ALFISOLS	FLOWERING	7943
S0389new	S419	RHIZOPLANE	DURGA	ALFISOLS	FLOWERING	9392
S0390new	S420	RHIZOPLANE	DURGA	ALFISOLS	FLOWERING	9947
S0445new	S421	ENDOSPHERE	M.K.K	ALFISOLS	FLOWERING	1639
S0446new	S422	ENDOSPHERE	M.K.K	ALFISOLS	FLOWERING	11273
S0447new	S423	ENDOSPHERE	M.K.K	ALFISOLS	FLOWERING	16691
S0448new	S424	ENDOSPHERE	M.K.K	ALFISOLS	FLOWERING	657
S0449new	S425	ENDOSPHERE	M.K.K	ALFISOLS	FLOWERING	18632
S0450new	S426	ENDOSPHERE	M.K.K	ALFISOLS	FLOWERING	1105
S0415new	S427	RHIZOPLANE	ASHA	VERTISOLS	FLOWERING	8340
S0416new	S428	RHIZOPLANE	ASHA	VERTISOLS	FLOWERING	11227
S0417new	S429	RHIZOPLANE	ASHA	VERTISOLS	FLOWERING	10813
S0418new	S430	RHIZOPLANE	ASHA	VERTISOLS	FLOWERING	9099
S0419new	S431	RHIZOPLANE	ASHA	VERTISOLS	FLOWERING	9243
S0420new	S432	RHIZOPLANE	ASHA	VERTISOLS	FLOWERING	9206
S0439new	S433	ENDOSPHERE	DURGA	ALFISOLS	FLOWERING	10166
S0440new	S434	ENDOSPHERE	DURGA	ALFISOLS	FLOWERING	7347
S0441new	S435	ENDOSPHERE	DURGA	ALFISOLS	FLOWERING	3716
S0442new	S436	ENDOSPHERE	DURGA	ALFISOLS	FLOWERING	1232
S0443new	S437	ENDOSPHERE	DURGA	ALFISOLS	FLOWERING	12849
S0444new	S438	ENDOSPHERE	DURGA	ALFISOLS	FLOWERING	8710
S0427new	S439	RHIZOPLANE	M.K.K	VERTISOLS	FLOWERING	4419
S0428new	S440	RHIZOPLANE	M.K.K	VERTISOLS	FLOWERING	5976
S0429new	S441	RHIZOPLANE	M.K.K	VERTISOLS	FLOWERING	7481
S0430new	S442	RHIZOPLANE	M.K.K	VERTISOLS	FLOWERING	5597
S0431new	S443	RHIZOPLANE	M.K.K	VERTISOLS	FLOWERING	7172
S0432new	S444	RHIZOPLANE	M.K.K	VERTISOLS	FLOWERING	8329
S0475new	S445	ENDOSPHERE	ASHA	VERTISOLS	FLOWERING	10754
S0476new	S446	ENDOSPHERE	ASHA	VERTISOLS	FLOWERING	6770
S0477new	S447	ENDOSPHERE	ASHA	VERTISOLS	FLOWERING	12128
S0478new	S448	ENDOSPHERE	ASHA	VERTISOLS	FLOWERING	1896
S0479new	S449	ENDOSPHERE	ASHA	VERTISOLS	FLOWERING	12559
S0480new	S450	ENDOSPHERE	ASHA	VERTISOLS	FLOWERING	3674
S0421new	S451	RHIZOPLANE	DURGA	VERTISOLS	FLOWERING	4522
S0422new	S452	RHIZOPLANE	DURGA	VERTISOLS	FLOWERING	11324
S0423new	S453	RHIZOPLANE	DURGA	VERTISOLS	FLOWERING	9924
S0424new	S454	RHIZOPLANE	DURGA	VERTISOLS	FLOWERING	8106
S0425new	S455	RHIZOPLANE	DURGA	VERTISOLS	FLOWERING	22214
S0426new	S456	RHIZOPLANE	DURGA	VERTISOLS	FLOWERING	9569
S0499new	S457	ENDOSPHERE	M.K.K	VERTISOLS	FLOWERING	9536
S0500new	S458	ENDOSPHERE	M.K.K	VERTISOLS	FLOWERING	4620
S0501new	S459	ENDOSPHERE	M.K.K	VERTISOLS	FLOWERING	6537
S0502new	S460	ENDOSPHERE	M.K.K	VERTISOLS	FLOWERING	1268
S0503new	S461	ENDOSPHERE	M.K.K	VERTISOLS	FLOWERING	11803
S0504new	S462	ENDOSPHERE	M.K.K	VERTISOLS	FLOWERING	5016
S0487new	S463	ENDOSPHERE	DURGA	VERTISOLS	FLOWERING	2681
S0488new	S464	ENDOSPHERE	DURGA	VERTISOLS	FLOWERING	27826
S0489new	S465	ENDOSPHERE	DURGA	VERTISOLS	FLOWERING	22695
S0490new	S466	ENDOSPHERE	DURGA	VERTISOLS	FLOWERING	16520
S0491new	S467	ENDOSPHERE	DURGA	VERTISOLS	FLOWERING	18315
S0492new	S468	ENDOSPHERE	DURGA	VERTISOLS	FLOWERING	19808
S0451new	S475	ENDOSPHERE	ASHA	INCEPTISOLS	FLOWERING	46587
S0452new	S476	ENDOSPHERE	ASHA	INCEPTISOLS	FLOWERING	34040
S0453new	S477	ENDOSPHERE	ASHA	INCEPTISOLS	FLOWERING	52785
S0454new	S478	ENDOSPHERE	ASHA	INCEPTISOLS	FLOWERING	43283
S0455new	S479	ENDOSPHERE	ASHA	INCEPTISOLS	FLOWERING	41872
S0456new	S480	ENDOSPHERE	ASHA	INCEPTISOLS	FLOWERING	44251
S0463new	S487	ENDOSPHERE	M.K.K	INCEPTISOLS	FLOWERING	36346
S0464new	S488	ENDOSPHERE	M.K.K	INCEPTISOLS	FLOWERING	3727
S0465new	S489	ENDOSPHERE	M.K.K	INCEPTISOLS	FLOWERING	35144
S0466new	S490	ENDOSPHERE	M.K.K	INCEPTISOLS	FLOWERING	38808
S0467new	S491	ENDOSPHERE	M.K.K	INCEPTISOLS	FLOWERING	29057
S0468new	S492	ENDOSPHERE	M.K.K	INCEPTISOLS	FLOWERING	2942
S0457new	S499	ENDOSPHERE	DURGA	INCEPTISOLS	FLOWERING	9284
S0458new	S500	ENDOSPHERE	DURGA	INCEPTISOLS	FLOWERING	49640
S0459new	S501	ENDOSPHERE	DURGA	INCEPTISOLS	FLOWERING	47293
S0460new	S502	ENDOSPHERE	DURGA	INCEPTISOLS	FLOWERING	32067
S0461new	S503	ENDOSPHERE	DURGA	INCEPTISOLS	FLOWERING	45702
S0462new	S504	ENDOSPHERE	DURGA	INCEPTISOLS	FLOWERING	3558
						5149433 total

## Sheet: Bash_code
the code should be used under Linux - my operating system is Ubuntu. The files uploaded to EBI are already split by the barcode so for anyone wanting to repeat (or use the pigeon pea sample for some other purpose) just skip to the place where sampels are already separated. Check if the barcode is correctly removed (line 548 should remove any barcode or its leftover). Usearch and blastn should be …
the outcome of the code is OTU/genera/family/phyla tables with and without Rhizobium/Brady as well as rhizosphere/root/nodule isolates table
**** I have 6 (x 2) files (Miseq 300PE output of >~1M reads each)
*** unzip the files
for f in *R*.fq.gz ; do gzip -d $f ; done ;
*** check quality of the reads *example -
for f in *R*.fq ; do ./usearch10 -fastx_info $f ; done ;
*** EE Ok, low R1 normally 1.5, R2 2.2
*** copy the output into a file
grep EE quality_fastx > quality_fastx_onlyEE ;
*** look at the quality score
sed -i 's/;/,/g' quality_fastx_onlyEE ;
cut -d, -f1 quality_fastx_onlyEE > qual_to_av ;
sed -i 's/EE mean //g' qual_to_av
awk '{ total += $1; count++ } END {print total/count }' qual_to_av > av_qual ;
*** on average the files are of good quality (R1 and R2 are both averaged) = 1.89167
*** merge files
for f in [A,B,C,D,E,F]_R1.fq ; do ./usearch10 -fastq_mergepairs $f -relabel @ -fastq_maxdiffs 10 -fastqout $f\merged.fq ; done ;
*** >80% of reads merged ! - SAVED AS MERGING_REPORT
for f in *merged.fq ; do ./usearch10 -fastq_filter $f -fastq_maxee 1.0 -fastaout $f\filtered.fa ; done ;
*** >99% survived - SAVED AS filtering_report
**** our samples were sequeced using a single Miseq library ligated to the PCR amplicons. Hence the reads are not directional. I need to reverse_complement them, add them to the inital version and fish out the reads of the desired orientation based on the primer sequence
for f in *fqfiltered.fa ; do awk '/^>/ {printf("\n%s\n" ,$0); next; } { printf("%s" ,$0);} END {printf("\n");}' $f > $f\liner ; done ;
for f in *liner ; do sed -i '/^$/d' $f ; done ;
for f in *liner ; do fastx_reverse_complement -i $f -o $f\rev_compl ; done ;
cat A_R1.fqmerged.fqfiltered.faliner A_R1.fqmerged.fqfiltered.falinerrev_compl > A_both ;
cat B_R1.fqmerged.fqfiltered.faliner B_R1.fqmerged.fqfiltered.falinerrev_compl > B_both ;
cat C_R1.fqmerged.fqfiltered.faliner C_R1.fqmerged.fqfiltered.falinerrev_compl > C_both ;
cat D_R1.fqmerged.fqfiltered.faliner D_R1.fqmerged.fqfiltered.falinerrev_compl > D_both ;
cat E_R1.fqmerged.fqfiltered.faliner E_R1.fqmerged.fqfiltered.falinerrev_compl > E_both ;
cat F_R1.fqmerged.fqfiltered.faliner F_R1.fqmerged.fqfiltered.falinerrev_compl > F_both ;
*** primer barcode was given as below
grep CTCC[A,C,T,G][A,C,T,G][A,C,T,G]GTGCCAGC[A,C]GCCGCGGTAA[A,C,T,G]*ATTAGA[A,T]ACCC[C,G,T][A,G,T]GTAGTCC[A,C,T,G][A,C,T,G][A,C,T,G]CCTC A_both > bact_S001 ;
grep TGATT[A,C,T,G][A,C,T,G][A,C,T,G]GTGCCAGC[A,C]GCCGCGGTAA[A,C,T,G]*ATTAGA[A,T]ACCC[C,G,T][A,G,T]GTAGTCC[A,C,T,G][A,C,T,G][A,C,T,G]CCTC A_both > bact_S002 ;
grep CGGATT[A,C,T,G][A,C,T,G][A,C,T,G]GTGCCAGC[A,C]GCCGCGGTAA[A,C,T,G]*ATTAGA[A,T]ACCC[C,G,T][A,G,T]GTAGTCC[A,C,T,G][A,C,T,G][A,C,T,G]CCTC A_both > bact_S003 ;
grep GTGT[A,C,T,G][A,C,T,G][A,C,T,G]GTGCCAGC[A,C]GCCGCGGTAA[A,C,T,G]*ATTAGA[A,T]ACCC[C,G,T][A,G,T]GTAGTCC[A,C,T,G][A,C,T,G][A,C,T,G]CCTC A_both > bact_S004 ;
grep CGATA[A,C,T,G][A,C,T,G][A,C,T,G]GTGCCAGC[A,C]GCCGCGGTAA[A,C,T,G]*ATTAGA[A,T]ACCC[C,G,T][A,G,T]GTAGTCC[A,C,T,G][A,C,T,G][A,C,T,G]CCTC A_both > bact_S005 ;
grep CAGTAA[A,C,T,G][A,C,T,G][A,C,T,G]GTGCCAGC[A,C]GCCGCGGTAA[A,C,T,G]*ATTAGA[A,T]ACCC[C,G,T][A,G,T]GTAGTCC[A,C,T,G][A,C,T,G][A,C,T,G]CCTC A_both > bact_S006 ;
grep GCCT[A,C,T,G][A,C,T,G][A,C,T,G]GTGCCAGC[A,C]GCCGCGGTAA[A,C,T,G]*ATTAGA[A,T]ACCC[C,G,T][A,G,T]GTAGTCC[A,C,T,G][A,C,T,G][A,C,T,G]CCTC A_both > bact_S007 ;
grep GTTAG[A,C,T,G][A,C,T,G][A,C,T,G]GTGCCAGC[A,C]GCCGCGGTAA[A,C,T,G]*ATTAGA[A,T]ACCC[C,G,T][A,G,T]GTAGTCC[A,C,T,G][A,C,T,G][A,C,T,G]CCTC A_both > bact_S008 ;
grep TGGTTC[A,C,T,G][A,C,T,G][A,C,T,G]GTGCCAGC[A,C]GCCGCGGTAA[A,C,T,G]*ATTAGA[A,T]ACCC[C,G,T][A,G,T]GTAGTCC[A,C,T,G][A,C,T,G][A,C,T,G]CCTC A_both > bact_S009 ;
grep ATAC[A,C,T,G][A,C,T,G][A,C,T,G]GTGCCAGC[A,C]GCCGCGGTAA[A,C,T,G]*ATTAGA[A,T]ACCC[C,G,T][A,G,T]GTAGTCC[A,C,T,G][A,C,T,G][A,C,T,G]CCTC A_both > bact_S010 ;
grep TGTAC[A,C,T,G][A,C,T,G][A,C,T,G]GTGCCAGC[A,C]GCCGCGGTAA[A,C,T,G]*ATTAGA[A,T]ACCC[C,G,T][A,G,T]GTAGTCC[A,C,T,G][A,C,T,G][A,C,T,G]CCTC A_both > bact_S011 ;
grep GTCGGA[A,C,T,G][A,C,T,G][A,C,T,G]GTGCCAGC[A,C]GCCGCGGTAA[A,C,T,G]*ATTAGA[A,T]ACCC[C,G,T][A,G,T]GTAGTCC[A,C,T,G][A,C,T,G][A,C,T,G]CCTC A_both > bact_S012 ;
grep CTCC[A,C,T,G][A,C,T,G][A,C,T,G]GTGCCAGC[A,C]GCCGCGGTAA[A,C,T,G]*ATTAGA[A,T]ACCC[C,G,T][A,G,T]GTAGTCC[A,C,T,G][A,C,T,G][A,C,T,G]TGAGT A_both > bact_S013 ;
grep TGATT[A,C,T,G][A,C,T,G][A,C,T,G]GTGCCAGC[A,C]GCCGCGGTAA[A,C,T,G]*ATTAGA[A,T]ACCC[C,G,T][A,G,T]GTAGTCC[A,C,T,G][A,C,T,G][A,C,T,G]TGAGT A_both > bact_S014 ;
grep CGGATT[A,C,T,G][A,C,T,G][A,C,T,G]GTGCCAGC[A,C]GCCGCGGTAA[A,C,T,G]*ATTAGA[A,T]ACCC[C,G,T][A,G,T]GTAGTCC[A,C,T,G][A,C,T,G][A,C,T,G]TGAGT A_both > bact_S015 ;
grep GTGT[A,C,T,G][A,C,T,G][A,C,T,G]GTGCCAGC[A,C]GCCGCGGTAA[A,C,T,G]*ATTAGA[A,T]ACCC[C,G,T][A,G,T]GTAGTCC[A,C,T,G][A,C,T,G][A,C,T,G]TGAGT A_both > bact_S016 ;
grep CGATA[A,C,T,G][A,C,T,G][A,C,T,G]GTGCCAGC[A,C]GCCGCGGTAA[A,C,T,G]*ATTAGA[A,T]ACCC[C,G,T][A,G,T]GTAGTCC[A,C,T,G][A,C,T,G][A,C,T,G]TGAGT A_both > bact_S017 ;
grep CAGTAA[A,C,T,G][A,C,T,G][A,C,T,G]GTGCCAGC[A,C]GCCGCGGTAA[A,C,T,G]*ATTAGA[A,T]ACCC[C,G,T][A,G,T]GTAGTCC[A,C,T,G][A,C,T,G][A,C,T,G]TGAGT A_both > bact_S018 ;
grep GCCT[A,C,T,G][A,C,T,G][A,C,T,G]GTGCCAGC[A,C]GCCGCGGTAA[A,C,T,G]*ATTAGA[A,T]ACCC[C,G,T][A,G,T]GTAGTCC[A,C,T,G][A,C,T,G][A,C,T,G]TGAGT A_both > bact_S019 ;
grep GTTAG[A,C,T,G][A,C,T,G][A,C,T,G]GTGCCAGC[A,C]GCCGCGGTAA[A,C,T,G]*ATTAGA[A,T]ACCC[C,G,T][A,G,T]GTAGTCC[A,C,T,G][A,C,T,G][A,C,T,G]TGAGT A_both > bact_S020 ;
grep TGGTTC[A,C,T,G][A,C,T,G][A,C,T,G]GTGCCAGC[A,C]GCCGCGGTAA[A,C,T,G]*ATTAGA[A,T]ACCC[C,G,T][A,G,T]GTAGTCC[A,C,T,G][A,C,T,G][A,C,T,G]TGAGT A_both > bact_S021 ;
grep ATAC[A,C,T,G][A,C,T,G][A,C,T,G]GTGCCAGC[A,C]GCCGCGGTAA[A,C,T,G]*ATTAGA[A,T]ACCC[C,G,T][A,G,T]GTAGTCC[A,C,T,G][A,C,T,G][A,C,T,G]TGAGT A_both > bact_S022 ;
grep TGTAC[A,C,T,G][A,C,T,G][A,C,T,G]GTGCCAGC[A,C]GCCGCGGTAA[A,C,T,G]*ATTAGA[A,T]ACCC[C,G,T][A,G,T]GTAGTCC[A,C,T,G][A,C,T,G][A,C,T,G]TGAGT A_both > bact_S023 ;
grep GTCGGA[A,C,T,G][A,C,T,G][A,C,T,G]GTGCCAGC[A,C]GCCGCGGTAA[A,C,T,G]*ATTAGA[A,T]ACCC[C,G,T][A,G,T]GTAGTCC[A,C,T,G][A,C,T,G][A,C,T,G]TGAGT A_both > bact_S024 ;
grep CTCC[A,C,T,G][A,C,T,G][A,C,T,G]GTGCCAGC[A,C]GCCGCGGTAA[A,C,T,G]*ATTAGA[A,T]ACCC[C,G,T][A,G,T]GTAGTCC[A,C,T,G][A,C,T,G][A,C,T,G]GACTTG A_both > bact_S025 ;
grep TGATT[A,C,T,G][A,C,T,G][A,C,T,G]GTGCCAGC[A,C]GCCGCGGTAA[A,C,T,G]*ATTAGA[A,T]ACCC[C,G,T][A,G,T]GTAGTCC[A,C,T,G][A,C,T,G][A,C,T,G]GACTTG A_both > bact_S026 ;
grep CGGATT[A,C,T,G][A,C,T,G][A,C,T,G]GTGCCAGC[A,C]GCCGCGGTAA[A,C,T,G]*ATTAGA[A,T]ACCC[C,G,T][A,G,T]GTAGTCC[A,C,T,G][A,C,T,G][A,C,T,G]GACTTG A_both > bact_S027 ;
grep GTGT[A,C,T,G][A,C,T,G][A,C,T,G]GTGCCAGC[A,C]GCCGCGGTAA[A,C,T,G]*ATTAGA[A,T]ACCC[C,G,T][A,G,T]GTAGTCC[A,C,T,G][A,C,T,G][A,C,T,G]GACTTG A_both > bact_S028 ;
grep CGATA[A,C,T,G][A,C,T,G][A,C,T,G]GTGCCAGC[A,C]GCCGCGGTAA[A,C,T,G]*ATTAGA[A,T]ACCC[C,G,T][A,G,T]GTAGTCC[A,C,T,G][A,C,T,G][A,C,T,G]GACTTG A_both > bact_S029 ;
grep CAGTAA[A,C,T,G][A,C,T,G][A,C,T,G]GTGCCAGC[A,C]GCCGCGGTAA[A,C,T,G]*ATTAGA[A,T]ACCC[C,G,T][A,G,T]GTAGTCC[A,C,T,G][A,C,T,G][A,C,T,G]GACTTG A_both > bact_S030 ;
grep GCCT[A,C,T,G][A,C,T,G][A,C,T,G]GTGCCAGC[A,C]GCCGCGGTAA[A,C,T,G]*ATTAGA[A,T]ACCC[C,G,T][A,G,T]GTAGTCC[A,C,T,G][A,C,T,G][A,C,T,G]GACTTG A_both > bact_S031 ;
grep GTTAG[A,C,T,G][A,C,T,G][A,C,T,G]GTGCCAGC[A,C]GCCGCGGTAA[A,C,T,G]*ATTAGA[A,T]ACCC[C,G,T][A,G,T]GTAGTCC[A,C,T,G][A,C,T,G][A,C,T,G]GACTTG A_both > bact_S032 ;
grep TGGTTC[A,C,T,G][A,C,T,G][A,C,T,G]GTGCCAGC[A,C]GCCGCGGTAA[A,C,T,G]*ATTAGA[A,T]ACCC[C,G,T][A,G,T]GTAGTCC[A,C,T,G][A,C,T,G][A,C,T,G]GACTTG A_both > bact_S033 ;
grep ATAC[A,C,T,G][A,C,T,G][A,C,T,G]GTGCCAGC[A,C]GCCGCGGTAA[A,C,T,G]*ATTAGA[A,T]ACCC[C,G,T][A,G,T]GTAGTCC[A,C,T,G][A,C,T,G][A,C,T,G]GACTTG A_both > bact_S034 ;
grep TGTAC[A,C,T,G][A,C,T,G][A,C,T,G]GTGCCAGC[A,C]GCCGCGGTAA[A,C,T,G]*ATTAGA[A,T]ACCC[C,G,T][A,G,T]GTAGTCC[A,C,T,G][A,C,T,G][A,C,T,G]GACTTG A_both > bact_S035 ;
grep GTCGGA[A,C,T,G][A,C,T,G][A,C,T,G]GTGCCAGC[A,C]GCCGCGGTAA[A,C,T,G]*ATTAGA[A,T]ACCC[C,G,T][A,G,T]GTAGTCC[A,C,T,G][A,C,T,G][A,C,T,G]GACTTG A_both > bact_S036 ;
grep CTCC[A,C,T,G][A,C,T,G][A,C,T,G]GTGCCAGC[A,C]GCCGCGGTAA[A,C,T,G]*ATTAGA[A,T]ACCC[C,G,T][A,G,T]GTAGTCC[A,C,T,G][A,C,T,G][A,C,T,G]GCACA A_both > bact_S037 ;
grep TGATT[A,C,T,G][A,C,T,G][A,C,T,G]GTGCCAGC[A,C]GCCGCGGTAA[A,C,T,G]*ATTAGA[A,T]ACCC[C,G,T][A,G,T]GTAGTCC[A,C,T,G][A,C,T,G][A,C,T,G]GCACA A_both > bact_S038 ;
grep CGGATT[A,C,T,G][A,C,T,G][A,C,T,G]GTGCCAGC[A,C]GCCGCGGTAA[A,C,T,G]*ATTAGA[A,T]ACCC[C,G,T][A,G,T]GTAGTCC[A,C,T,G][A,C,T,G][A,C,T,G]GCACA A_both > bact_S039 ;
grep GTGT[A,C,T,G][A,C,T,G][A,C,T,G]GTGCCAGC[A,C]GCCGCGGTAA[A,C,T,G]*ATTAGA[A,T]ACCC[C,G,T][A,G,T]GTAGTCC[A,C,T,G][A,C,T,G][A,C,T,G]GCACA A_both > bact_S040 ;
grep CGATA[A,C,T,G][A,C,T,G][A,C,T,G]GTGCCAGC[A,C]GCCGCGGTAA[A,C,T,G]*ATTAGA[A,T]ACCC[C,G,T][A,G,T]GTAGTCC[A,C,T,G][A,C,T,G][A,C,T,G]GCACA A_both > bact_S041 ;
grep CAGTAA[A,C,T,G][A,C,T,G][A,C,T,G]GTGCCAGC[A,C]GCCGCGGTAA[A,C,T,G]*ATTAGA[A,T]ACCC[C,G,T][A,G,T]GTAGTCC[A,C,T,G][A,C,T,G][A,C,T,G]GCACA A_both > bact_S042 ;
grep GCCT[A,C,T,G][A,C,T,G][A,C,T,G]GTGCCAGC[A,C]GCCGCGGTAA[A,C,T,G]*ATTAGA[A,T]ACCC[C,G,T][A,G,T]GTAGTCC[A,C,T,G][A,C,T,G][A,C,T,G]GCACA A_both > bact_S043 ;
grep GTTAG[A,C,T,G][A,C,T,G][A,C,T,G]GTGCCAGC[A,C]GCCGCGGTAA[A,C,T,G]*ATTAGA[A,T]ACCC[C,G,T][A,G,T]GTAGTCC[A,C,T,G][A,C,T,G][A,C,T,G]GCACA A_both > bact_S044 ;
grep TGGTTC[A,C,T,G][A,C,T,G][A,C,T,G]GTGCCAGC[A,C]GCCGCGGTAA[A,C,T,G]*ATTAGA[A,T]ACCC[C,G,T][A,G,T]GTAGTCC[A,C,T,G][A,C,T,G][A,C,T,G]GCACA A_both > bact_S045 ;
grep ATAC[A,C,T,G][A,C,T,G][A,C,T,G]GTGCCAGC[A,C]GCCGCGGTAA[A,C,T,G]*ATTAGA[A,T]ACCC[C,G,T][A,G,T]GTAGTCC[A,C,T,G][A,C,T,G][A,C,T,G]GCACA A_both > bact_S046 ;
grep TGTAC[A,C,T,G][A,C,T,G][A,C,T,G]GTGCCAGC[A,C]GCCGCGGTAA[A,C,T,G]*ATTAGA[A,T]ACCC[C,G,T][A,G,T]GTAGTCC[A,C,T,G][A,C,T,G][A,C,T,G]GCACA A_both > bact_S047 ;
grep GTCGGA[A,C,T,G][A,C,T,G][A,C,T,G]GTGCCAGC[A,C]GCCGCGGTAA[A,C,T,G]*ATTAGA[A,T]ACCC[C,G,T][A,G,T]GTAGTCC[A,C,T,G][A,C,T,G][A,C,T,G]GCACA A_both > bact_S048 ;
grep CTCC[A,C,T,G][A,C,T,G][A,C,T,G]GTGCCAGC[A,C]GCCGCGGTAA[A,C,T,G]*ATTAGA[A,T]ACCC[C,G,T][A,G,T]GTAGTCC[A,C,T,G][A,C,T,G][A,C,T,G]GGAG A_both > bact_S049 ;
grep TGATT[A,C,T,G][A,C,T,G][A,C,T,G]GTGCCAGC[A,C]GCCGCGGTAA[A,C,T,G]*ATTAGA[A,T]ACCC[C,G,T][A,G,T]GTAGTCC[A,C,T,G][A,C,T,G][A,C,T,G]GGAG A_both > bact_S050 ;
grep CGGATT[A,C,T,G][A,C,T,G][A,C,T,G]GTGCCAGC[A,C]GCCGCGGTAA[A,C,T,G]*ATTAGA[A,T]ACCC[C,G,T][A,G,T]GTAGTCC[A,C,T,G][A,C,T,G][A,C,T,G]GGAG A_both > bact_S051 ;
grep GTGT[A,C,T,G][A,C,T,G][A,C,T,G]GTGCCAGC[A,C]GCCGCGGTAA[A,C,T,G]*ATTAGA[A,T]ACCC[C,G,T][A,G,T]GTAGTCC[A,C,T,G][A,C,T,G][A,C,T,G]GGAG A_both > bact_S052 ;
grep CGATA[A,C,T,G][A,C,T,G][A,C,T,G]GTGCCAGC[A,C]GCCGCGGTAA[A,C,T,G]*ATTAGA[A,T]ACCC[C,G,T][A,G,T]GTAGTCC[A,C,T,G][A,C,T,G][A,C,T,G]GGAG A_both > bact_S053 ;
grep CAGTAA[A,C,T,G][A,C,T,G][A,C,T,G]GTGCCAGC[A,C]GCCGCGGTAA[A,C,T,G]*ATTAGA[A,T]ACCC[C,G,T][A,G,T]GTAGTCC[A,C,T,G][A,C,T,G][A,C,T,G]GGAG A_both > bact_S054 ;
grep GCCT[A,C,T,G][A,C,T,G][A,C,T,G]GTGCCAGC[A,C]GCCGCGGTAA[A,C,T,G]*ATTAGA[A,T]ACCC[C,G,T][A,G,T]GTAGTCC[A,C,T,G][A,C,T,G][A,C,T,G]GGAG A_both > bact_S055 ;
grep GTTAG[A,C,T,G][A,C,T,G][A,C,T,G]GTGCCAGC[A,C]GCCGCGGTAA[A,C,T,G]*ATTAGA[A,T]ACCC[C,G,T][A,G,T]GTAGTCC[A,C,T,G][A,C,T,G][A,C,T,G]GGAG A_both > bact_S056 ;
grep TGGTTC[A,C,T,G][A,C,T,G][A,C,T,G]GTGCCAGC[A,C]GCCGCGGTAA[A,C,T,G]*ATTAGA[A,T]ACCC[C,G,T][A,G,T]GTAGTCC[A,C,T,G][A,C,T,G][A,C,T,G]GGAG A_both > bact_S057 ;
grep ATAC[A,C,T,G][A,C,T,G][A,C,T,G]GTGCCAGC[A,C]GCCGCGGTAA[A,C,T,G]*ATTAGA[A,T]ACCC[C,G,T][A,G,T]GTAGTCC[A,C,T,G][A,C,T,G][A,C,T,G]GGAG A_both > bact_S058 ;
grep TGTAC[A,C,T,G][A,C,T,G][A,C,T,G]GTGCCAGC[A,C]GCCGCGGTAA[A,C,T,G]*ATTAGA[A,T]ACCC[C,G,T][A,G,T]GTAGTCC[A,C,T,G][A,C,T,G][A,C,T,G]GGAG A_both > bact_S059 ;
grep GTCGGA[A,C,T,G][A,C,T,G][A,C,T,G]GTGCCAGC[A,C]GCCGCGGTAA[A,C,T,G]*ATTAGA[A,T]ACCC[C,G,T][A,G,T]GTAGTCC[A,C,T,G][A,C,T,G][A,C,T,G]GGAG A_both > bact_S060 ;
grep CTCC[A,C,T,G][A,C,T,G][A,C,T,G]GTGCCAGC[A,C]GCCGCGGTAA[A,C,T,G]*ATTAGA[A,T]ACCC[C,G,T][A,G,T]GTAGTCC[A,C,T,G][A,C,T,G][A,C,T,G]CAGG A_both > bact_S061 ;
grep TGATT[A,C,T,G][A,C,T,G][A,C,T,G]GTGCCAGC[A,C]GCCGCGGTAA[A,C,T,G]*ATTAGA[A,T]ACCC[C,G,T][A,G,T]GTAGTCC[A,C,T,G][A,C,T,G][A,C,T,G]CAGG A_both > bact_S062 ;
grep CGGATT[A,C,T,G][A,C,T,G][A,C,T,G]GTGCCAGC[A,C]GCCGCGGTAA[A,C,T,G]*ATTAGA[A,T]ACCC[C,G,T][A,G,T]GTAGTCC[A,C,T,G][A,C,T,G][A,C,T,G]CAGG A_both > bact_S063 ;
grep GTGT[A,C,T,G][A,C,T,G][A,C,T,G]GTGCCAGC[A,C]GCCGCGGTAA[A,C,T,G]*ATTAGA[A,T]ACCC[C,G,T][A,G,T]GTAGTCC[A,C,T,G][A,C,T,G][A,C,T,G]CAGG A_both > bact_S064 ;
grep CGATA[A,C,T,G][A,C,T,G][A,C,T,G]GTGCCAGC[A,C]GCCGCGGTAA[A,C,T,G]*ATTAGA[A,T]ACCC[C,G,T][A,G,T]GTAGTCC[A,C,T,G][A,C,T,G][A,C,T,G]CAGG A_both > bact_S065 ;
grep CAGTAA[A,C,T,G][A,C,T,G][A,C,T,G]GTGCCAGC[A,C]GCCGCGGTAA[A,C,T,G]*ATTAGA[A,T]ACCC[C,G,T][A,G,T]GTAGTCC[A,C,T,G][A,C,T,G][A,C,T,G]CAGG A_both > bact_S066 ;
grep GCCT[A,C,T,G][A,C,T,G][A,C,T,G]GTGCCAGC[A,C]GCCGCGGTAA[A,C,T,G]*ATTAGA[A,T]ACCC[C,G,T][A,G,T]GTAGTCC[A,C,T,G][A,C,T,G][A,C,T,G]CAGG A_both > bact_S067 ;
grep GTTAG[A,C,T,G][A,C,T,G][A,C,T,G]GTGCCAGC[A,C]GCCGCGGTAA[A,C,T,G]*ATTAGA[A,T]ACCC[C,G,T][A,G,T]GTAGTCC[A,C,T,G][A,C,T,G][A,C,T,G]CAGG A_both > bact_S068 ;
grep TGGTTC[A,C,T,G][A,C,T,G][A,C,T,G]GTGCCAGC[A,C]GCCGCGGTAA[A,C,T,G]*ATTAGA[A,T]ACCC[C,G,T][A,G,T]GTAGTCC[A,C,T,G][A,C,T,G][A,C,T,G]CAGG A_both > bact_S069 ;
grep ATAC[A,C,T,G][A,C,T,G][A,C,T,G]GTGCCAGC[A,C]GCCGCGGTAA[A,C,T,G]*ATTAGA[A,T]ACCC[C,G,T][A,G,T]GTAGTCC[A,C,T,G][A,C,T,G][A,C,T,G]CAGG A_both > bact_S070 ;
grep TGTAC[A,C,T,G][A,C,T,G][A,C,T,G]GTGCCAGC[A,C]GCCGCGGTAA[A,C,T,G]*ATTAGA[A,T]ACCC[C,G,T][A,G,T]GTAGTCC[A,C,T,G][A,C,T,G][A,C,T,G]CAGG A_both > bact_S071 ;
grep GTCGGA[A,C,T,G][A,C,T,G][A,C,T,G]GTGCCAGC[A,C]GCCGCGGTAA[A,C,T,G]*ATTAGA[A,T]ACCC[C,G,T][A,G,T]GTAGTCC[A,C,T,G][A,C,T,G][A,C,T,G]CAGG A_both > bact_S072 ;
grep CTCC[A,C,T,G][A,C,T,G][A,C,T,G]GTGCCAGC[A,C]GCCGCGGTAA[A,C,T,G]*ATTAGA[A,T]ACCC[C,G,T][A,G,T]GTAGTCC[A,C,T,G][A,C,T,G][A,C,T,G]GGATC A_both > bact_S073 ;
grep TGATT[A,C,T,G][A,C,T,G][A,C,T,G]GTGCCAGC[A,C]GCCGCGGTAA[A,C,T,G]*ATTAGA[A,T]ACCC[C,G,T][A,G,T]GTAGTCC[A,C,T,G][A,C,T,G][A,C,T,G]GGATC A_both > bact_S074 ;
grep CGGATT[A,C,T,G][A,C,T,G][A,C,T,G]GTGCCAGC[A,C]GCCGCGGTAA[A,C,T,G]*ATTAGA[A,T]ACCC[C,G,T][A,G,T]GTAGTCC[A,C,T,G][A,C,T,G][A,C,T,G]GGATC A_both > bact_S075 ;
grep GTGT[A,C,T,G][A,C,T,G][A,C,T,G]GTGCCAGC[A,C]GCCGCGGTAA[A,C,T,G]*ATTAGA[A,T]ACCC[C,G,T][A,G,T]GTAGTCC[A,C,T,G][A,C,T,G][A,C,T,G]GGATC A_both > bact_S076 ;
grep CGATA[A,C,T,G][A,C,T,G][A,C,T,G]GTGCCAGC[A,C]GCCGCGGTAA[A,C,T,G]*ATTAGA[A,T]ACCC[C,G,T][A,G,T]GTAGTCC[A,C,T,G][A,C,T,G][A,C,T,G]GGATC A_both > bact_S077 ;
grep CAGTAA[A,C,T,G][A,C,T,G][A,C,T,G]GTGCCAGC[A,C]GCCGCGGTAA[A,C,T,G]*ATTAGA[A,T]ACCC[C,G,T][A,G,T]GTAGTCC[A,C,T,G][A,C,T,G][A,C,T,G]GGATC A_both > bact_S078 ;
grep GCCT[A,C,T,G][A,C,T,G][A,C,T,G]GTGCCAGC[A,C]GCCGCGGTAA[A,C,T,G]*ATTAGA[A,T]ACCC[C,G,T][A,G,T]GTAGTCC[A,C,T,G][A,C,T,G][A,C,T,G]GGATC A_both > bact_S079 ;
grep GTTAG[A,C,T,G][A,C,T,G][A,C,T,G]GTGCCAGC[A,C]GCCGCGGTAA[A,C,T,G]*ATTAGA[A,T]ACCC[C,G,T][A,G,T]GTAGTCC[A,C,T,G][A,C,T,G][A,C,T,G]GGATC A_both > bact_S080 ;
grep TGGTTC[A,C,T,G][A,C,T,G][A,C,T,G]GTGCCAGC[A,C]GCCGCGGTAA[A,C,T,G]*ATTAGA[A,T]ACCC[C,G,T][A,G,T]GTAGTCC[A,C,T,G][A,C,T,G][A,C,T,G]GGATC A_both > bact_S081 ;
grep ATAC[A,C,T,G][A,C,T,G][A,C,T,G]GTGCCAGC[A,C]GCCGCGGTAA[A,C,T,G]*ATTAGA[A,T]ACCC[C,G,T][A,G,T]GTAGTCC[A,C,T,G][A,C,T,G][A,C,T,G]GGATC A_both > bact_S082 ;
grep TGTAC[A,C,T,G][A,C,T,G][A,C,T,G]GTGCCAGC[A,C]GCCGCGGTAA[A,C,T,G]*ATTAGA[A,T]ACCC[C,G,T][A,G,T]GTAGTCC[A,C,T,G][A,C,T,G][A,C,T,G]GGATC A_both > bact_S083 ;
grep GTCGGA[A,C,T,G][A,C,T,G][A,C,T,G]GTGCCAGC[A,C]GCCGCGGTAA[A,C,T,G]*ATTAGA[A,T]ACCC[C,G,T][A,G,T]GTAGTCC[A,C,T,G][A,C,T,G][A,C,T,G]GGATC A_both > bact_S084 ;
grep CTCC[A,C,T,G][A,C,T,G][A,C,T,G]GTGCCAGC[A,C]GCCGCGGTAA[A,C,T,G]*ATTAGA[A,T]ACCC[C,G,T][A,G,T]GTAGTCC[A,C,T,G][A,C,T,G][A,C,T,G]ATCC A_both > bact_S085 ;
grep TGATT[A,C,T,G][A,C,T,G][A,C,T,G]GTGCCAGC[A,C]GCCGCGGTAA[A,C,T,G]*ATTAGA[A,T]ACCC[C,G,T][A,G,T]GTAGTCC[A,C,T,G][A,C,T,G][A,C,T,G]ATCC A_both > bact_S086 ;
grep CGGATT[A,C,T,G][A,C,T,G][A,C,T,G]GTGCCAGC[A,C]GCCGCGGTAA[A,C,T,G]*ATTAGA[A,T]ACCC[C,G,T][A,G,T]GTAGTCC[A,C,T,G][A,C,T,G][A,C,T,G]ATCC A_both > bact_S087 ;
grep GTGT[A,C,T,G][A,C,T,G][A,C,T,G]GTGCCAGC[A,C]GCCGCGGTAA[A,C,T,G]*ATTAGA[A,T]ACCC[C,G,T][A,G,T]GTAGTCC[A,C,T,G][A,C,T,G][A,C,T,G]ATCC A_both > bact_S088 ;
grep CGATA[A,C,T,G][A,C,T,G][A,C,T,G]GTGCCAGC[A,C]GCCGCGGTAA[A,C,T,G]*ATTAGA[A,T]ACCC[C,G,T][A,G,T]GTAGTCC[A,C,T,G][A,C,T,G][A,C,T,G]ATCC A_both > bact_S089 ;
grep CAGTAA[A,C,T,G][A,C,T,G][A,C,T,G]GTGCCAGC[A,C]GCCGCGGTAA[A,C,T,G]*ATTAGA[A,T]ACCC[C,G,T][A,G,T]GTAGTCC[A,C,T,G][A,C,T,G][A,C,T,G]ATCC A_both > bact_S090 ;
grep GCCT[A,C,T,G][A,C,T,G][A,C,T,G]GTGCCAGC[A,C]GCCGCGGTAA[A,C,T,G]*ATTAGA[A,T]ACCC[C,G,T][A,G,T]GTAGTCC[A,C,T,G][A,C,T,G][A,C,T,G]ATCC A_both > bact_S091 ;
grep GTTAG[A,C,T,G][A,C,T,G][A,C,T,G]GTGCCAGC[A,C]GCCGCGGTAA[A,C,T,G]*ATTAGA[A,T]ACCC[C,G,T][A,G,T]GTAGTCC[A,C,T,G][A,C,T,G][A,C,T,G]ATCC A_both > bact_S092 ;
grep TGGTTC[A,C,T,G][A,C,T,G][A,C,T,G]GTGCCAGC[A,C]GCCGCGGTAA[A,C,T,G]*ATTAGA[A,T]ACCC[C,G,T][A,G,T]GTAGTCC[A,C,T,G][A,C,T,G][A,C,T,G]ATCC A_both > bact_S093 ;
grep ATAC[A,C,T,G][A,C,T,G][A,C,T,G]GTGCCAGC[A,C]GCCGCGGTAA[A,C,T,G]*ATTAGA[A,T]ACCC[C,G,T][A,G,T]GTAGTCC[A,C,T,G][A,C,T,G][A,C,T,G]ATCC A_both > bact_S094 ;
grep TGTAC[A,C,T,G][A,C,T,G][A,C,T,G]GTGCCAGC[A,C]GCCGCGGTAA[A,C,T,G]*ATTAGA[A,T]ACCC[C,G,T][A,G,T]GTAGTCC[A,C,T,G][A,C,T,G][A,C,T,G]ATCC A_both > bact_S095 ;
grep GTCGGA[A,C,T,G][A,C,T,G][A,C,T,G]GTGCCAGC[A,C]GCCGCGGTAA[A,C,T,G]*ATTAGA[A,T]ACCC[C,G,T][A,G,T]GTAGTCC[A,C,T,G][A,C,T,G][A,C,T,G]ATCC A_both > bact_S096 ;
grep CTCC[A,C,T,G][A,C,T,G][A,C,T,G]GTGCCAGC[A,C]GCCGCGGTAA[A,C,T,G]*ATTAGA[A,T]ACCC[C,G,T][A,G,T]GTAGTCC[A,C,T,G][A,C,T,G][A,C,T,G]CCTC B_both > bact_S097 ;
grep TGATT[A,C,T,G][A,C,T,G][A,C,T,G]GTGCCAGC[A,C]GCCGCGGTAA[A,C,T,G]*ATTAGA[A,T]ACCC[C,G,T][A,G,T]GTAGTCC[A,C,T,G][A,C,T,G][A,C,T,G]CCTC B_both > bact_S098 ;
grep CGGATT[A,C,T,G][A,C,T,G][A,C,T,G]GTGCCAGC[A,C]GCCGCGGTAA[A,C,T,G]*ATTAGA[A,T]ACCC[C,G,T][A,G,T]GTAGTCC[A,C,T,G][A,C,T,G][A,C,T,G]CCTC B_both > bact_S099 ;
grep GTGT[A,C,T,G][A,C,T,G][A,C,T,G]GTGCCAGC[A,C]GCCGCGGTAA[A,C,T,G]*ATTAGA[A,T]ACCC[C,G,T][A,G,T]GTAGTCC[A,C,T,G][A,C,T,G][A,C,T,G]CCTC B_both > bact_S100 ;
grep CGATA[A,C,T,G][A,C,T,G][A,C,T,G]GTGCCAGC[A,C]GCCGCGGTAA[A,C,T,G]*ATTAGA[A,T]ACCC[C,G,T][A,G,T]GTAGTCC[A,C,T,G][A,C,T,G][A,C,T,G]CCTC B_both > bact_S101 ;
grep CAGTAA[A,C,T,G][A,C,T,G][A,C,T,G]GTGCCAGC[A,C]GCCGCGGTAA[A,C,T,G]*ATTAGA[A,T]ACCC[C,G,T][A,G,T]GTAGTCC[A,C,T,G][A,C,T,G][A,C,T,G]CCTC B_both > bact_S102 ;
grep GCCT[A,C,T,G][A,C,T,G][A,C,T,G]GTGCCAGC[A,C]GCCGCGGTAA[A,C,T,G]*ATTAGA[A,T]ACCC[C,G,T][A,G,T]GTAGTCC[A,C,T,G][A,C,T,G][A,C,T,G]CCTC B_both > bact_S103 ;
grep GTTAG[A,C,T,G][A,C,T,G][A,C,T,G]GTGCCAGC[A,C]GCCGCGGTAA[A,C,T,G]*ATTAGA[A,T]ACCC[C,G,T][A,G,T]GTAGTCC[A,C,T,G][A,C,T,G][A,C,T,G]CCTC B_both > bact_S104 ;
grep TGGTTC[A,C,T,G][A,C,T,G][A,C,T,G]GTGCCAGC[A,C]GCCGCGGTAA[A,C,T,G]*ATTAGA[A,T]ACCC[C,G,T][A,G,T]GTAGTCC[A,C,T,G][A,C,T,G][A,C,T,G]CCTC B_both > bact_S105 ;
grep ATAC[A,C,T,G][A,C,T,G][A,C,T,G]GTGCCAGC[A,C]GCCGCGGTAA[A,C,T,G]*ATTAGA[A,T]ACCC[C,G,T][A,G,T]GTAGTCC[A,C,T,G][A,C,T,G][A,C,T,G]CCTC B_both > bact_S106 ;
grep TGTAC[A,C,T,G][A,C,T,G][A,C,T,G]GTGCCAGC[A,C]GCCGCGGTAA[A,C,T,G]*ATTAGA[A,T]ACCC[C,G,T][A,G,T]GTAGTCC[A,C,T,G][A,C,T,G][A,C,T,G]CCTC B_both > bact_S107 ;
grep GTCGGA[A,C,T,G][A,C,T,G][A,C,T,G]GTGCCAGC[A,C]GCCGCGGTAA[A,C,T,G]*ATTAGA[A,T]ACCC[C,G,T][A,G,T]GTAGTCC[A,C,T,G][A,C,T,G][A,C,T,G]CCTC B_both > bact_S108 ;
grep CTCC[A,C,T,G][A,C,T,G][A,C,T,G]GTGCCAGC[A,C]GCCGCGGTAA[A,C,T,G]*ATTAGA[A,T]ACCC[C,G,T][A,G,T]GTAGTCC[A,C,T,G][A,C,T,G][A,C,T,G]TGAGT B_both > bact_S109 ;
grep TGATT[A,C,T,G][A,C,T,G][A,C,T,G]GTGCCAGC[A,C]GCCGCGGTAA[A,C,T,G]*ATTAGA[A,T]ACCC[C,G,T][A,G,T]GTAGTCC[A,C,T,G][A,C,T,G][A,C,T,G]TGAGT B_both > bact_S110 ;
grep CGGATT[A,C,T,G][A,C,T,G][A,C,T,G]GTGCCAGC[A,C]GCCGCGGTAA[A,C,T,G]*ATTAGA[A,T]ACCC[C,G,T][A,G,T]GTAGTCC[A,C,T,G][A,C,T,G][A,C,T,G]TGAGT B_both > bact_S111 ;
grep GTGT[A,C,T,G][A,C,T,G][A,C,T,G]GTGCCAGC[A,C]GCCGCGGTAA[A,C,T,G]*ATTAGA[A,T]ACCC[C,G,T][A,G,T]GTAGTCC[A,C,T,G][A,C,T,G][A,C,T,G]TGAGT B_both > bact_S112 ;
grep CGATA[A,C,T,G][A,C,T,G][A,C,T,G]GTGCCAGC[A,C]GCCGCGGTAA[A,C,T,G]*ATTAGA[A,T]ACCC[C,G,T][A,G,T]GTAGTCC[A,C,T,G][A,C,T,G][A,C,T,G]TGAGT B_both > bact_S113 ;
grep CAGTAA[A,C,T,G][A,C,T,G][A,C,T,G]GTGCCAGC[A,C]GCCGCGGTAA[A,C,T,G]*ATTAGA[A,T]ACCC[C,G,T][A,G,T]GTAGTCC[A,C,T,G][A,C,T,G][A,C,T,G]TGAGT B_both > bact_S114 ;
grep GCCT[A,C,T,G][A,C,T,G][A,C,T,G]GTGCCAGC[A,C]GCCGCGGTAA[A,C,T,G]*ATTAGA[A,T]ACCC[C,G,T][A,G,T]GTAGTCC[A,C,T,G][A,C,T,G][A,C,T,G]TGAGT B_both > bact_S115 ;
grep GTTAG[A,C,T,G][A,C,T,G][A,C,T,G]GTGCCAGC[A,C]GCCGCGGTAA[A,C,T,G]*ATTAGA[A,T]ACCC[C,G,T][A,G,T]GTAGTCC[A,C,T,G][A,C,T,G][A,C,T,G]TGAGT B_both > bact_S116 ;
grep TGGTTC[A,C,T,G][A,C,T,G][A,C,T,G]GTGCCAGC[A,C]GCCGCGGTAA[A,C,T,G]*ATTAGA[A,T]ACCC[C,G,T][A,G,T]GTAGTCC[A,C,T,G][A,C,T,G][A,C,T,G]TGAGT B_both > bact_S117 ;
grep ATAC[A,C,T,G][A,C,T,G][A,C,T,G]GTGCCAGC[A,C]GCCGCGGTAA[A,C,T,G]*ATTAGA[A,T]ACCC[C,G,T][A,G,T]GTAGTCC[A,C,T,G][A,C,T,G][A,C,T,G]TGAGT B_both > bact_S118 ;
grep TGTAC[A,C,T,G][A,C,T,G][A,C,T,G]GTGCCAGC[A,C]GCCGCGGTAA[A,C,T,G]*ATTAGA[A,T]ACCC[C,G,T][A,G,T]GTAGTCC[A,C,T,G][A,C,T,G][A,C,T,G]TGAGT B_both > bact_S119 ;
grep GTCGGA[A,C,T,G][A,C,T,G][A,C,T,G]GTGCCAGC[A,C]GCCGCGGTAA[A,C,T,G]*ATTAGA[A,T]ACCC[C,G,T][A,G,T]GTAGTCC[A,C,T,G][A,C,T,G][A,C,T,G]TGAGT B_both > bact_S120 ;
grep CTCC[A,C,T,G][A,C,T,G][A,C,T,G]GTGCCAGC[A,C]GCCGCGGTAA[A,C,T,G]*ATTAGA[A,T]ACCC[C,G,T][A,G,T]GTAGTCC[A,C,T,G][A,C,T,G][A,C,T,G]GACTTG B_both > bact_S121 ;
grep TGATT[A,C,T,G][A,C,T,G][A,C,T,G]GTGCCAGC[A,C]GCCGCGGTAA[A,C,T,G]*ATTAGA[A,T]ACCC[C,G,T][A,G,T]GTAGTCC[A,C,T,G][A,C,T,G][A,C,T,G]GACTTG B_both > bact_S122 ;
grep CGGATT[A,C,T,G][A,C,T,G][A,C,T,G]GTGCCAGC[A,C]GCCGCGGTAA[A,C,T,G]*ATTAGA[A,T]ACCC[C,G,T][A,G,T]GTAGTCC[A,C,T,G][A,C,T,G][A,C,T,G]GACTTG B_both > bact_S123 ;
grep GTGT[A,C,T,G][A,C,T,G][A,C,T,G]GTGCCAGC[A,C]GCCGCGGTAA[A,C,T,G]*ATTAGA[A,T]ACCC[C,G,T][A,G,T]GTAGTCC[A,C,T,G][A,C,T,G][A,C,T,G]GACTTG B_both > bact_S124 ;
grep CGATA[A,C,T,G][A,C,T,G][A,C,T,G]GTGCCAGC[A,C]GCCGCGGTAA[A,C,T,G]*ATTAGA[A,T]ACCC[C,G,T][A,G,T]GTAGTCC[A,C,T,G][A,C,T,G][A,C,T,G]GACTTG B_both > bact_S125 ;
grep CAGTAA[A,C,T,G][A,C,T,G][A,C,T,G]GTGCCAGC[A,C]GCCGCGGTAA[A,C,T,G]*ATTAGA[A,T]ACCC[C,G,T][A,G,T]GTAGTCC[A,C,T,G][A,C,T,G][A,C,T,G]GACTTG B_both > bact_S126 ;
grep GCCT[A,C,T,G][A,C,T,G][A,C,T,G]GTGCCAGC[A,C]GCCGCGGTAA[A,C,T,G]*ATTAGA[A,T]ACCC[C,G,T][A,G,T]GTAGTCC[A,C,T,G][A,C,T,G][A,C,T,G]GACTTG B_both > bact_S127 ;
grep GTTAG[A,C,T,G][A,C,T,G][A,C,T,G]GTGCCAGC[A,C]GCCGCGGTAA[A,C,T,G]*ATTAGA[A,T]ACCC[C,G,T][A,G,T]GTAGTCC[A,C,T,G][A,C,T,G][A,C,T,G]GACTTG B_both > bact_S128 ;
grep TGGTTC[A,C,T,G][A,C,T,G][A,C,T,G]GTGCCAGC[A,C]GCCGCGGTAA[A,C,T,G]*ATTAGA[A,T]ACCC[C,G,T][A,G,T]GTAGTCC[A,C,T,G][A,C,T,G][A,C,T,G]GACTTG B_both > bact_S129 ;
grep ATAC[A,C,T,G][A,C,T,G][A,C,T,G]GTGCCAGC[A,C]GCCGCGGTAA[A,C,T,G]*ATTAGA[A,T]ACCC[C,G,T][A,G,T]GTAGTCC[A,C,T,G][A,C,T,G][A,C,T,G]GACTTG B_both > bact_S130 ;
grep TGTAC[A,C,T,G][A,C,T,G][A,C,T,G]GTGCCAGC[A,C]GCCGCGGTAA[A,C,T,G]*ATTAGA[A,T]ACCC[C,G,T][A,G,T]GTAGTCC[A,C,T,G][A,C,T,G][A,C,T,G]GACTTG B_both > bact_S131 ;
grep GTCGGA[A,C,T,G][A,C,T,G][A,C,T,G]GTGCCAGC[A,C]GCCGCGGTAA[A,C,T,G]*ATTAGA[A,T]ACCC[C,G,T][A,G,T]GTAGTCC[A,C,T,G][A,C,T,G][A,C,T,G]GACTTG B_both > bact_S132 ;
grep CTCC[A,C,T,G][A,C,T,G][A,C,T,G]GTGCCAGC[A,C]GCCGCGGTAA[A,C,T,G]*ATTAGA[A,T]ACCC[C,G,T][A,G,T]GTAGTCC[A,C,T,G][A,C,T,G][A,C,T,G]GCACA B_both > bact_S133 ;
grep TGATT[A,C,T,G][A,C,T,G][A,C,T,G]GTGCCAGC[A,C]GCCGCGGTAA[A,C,T,G]*ATTAGA[A,T]ACCC[C,G,T][A,G,T]GTAGTCC[A,C,T,G][A,C,T,G][A,C,T,G]GCACA B_both > bact_S134 ;
grep CGGATT[A,C,T,G][A,C,T,G][A,C,T,G]GTGCCAGC[A,C]GCCGCGGTAA[A,C,T,G]*ATTAGA[A,T]ACCC[C,G,T][A,G,T]GTAGTCC[A,C,T,G][A,C,T,G][A,C,T,G]GCACA B_both > bact_S135 ;
grep GTGT[A,C,T,G][A,C,T,G][A,C,T,G]GTGCCAGC[A,C]GCCGCGGTAA[A,C,T,G]*ATTAGA[A,T]ACCC[C,G,T][A,G,T]GTAGTCC[A,C,T,G][A,C,T,G][A,C,T,G]GCACA B_both > bact_S136 ;
grep CGATA[A,C,T,G][A,C,T,G][A,C,T,G]GTGCCAGC[A,C]GCCGCGGTAA[A,C,T,G]*ATTAGA[A,T]ACCC[C,G,T][A,G,T]GTAGTCC[A,C,T,G][A,C,T,G][A,C,T,G]GCACA B_both > bact_S137 ;
grep CAGTAA[A,C,T,G][A,C,T,G][A,C,T,G]GTGCCAGC[A,C]GCCGCGGTAA[A,C,T,G]*ATTAGA[A,T]ACCC[C,G,T][A,G,T]GTAGTCC[A,C,T,G][A,C,T,G][A,C,T,G]GCACA B_both > bact_S138 ;
grep GCCT[A,C,T,G][A,C,T,G][A,C,T,G]GTGCCAGC[A,C]GCCGCGGTAA[A,C,T,G]*ATTAGA[A,T]ACCC[C,G,T][A,G,T]GTAGTCC[A,C,T,G][A,C,T,G][A,C,T,G]GCACA B_both > bact_S139 ;
grep GTTAG[A,C,T,G][A,C,T,G][A,C,T,G]GTGCCAGC[A,C]GCCGCGGTAA[A,C,T,G]*ATTAGA[A,T]ACCC[C,G,T][A,G,T]GTAGTCC[A,C,T,G][A,C,T,G][A,C,T,G]GCACA B_both > bact_S140 ;
grep TGGTTC[A,C,T,G][A,C,T,G][A,C,T,G]GTGCCAGC[A,C]GCCGCGGTAA[A,C,T,G]*ATTAGA[A,T]ACCC[C,G,T][A,G,T]GTAGTCC[A,C,T,G][A,C,T,G][A,C,T,G]GCACA B_both > bact_S141 ;
grep ATAC[A,C,T,G][A,C,T,G][A,C,T,G]GTGCCAGC[A,C]GCCGCGGTAA[A,C,T,G]*ATTAGA[A,T]ACCC[C,G,T][A,G,T]GTAGTCC[A,C,T,G][A,C,T,G][A,C,T,G]GCACA B_both > bact_S142 ;
grep TGTAC[A,C,T,G][A,C,T,G][A,C,T,G]GTGCCAGC[A,C]GCCGCGGTAA[A,C,T,G]*ATTAGA[A,T]ACCC[C,G,T][A,G,T]GTAGTCC[A,C,T,G][A,C,T,G][A,C,T,G]GCACA B_both > bact_S143 ;
grep GTCGGA[A,C,T,G][A,C,T,G][A,C,T,G]GTGCCAGC[A,C]GCCGCGGTAA[A,C,T,G]*ATTAGA[A,T]ACCC[C,G,T][A,G,T]GTAGTCC[A,C,T,G][A,C,T,G][A,C,T,G]GCACA B_both > bact_S144 ;
grep CTCC[A,C,T,G][A,C,T,G][A,C,T,G]GTGCCAGC[A,C]GCCGCGGTAA[A,C,T,G]*ATTAGA[A,T]ACCC[C,G,T][A,G,T]GTAGTCC[A,C,T,G][A,C,T,G][A,C,T,G]GGAG B_both > bact_S145 ;
grep TGATT[A,C,T,G][A,C,T,G][A,C,T,G]GTGCCAGC[A,C]GCCGCGGTAA[A,C,T,G]*ATTAGA[A,T]ACCC[C,G,T][A,G,T]GTAGTCC[A,C,T,G][A,C,T,G][A,C,T,G]GGAG B_both > bact_S146 ;
grep CGGATT[A,C,T,G][A,C,T,G][A,C,T,G]GTGCCAGC[A,C]GCCGCGGTAA[A,C,T,G]*ATTAGA[A,T]ACCC[C,G,T][A,G,T]GTAGTCC[A,C,T,G][A,C,T,G][A,C,T,G]GGAG B_both > bact_S147 ;
grep GTGT[A,C,T,G][A,C,T,G][A,C,T,G]GTGCCAGC[A,C]GCCGCGGTAA[A,C,T,G]*ATTAGA[A,T]ACCC[C,G,T][A,G,T]GTAGTCC[A,C,T,G][A,C,T,G][A,C,T,G]GGAG B_both > bact_S148 ;
grep CGATA[A,C,T,G][A,C,T,G][A,C,T,G]GTGCCAGC[A,C]GCCGCGGTAA[A,C,T,G]*ATTAGA[A,T]ACCC[C,G,T][A,G,T]GTAGTCC[A,C,T,G][A,C,T,G][A,C,T,G]GGAG B_both > bact_S149 ;
grep CAGTAA[A,C,T,G][A,C,T,G][A,C,T,G]GTGCCAGC[A,C]GCCGCGGTAA[A,C,T,G]*ATTAGA[A,T]ACCC[C,G,T][A,G,T]GTAGTCC[A,C,T,G][A,C,T,G][A,C,T,G]GGAG B_both > bact_S150 ;
grep GCCT[A,C,T,G][A,C,T,G][A,C,T,G]GTGCCAGC[A,C]GCCGCGGTAA[A,C,T,G]*ATTAGA[A,T]ACCC[C,G,T][A,G,T]GTAGTCC[A,C,T,G][A,C,T,G][A,C,T,G]GGAG B_both > bact_S151 ;
grep GTTAG[A,C,T,G][A,C,T,G][A,C,T,G]GTGCCAGC[A,C]GCCGCGGTAA[A,C,T,G]*ATTAGA[A,T]ACCC[C,G,T][A,G,T]GTAGTCC[A,C,T,G][A,C,T,G][A,C,T,G]GGAG B_both > bact_S152 ;
grep TGGTTC[A,C,T,G][A,C,T,G][A,C,T,G]GTGCCAGC[A,C]GCCGCGGTAA[A,C,T,G]*ATTAGA[A,T]ACCC[C,G,T][A,G,T]GTAGTCC[A,C,T,G][A,C,T,G][A,C,T,G]GGAG B_both > bact_S153 ;
grep ATAC[A,C,T,G][A,C,T,G][A,C,T,G]GTGCCAGC[A,C]GCCGCGGTAA[A,C,T,G]*ATTAGA[A,T]ACCC[C,G,T][A,G,T]GTAGTCC[A,C,T,G][A,C,T,G][A,C,T,G]GGAG B_both > bact_S154 ;
grep TGTAC[A,C,T,G][A,C,T,G][A,C,T,G]GTGCCAGC[A,C]GCCGCGGTAA[A,C,T,G]*ATTAGA[A,T]ACCC[C,G,T][A,G,T]GTAGTCC[A,C,T,G][A,C,T,G][A,C,T,G]GGAG B_both > bact_S155 ;
grep GTCGGA[A,C,T,G][A,C,T,G][A,C,T,G]GTGCCAGC[A,C]GCCGCGGTAA[A,C,T,G]*ATTAGA[A,T]ACCC[C,G,T][A,G,T]GTAGTCC[A,C,T,G][A,C,T,G][A,C,T,G]GGAG B_both > bact_S156 ;
grep CTCC[A,C,T,G][A,C,T,G][A,C,T,G]GTGCCAGC[A,C]GCCGCGGTAA[A,C,T,G]*ATTAGA[A,T]ACCC[C,G,T][A,G,T]GTAGTCC[A,C,T,G][A,C,T,G][A,C,T,G]CAGG B_both > bact_S157 ;
grep TGATT[A,C,T,G][A,C,T,G][A,C,T,G]GTGCCAGC[A,C]GCCGCGGTAA[A,C,T,G]*ATTAGA[A,T]ACCC[C,G,T][A,G,T]GTAGTCC[A,C,T,G][A,C,T,G][A,C,T,G]CAGG B_both > bact_S158 ;
grep CGGATT[A,C,T,G][A,C,T,G][A,C,T,G]GTGCCAGC[A,C]GCCGCGGTAA[A,C,T,G]*ATTAGA[A,T]ACCC[C,G,T][A,G,T]GTAGTCC[A,C,T,G][A,C,T,G][A,C,T,G]CAGG B_both > bact_S159 ;
grep GTGT[A,C,T,G][A,C,T,G][A,C,T,G]GTGCCAGC[A,C]GCCGCGGTAA[A,C,T,G]*ATTAGA[A,T]ACCC[C,G,T][A,G,T]GTAGTCC[A,C,T,G][A,C,T,G][A,C,T,G]CAGG B_both > bact_S160 ;
grep CGATA[A,C,T,G][A,C,T,G][A,C,T,G]GTGCCAGC[A,C]GCCGCGGTAA[A,C,T,G]*ATTAGA[A,T]ACCC[C,G,T][A,G,T]GTAGTCC[A,C,T,G][A,C,T,G][A,C,T,G]CAGG B_both > bact_S161 ;
grep CAGTAA[A,C,T,G][A,C,T,G][A,C,T,G]GTGCCAGC[A,C]GCCGCGGTAA[A,C,T,G]*ATTAGA[A,T]ACCC[C,G,T][A,G,T]GTAGTCC[A,C,T,G][A,C,T,G][A,C,T,G]CAGG B_both > bact_S162 ;
grep GCCT[A,C,T,G][A,C,T,G][A,C,T,G]GTGCCAGC[A,C]GCCGCGGTAA[A,C,T,G]*ATTAGA[A,T]ACCC[C,G,T][A,G,T]GTAGTCC[A,C,T,G][A,C,T,G][A,C,T,G]CAGG B_both > bact_S163 ;
grep GTTAG[A,C,T,G][A,C,T,G][A,C,T,G]GTGCCAGC[A,C]GCCGCGGTAA[A,C,T,G]*ATTAGA[A,T]ACCC[C,G,T][A,G,T]GTAGTCC[A,C,T,G][A,C,T,G][A,C,T,G]CAGG B_both > bact_S164 ;
grep TGGTTC[A,C,T,G][A,C,T,G][A,C,T,G]GTGCCAGC[A,C]GCCGCGGTAA[A,C,T,G]*ATTAGA[A,T]ACCC[C,G,T][A,G,T]GTAGTCC[A,C,T,G][A,C,T,G][A,C,T,G]CAGG B_both > bact_S165 ;
grep ATAC[A,C,T,G][A,C,T,G][A,C,T,G]GTGCCAGC[A,C]GCCGCGGTAA[A,C,T,G]*ATTAGA[A,T]ACCC[C,G,T][A,G,T]GTAGTCC[A,C,T,G][A,C,T,G][A,C,T,G]CAGG B_both > bact_S166 ;
grep TGTAC[A,C,T,G][A,C,T,G][A,C,T,G]GTGCCAGC[A,C]GCCGCGGTAA[A,C,T,G]*ATTAGA[A,T]ACCC[C,G,T][A,G,T]GTAGTCC[A,C,T,G][A,C,T,G][A,C,T,G]CAGG B_both > bact_S167 ;
grep GTCGGA[A,C,T,G][A,C,T,G][A,C,T,G]GTGCCAGC[A,C]GCCGCGGTAA[A,C,T,G]*ATTAGA[A,T]ACCC[C,G,T][A,G,T]GTAGTCC[A,C,T,G][A,C,T,G][A,C,T,G]CAGG B_both > bact_S168 ;
grep CTCC[A,C,T,G][A,C,T,G][A,C,T,G]GTGCCAGC[A,C]GCCGCGGTAA[A,C,T,G]*ATTAGA[A,T]ACCC[C,G,T][A,G,T]GTAGTCC[A,C,T,G][A,C,T,G][A,C,T,G]GGATC B_both > bact_S169 ;
grep TGATT[A,C,T,G][A,C,T,G][A,C,T,G]GTGCCAGC[A,C]GCCGCGGTAA[A,C,T,G]*ATTAGA[A,T]ACCC[C,G,T][A,G,T]GTAGTCC[A,C,T,G][A,C,T,G][A,C,T,G]GGATC B_both > bact_S170 ;
grep CGGATT[A,C,T,G][A,C,T,G][A,C,T,G]GTGCCAGC[A,C]GCCGCGGTAA[A,C,T,G]*ATTAGA[A,T]ACCC[C,G,T][A,G,T]GTAGTCC[A,C,T,G][A,C,T,G][A,C,T,G]GGATC B_both > bact_S171 ;
grep GTGT[A,C,T,G][A,C,T,G][A,C,T,G]GTGCCAGC[A,C]GCCGCGGTAA[A,C,T,G]*ATTAGA[A,T]ACCC[C,G,T][A,G,T]GTAGTCC[A,C,T,G][A,C,T,G][A,C,T,G]GGATC B_both > bact_S172 ;
grep CGATA[A,C,T,G][A,C,T,G][A,C,T,G]GTGCCAGC[A,C]GCCGCGGTAA[A,C,T,G]*ATTAGA[A,T]ACCC[C,G,T][A,G,T]GTAGTCC[A,C,T,G][A,C,T,G][A,C,T,G]GGATC B_both > bact_S173 ;
grep CAGTAA[A,C,T,G][A,C,T,G][A,C,T,G]GTGCCAGC[A,C]GCCGCGGTAA[A,C,T,G]*ATTAGA[A,T]ACCC[C,G,T][A,G,T]GTAGTCC[A,C,T,G][A,C,T,G][A,C,T,G]GGATC B_both > bact_S174 ;
grep GCCT[A,C,T,G][A,C,T,G][A,C,T,G]GTGCCAGC[A,C]GCCGCGGTAA[A,C,T,G]*ATTAGA[A,T]ACCC[C,G,T][A,G,T]GTAGTCC[A,C,T,G][A,C,T,G][A,C,T,G]GGATC B_both > bact_S175 ;
grep GTTAG[A,C,T,G][A,C,T,G][A,C,T,G]GTGCCAGC[A,C]GCCGCGGTAA[A,C,T,G]*ATTAGA[A,T]ACCC[C,G,T][A,G,T]GTAGTCC[A,C,T,G][A,C,T,G][A,C,T,G]GGATC B_both > bact_S176 ;
grep TGGTTC[A,C,T,G][A,C,T,G][A,C,T,G]GTGCCAGC[A,C]GCCGCGGTAA[A,C,T,G]*ATTAGA[A,T]ACCC[C,G,T][A,G,T]GTAGTCC[A,C,T,G][A,C,T,G][A,C,T,G]GGATC B_both > bact_S177 ;
grep ATAC[A,C,T,G][A,C,T,G][A,C,T,G]GTGCCAGC[A,C]GCCGCGGTAA[A,C,T,G]*ATTAGA[A,T]ACCC[C,G,T][A,G,T]GTAGTCC[A,C,T,G][A,C,T,G][A,C,T,G]GGATC B_both > bact_S178 ;
grep TGTAC[A,C,T,G][A,C,T,G][A,C,T,G]GTGCCAGC[A,C]GCCGCGGTAA[A,C,T,G]*ATTAGA[A,T]ACCC[C,G,T][A,G,T]GTAGTCC[A,C,T,G][A,C,T,G][A,C,T,G]GGATC B_both > bact_S179 ;
grep GTCGGA[A,C,T,G][A,C,T,G][A,C,T,G]GTGCCAGC[A,C]GCCGCGGTAA[A,C,T,G]*ATTAGA[A,T]ACCC[C,G,T][A,G,T]GTAGTCC[A,C,T,G][A,C,T,G][A,C,T,G]GGATC B_both > bact_S180 ;
grep CTCC[A,C,T,G][A,C,T,G][A,C,T,G]GTGCCAGC[A,C]GCCGCGGTAA[A,C,T,G]*ATTAGA[A,T]ACCC[C,G,T][A,G,T]GTAGTCC[A,C,T,G][A,C,T,G][A,C,T,G]ATCC B_both > bact_S181 ;
grep TGATT[A,C,T,G][A,C,T,G][A,C,T,G]GTGCCAGC[A,C]GCCGCGGTAA[A,C,T,G]*ATTAGA[A,T]ACCC[C,G,T][A,G,T]GTAGTCC[A,C,T,G][A,C,T,G][A,C,T,G]ATCC B_both > bact_S182 ;
grep CGGATT[A,C,T,G][A,C,T,G][A,C,T,G]GTGCCAGC[A,C]GCCGCGGTAA[A,C,T,G]*ATTAGA[A,T]ACCC[C,G,T][A,G,T]GTAGTCC[A,C,T,G][A,C,T,G][A,C,T,G]ATCC B_both > bact_S183 ;
grep GTGT[A,C,T,G][A,C,T,G][A,C,T,G]GTGCCAGC[A,C]GCCGCGGTAA[A,C,T,G]*ATTAGA[A,T]ACCC[C,G,T][A,G,T]GTAGTCC[A,C,T,G][A,C,T,G][A,C,T,G]ATCC B_both > bact_S184 ;
grep CGATA[A,C,T,G][A,C,T,G][A,C,T,G]GTGCCAGC[A,C]GCCGCGGTAA[A,C,T,G]*ATTAGA[A,T]ACCC[C,G,T][A,G,T]GTAGTCC[A,C,T,G][A,C,T,G][A,C,T,G]ATCC B_both > bact_S185 ;
grep CAGTAA[A,C,T,G][A,C,T,G][A,C,T,G]GTGCCAGC[A,C]GCCGCGGTAA[A,C,T,G]*ATTAGA[A,T]ACCC[C,G,T][A,G,T]GTAGTCC[A,C,T,G][A,C,T,G][A,C,T,G]ATCC B_both > bact_S186 ;
grep GCCT[A,C,T,G][A,C,T,G][A,C,T,G]GTGCCAGC[A,C]GCCGCGGTAA[A,C,T,G]*ATTAGA[A,T]ACCC[C,G,T][A,G,T]GTAGTCC[A,C,T,G][A,C,T,G][A,C,T,G]ATCC B_both > bact_S187 ;
grep GTTAG[A,C,T,G][A,C,T,G][A,C,T,G]GTGCCAGC[A,C]GCCGCGGTAA[A,C,T,G]*ATTAGA[A,T]ACCC[C,G,T][A,G,T]GTAGTCC[A,C,T,G][A,C,T,G][A,C,T,G]ATCC B_both > bact_S188 ;
grep TGGTTC[A,C,T,G][A,C,T,G][A,C,T,G]GTGCCAGC[A,C]GCCGCGGTAA[A,C,T,G]*ATTAGA[A,T]ACCC[C,G,T][A,G,T]GTAGTCC[A,C,T,G][A,C,T,G][A,C,T,G]ATCC B_both > bact_S189 ;
grep ATAC[A,C,T,G][A,C,T,G][A,C,T,G]GTGCCAGC[A,C]GCCGCGGTAA[A,C,T,G]*ATTAGA[A,T]ACCC[C,G,T][A,G,T]GTAGTCC[A,C,T,G][A,C,T,G][A,C,T,G]ATCC B_both > bact_S190 ;
grep TGTAC[A,C,T,G][A,C,T,G][A,C,T,G]GTGCCAGC[A,C]GCCGCGGTAA[A,C,T,G]*ATTAGA[A,T]ACCC[C,G,T][A,G,T]GTAGTCC[A,C,T,G][A,C,T,G][A,C,T,G]ATCC B_both > bact_S191 ;
grep GTCGGA[A,C,T,G][A,C,T,G][A,C,T,G]GTGCCAGC[A,C]GCCGCGGTAA[A,C,T,G]*ATTAGA[A,T]ACCC[C,G,T][A,G,T]GTAGTCC[A,C,T,G][A,C,T,G][A,C,T,G]ATCC B_both > bact_S192 ;
grep CTCC[A,C,T,G][A,C,T,G][A,C,T,G]GTGCCAGC[A,C]GCCGCGGTAA[A,C,T,G]*ATTAGA[A,T]ACCC[C,G,T][A,G,T]GTAGTCC[A,C,T,G][A,C,T,G][A,C,T,G]CCTC C_both > bact_S193 ;
grep TGATT[A,C,T,G][A,C,T,G][A,C,T,G]GTGCCAGC[A,C]GCCGCGGTAA[A,C,T,G]*ATTAGA[A,T]ACCC[C,G,T][A,G,T]GTAGTCC[A,C,T,G][A,C,T,G][A,C,T,G]CCTC C_both > bact_S194 ;
grep CGGATT[A,C,T,G][A,C,T,G][A,C,T,G]GTGCCAGC[A,C]GCCGCGGTAA[A,C,T,G]*ATTAGA[A,T]ACCC[C,G,T][A,G,T]GTAGTCC[A,C,T,G][A,C,T,G][A,C,T,G]CCTC C_both > bact_S195 ;
grep GTGT[A,C,T,G][A,C,T,G][A,C,T,G]GTGCCAGC[A,C]GCCGCGGTAA[A,C,T,G]*ATTAGA[A,T]ACCC[C,G,T][A,G,T]GTAGTCC[A,C,T,G][A,C,T,G][A,C,T,G]CCTC C_both > bact_S196 ;
grep CGATA[A,C,T,G][A,C,T,G][A,C,T,G]GTGCCAGC[A,C]GCCGCGGTAA[A,C,T,G]*ATTAGA[A,T]ACCC[C,G,T][A,G,T]GTAGTCC[A,C,T,G][A,C,T,G][A,C,T,G]CCTC C_both > bact_S197 ;
grep CAGTAA[A,C,T,G][A,C,T,G][A,C,T,G]GTGCCAGC[A,C]GCCGCGGTAA[A,C,T,G]*ATTAGA[A,T]ACCC[C,G,T][A,G,T]GTAGTCC[A,C,T,G][A,C,T,G][A,C,T,G]CCTC C_both > bact_S198 ;
grep CTCC[A,C,T,G][A,C,T,G][A,C,T,G]GTGCCAGC[A,C]GCCGCGGTAA[A,C,T,G]*ATTAGA[A,T]ACCC[C,G,T][A,G,T]GTAGTCC[A,C,T,G][A,C,T,G][A,C,T,G]TGAGT C_both > bact_S205 ;
grep TGATT[A,C,T,G][A,C,T,G][A,C,T,G]GTGCCAGC[A,C]GCCGCGGTAA[A,C,T,G]*ATTAGA[A,T]ACCC[C,G,T][A,G,T]GTAGTCC[A,C,T,G][A,C,T,G][A,C,T,G]TGAGT C_both > bact_S206 ;
grep CGGATT[A,C,T,G][A,C,T,G][A,C,T,G]GTGCCAGC[A,C]GCCGCGGTAA[A,C,T,G]*ATTAGA[A,T]ACCC[C,G,T][A,G,T]GTAGTCC[A,C,T,G][A,C,T,G][A,C,T,G]TGAGT C_both > bact_S207 ;
grep GTGT[A,C,T,G][A,C,T,G][A,C,T,G]GTGCCAGC[A,C]GCCGCGGTAA[A,C,T,G]*ATTAGA[A,T]ACCC[C,G,T][A,G,T]GTAGTCC[A,C,T,G][A,C,T,G][A,C,T,G]TGAGT C_both > bact_S208 ;
grep CGATA[A,C,T,G][A,C,T,G][A,C,T,G]GTGCCAGC[A,C]GCCGCGGTAA[A,C,T,G]*ATTAGA[A,T]ACCC[C,G,T][A,G,T]GTAGTCC[A,C,T,G][A,C,T,G][A,C,T,G]TGAGT C_both > bact_S209 ;
grep CAGTAA[A,C,T,G][A,C,T,G][A,C,T,G]GTGCCAGC[A,C]GCCGCGGTAA[A,C,T,G]*ATTAGA[A,T]ACCC[C,G,T][A,G,T]GTAGTCC[A,C,T,G][A,C,T,G][A,C,T,G]TGAGT C_both > bact_S210 ;
grep CTCC[A,C,T,G][A,C,T,G][A,C,T,G]GTGCCAGC[A,C]GCCGCGGTAA[A,C,T,G]*ATTAGA[A,T]ACCC[C,G,T][A,G,T]GTAGTCC[A,C,T,G][A,C,T,G][A,C,T,G]GACTTG C_both > bact_S217
grep TGATT[A,C,T,G][A,C,T,G][A,C,T,G]GTGCCAGC[A,C]GCCGCGGTAA[A,C,T,G]*ATTAGA[A,T]ACCC[C,G,T][A,G,T]GTAGTCC[A,C,T,G][A,C,T,G][A,C,T,G]GACTTG C_both > bact_S218
grep CGGATT[A,C,T,G][A,C,T,G][A,C,T,G]GTGCCAGC[A,C]GCCGCGGTAA[A,C,T,G]*ATTAGA[A,T]ACCC[C,G,T][A,G,T]GTAGTCC[A,C,T,G][A,C,T,G][A,C,T,G]GACTTG C_both > bact_S219
grep GTGT[A,C,T,G][A,C,T,G][A,C,T,G]GTGCCAGC[A,C]GCCGCGGTAA[A,C,T,G]*ATTAGA[A,T]ACCC[C,G,T][A,G,T]GTAGTCC[A,C,T,G][A,C,T,G][A,C,T,G]GACTTG C_both > bact_S220
grep CGATA[A,C,T,G][A,C,T,G][A,C,T,G]GTGCCAGC[A,C]GCCGCGGTAA[A,C,T,G]*ATTAGA[A,T]ACCC[C,G,T][A,G,T]GTAGTCC[A,C,T,G][A,C,T,G][A,C,T,G]GACTTG C_both > bact_S221
grep CAGTAA[A,C,T,G][A,C,T,G][A,C,T,G]GTGCCAGC[A,C]GCCGCGGTAA[A,C,T,G]*ATTAGA[A,T]ACCC[C,G,T][A,G,T]GTAGTCC[A,C,T,G][A,C,T,G][A,C,T,G]GACTTG C_both > bact_S222
grep CTCC[A,C,T,G][A,C,T,G][A,C,T,G]GTGCCAGC[A,C]GCCGCGGTAA[A,C,T,G]*ATTAGA[A,T]ACCC[C,G,T][A,G,T]GTAGTCC[A,C,T,G][A,C,T,G][A,C,T,G]GCACA C_both > bact_S229 ;
grep TGATT[A,C,T,G][A,C,T,G][A,C,T,G]GTGCCAGC[A,C]GCCGCGGTAA[A,C,T,G]*ATTAGA[A,T]ACCC[C,G,T][A,G,T]GTAGTCC[A,C,T,G][A,C,T,G][A,C,T,G]GCACA C_both > bact_S230 ;
grep CGGATT[A,C,T,G][A,C,T,G][A,C,T,G]GTGCCAGC[A,C]GCCGCGGTAA[A,C,T,G]*ATTAGA[A,T]ACCC[C,G,T][A,G,T]GTAGTCC[A,C,T,G][A,C,T,G][A,C,T,G]GCACA C_both > bact_S231 ;
grep GTGT[A,C,T,G][A,C,T,G][A,C,T,G]GTGCCAGC[A,C]GCCGCGGTAA[A,C,T,G]*ATTAGA[A,T]ACCC[C,G,T][A,G,T]GTAGTCC[A,C,T,G][A,C,T,G][A,C,T,G]GCACA C_both > bact_S232 ;
grep CGATA[A,C,T,G][A,C,T,G][A,C,T,G]GTGCCAGC[A,C]GCCGCGGTAA[A,C,T,G]*ATTAGA[A,T]ACCC[C,G,T][A,G,T]GTAGTCC[A,C,T,G][A,C,T,G][A,C,T,G]GCACA C_both > bact_S233 ;
grep CAGTAA[A,C,T,G][A,C,T,G][A,C,T,G]GTGCCAGC[A,C]GCCGCGGTAA[A,C,T,G]*ATTAGA[A,T]ACCC[C,G,T][A,G,T]GTAGTCC[A,C,T,G][A,C,T,G][A,C,T,G]GCACA C_both > bact_S234 ;
grep CTCC[A,C,T,G][A,C,T,G][A,C,T,G]GTGCCAGC[A,C]GCCGCGGTAA[A,C,T,G]*ATTAGA[A,T]ACCC[C,G,T][A,G,T]GTAGTCC[A,C,T,G][A,C,T,G][A,C,T,G]GGAG C_both > bact_S241 ;
grep TGATT[A,C,T,G][A,C,T,G][A,C,T,G]GTGCCAGC[A,C]GCCGCGGTAA[A,C,T,G]*ATTAGA[A,T]ACCC[C,G,T][A,G,T]GTAGTCC[A,C,T,G][A,C,T,G][A,C,T,G]GGAG C_both > bact_S242 ;
grep CGGATT[A,C,T,G][A,C,T,G][A,C,T,G]GTGCCAGC[A,C]GCCGCGGTAA[A,C,T,G]*ATTAGA[A,T]ACCC[C,G,T][A,G,T]GTAGTCC[A,C,T,G][A,C,T,G][A,C,T,G]GGAG C_both > bact_S243 ;
grep GTGT[A,C,T,G][A,C,T,G][A,C,T,G]GTGCCAGC[A,C]GCCGCGGTAA[A,C,T,G]*ATTAGA[A,T]ACCC[C,G,T][A,G,T]GTAGTCC[A,C,T,G][A,C,T,G][A,C,T,G]GGAG C_both > bact_S244 ;
grep CGATA[A,C,T,G][A,C,T,G][A,C,T,G]GTGCCAGC[A,C]GCCGCGGTAA[A,C,T,G]*ATTAGA[A,T]ACCC[C,G,T][A,G,T]GTAGTCC[A,C,T,G][A,C,T,G][A,C,T,G]GGAG C_both > bact_S245 ;
grep CAGTAA[A,C,T,G][A,C,T,G][A,C,T,G]GTGCCAGC[A,C]GCCGCGGTAA[A,C,T,G]*ATTAGA[A,T]ACCC[C,G,T][A,G,T]GTAGTCC[A,C,T,G][A,C,T,G][A,C,T,G]GGAG C_both > bact_S246 ;
grep CTCC[A,C,T,G][A,C,T,G][A,C,T,G]GTGCCAGC[A,C]GCCGCGGTAA[A,C,T,G]*ATTAGA[A,T]ACCC[C,G,T][A,G,T]GTAGTCC[A,C,T,G][A,C,T,G][A,C,T,G]CAGG C_both > bact_S253 ;
grep TGATT[A,C,T,G][A,C,T,G][A,C,T,G]GTGCCAGC[A,C]GCCGCGGTAA[A,C,T,G]*ATTAGA[A,T]ACCC[C,G,T][A,G,T]GTAGTCC[A,C,T,G][A,C,T,G][A,C,T,G]CAGG C_both > bact_S254 ;
grep CGGATT[A,C,T,G][A,C,T,G][A,C,T,G]GTGCCAGC[A,C]GCCGCGGTAA[A,C,T,G]*ATTAGA[A,T]ACCC[C,G,T][A,G,T]GTAGTCC[A,C,T,G][A,C,T,G][A,C,T,G]CAGG C_both > bact_S255 ;
grep GTGT[A,C,T,G][A,C,T,G][A,C,T,G]GTGCCAGC[A,C]GCCGCGGTAA[A,C,T,G]*ATTAGA[A,T]ACCC[C,G,T][A,G,T]GTAGTCC[A,C,T,G][A,C,T,G][A,C,T,G]CAGG C_both > bact_S256 ;
grep CGATA[A,C,T,G][A,C,T,G][A,C,T,G]GTGCCAGC[A,C]GCCGCGGTAA[A,C,T,G]*ATTAGA[A,T]ACCC[C,G,T][A,G,T]GTAGTCC[A,C,T,G][A,C,T,G][A,C,T,G]CAGG C_both > bact_S257 ;
grep CAGTAA[A,C,T,G][A,C,T,G][A,C,T,G]GTGCCAGC[A,C]GCCGCGGTAA[A,C,T,G]*ATTAGA[A,T]ACCC[C,G,T][A,G,T]GTAGTCC[A,C,T,G][A,C,T,G][A,C,T,G]CAGG C_both > bact_S258 ;
grep CTCC[A,C,T,G][A,C,T,G][A,C,T,G]GTGCCAGC[A,C]GCCGCGGTAA[A,C,T,G]*ATTAGA[A,T]ACCC[C,G,T][A,G,T]GTAGTCC[A,C,T,G][A,C,T,G][A,C,T,G]GGATC C_both > bact_S265 ;
grep TGATT[A,C,T,G][A,C,T,G][A,C,T,G]GTGCCAGC[A,C]GCCGCGGTAA[A,C,T,G]*ATTAGA[A,T]ACCC[C,G,T][A,G,T]GTAGTCC[A,C,T,G][A,C,T,G][A,C,T,G]GGATC C_both > bact_S266 ;
grep CGGATT[A,C,T,G][A,C,T,G][A,C,T,G]GTGCCAGC[A,C]GCCGCGGTAA[A,C,T,G]*ATTAGA[A,T]ACCC[C,G,T][A,G,T]GTAGTCC[A,C,T,G][A,C,T,G][A,C,T,G]GGATC C_both > bact_S267 ;
grep GTGT[A,C,T,G][A,C,T,G][A,C,T,G]GTGCCAGC[A,C]GCCGCGGTAA[A,C,T,G]*ATTAGA[A,T]ACCC[C,G,T][A,G,T]GTAGTCC[A,C,T,G][A,C,T,G][A,C,T,G]GGATC C_both > bact_S268 ;
grep CGATA[A,C,T,G][A,C,T,G][A,C,T,G]GTGCCAGC[A,C]GCCGCGGTAA[A,C,T,G]*ATTAGA[A,T]ACCC[C,G,T][A,G,T]GTAGTCC[A,C,T,G][A,C,T,G][A,C,T,G]GGATC C_both > bact_S269 ;
grep CAGTAA[A,C,T,G][A,C,T,G][A,C,T,G]GTGCCAGC[A,C]GCCGCGGTAA[A,C,T,G]*ATTAGA[A,T]ACCC[C,G,T][A,G,T]GTAGTCC[A,C,T,G][A,C,T,G][A,C,T,G]GGATC C_both > bact_S270 ;
grep CTCC[A,C,T,G][A,C,T,G][A,C,T,G]GTGCCAGC[A,C]GCCGCGGTAA[A,C,T,G]*ATTAGA[A,T]ACCC[C,G,T][A,G,T]GTAGTCC[A,C,T,G][A,C,T,G][A,C,T,G]CCTC D_both > bact_S271 ;
grep TGATT[A,C,T,G][A,C,T,G][A,C,T,G]GTGCCAGC[A,C]GCCGCGGTAA[A,C,T,G]*ATTAGA[A,T]ACCC[C,G,T][A,G,T]GTAGTCC[A,C,T,G][A,C,T,G][A,C,T,G]CCTC D_both > bact_S272 ;
grep CGGATT[A,C,T,G][A,C,T,G][A,C,T,G]GTGCCAGC[A,C]GCCGCGGTAA[A,C,T,G]*ATTAGA[A,T]ACCC[C,G,T][A,G,T]GTAGTCC[A,C,T,G][A,C,T,G][A,C,T,G]CCTC D_both > bact_S273 ;
grep GTGT[A,C,T,G][A,C,T,G][A,C,T,G]GTGCCAGC[A,C]GCCGCGGTAA[A,C,T,G]*ATTAGA[A,T]ACCC[C,G,T][A,G,T]GTAGTCC[A,C,T,G][A,C,T,G][A,C,T,G]CCTC D_both > bact_S274 ;
grep CGATA[A,C,T,G][A,C,T,G][A,C,T,G]GTGCCAGC[A,C]GCCGCGGTAA[A,C,T,G]*ATTAGA[A,T]ACCC[C,G,T][A,G,T]GTAGTCC[A,C,T,G][A,C,T,G][A,C,T,G]CCTC D_both > bact_S275 ;
grep CAGTAA[A,C,T,G][A,C,T,G][A,C,T,G]GTGCCAGC[A,C]GCCGCGGTAA[A,C,T,G]*ATTAGA[A,T]ACCC[C,G,T][A,G,T]GTAGTCC[A,C,T,G][A,C,T,G][A,C,T,G]CCTC D_both > bact_S276 ;
grep GCCT[A,C,T,G][A,C,T,G][A,C,T,G]GTGCCAGC[A,C]GCCGCGGTAA[A,C,T,G]*ATTAGA[A,T]ACCC[C,G,T][A,G,T]GTAGTCC[A,C,T,G][A,C,T,G][A,C,T,G]CCTC D_both > bact_S277 ;
grep GTTAG[A,C,T,G][A,C,T,G][A,C,T,G]GTGCCAGC[A,C]GCCGCGGTAA[A,C,T,G]*ATTAGA[A,T]ACCC[C,G,T][A,G,T]GTAGTCC[A,C,T,G][A,C,T,G][A,C,T,G]CCTC D_both > bact_S278 ;
grep TGGTTC[A,C,T,G][A,C,T,G][A,C,T,G]GTGCCAGC[A,C]GCCGCGGTAA[A,C,T,G]*ATTAGA[A,T]ACCC[C,G,T][A,G,T]GTAGTCC[A,C,T,G][A,C,T,G][A,C,T,G]CCTC D_both > bact_S279 ;
grep ATAC[A,C,T,G][A,C,T,G][A,C,T,G]GTGCCAGC[A,C]GCCGCGGTAA[A,C,T,G]*ATTAGA[A,T]ACCC[C,G,T][A,G,T]GTAGTCC[A,C,T,G][A,C,T,G][A,C,T,G]CCTC D_both > bact_S280 ;
grep TGTAC[A,C,T,G][A,C,T,G][A,C,T,G]GTGCCAGC[A,C]GCCGCGGTAA[A,C,T,G]*ATTAGA[A,T]ACCC[C,G,T][A,G,T]GTAGTCC[A,C,T,G][A,C,T,G][A,C,T,G]CCTC D_both > bact_S281 ;
grep GTCGGA[A,C,T,G][A,C,T,G][A,C,T,G]GTGCCAGC[A,C]GCCGCGGTAA[A,C,T,G]*ATTAGA[A,T]ACCC[C,G,T][A,G,T]GTAGTCC[A,C,T,G][A,C,T,G][A,C,T,G]CCTC D_both > bact_S282 ;
grep CTCC[A,C,T,G][A,C,T,G][A,C,T,G]GTGCCAGC[A,C]GCCGCGGTAA[A,C,T,G]*ATTAGA[A,T]ACCC[C,G,T][A,G,T]GTAGTCC[A,C,T,G][A,C,T,G][A,C,T,G]TGAGT D_both > bact_S283 ;
grep TGATT[A,C,T,G][A,C,T,G][A,C,T,G]GTGCCAGC[A,C]GCCGCGGTAA[A,C,T,G]*ATTAGA[A,T]ACCC[C,G,T][A,G,T]GTAGTCC[A,C,T,G][A,C,T,G][A,C,T,G]TGAGT D_both > bact_S284 ;
grep CGGATT[A,C,T,G][A,C,T,G][A,C,T,G]GTGCCAGC[A,C]GCCGCGGTAA[A,C,T,G]*ATTAGA[A,T]ACCC[C,G,T][A,G,T]GTAGTCC[A,C,T,G][A,C,T,G][A,C,T,G]TGAGT D_both > bact_S285 ;
grep GTGT[A,C,T,G][A,C,T,G][A,C,T,G]GTGCCAGC[A,C]GCCGCGGTAA[A,C,T,G]*ATTAGA[A,T]ACCC[C,G,T][A,G,T]GTAGTCC[A,C,T,G][A,C,T,G][A,C,T,G]TGAGT D_both > bact_S286 ;
grep CGATA[A,C,T,G][A,C,T,G][A,C,T,G]GTGCCAGC[A,C]GCCGCGGTAA[A,C,T,G]*ATTAGA[A,T]ACCC[C,G,T][A,G,T]GTAGTCC[A,C,T,G][A,C,T,G][A,C,T,G]TGAGT D_both > bact_S287 ;
grep CAGTAA[A,C,T,G][A,C,T,G][A,C,T,G]GTGCCAGC[A,C]GCCGCGGTAA[A,C,T,G]*ATTAGA[A,T]ACCC[C,G,T][A,G,T]GTAGTCC[A,C,T,G][A,C,T,G][A,C,T,G]TGAGT D_both > bact_S288 ;
grep GCCT[A,C,T,G][A,C,T,G][A,C,T,G]GTGCCAGC[A,C]GCCGCGGTAA[A,C,T,G]*ATTAGA[A,T]ACCC[C,G,T][A,G,T]GTAGTCC[A,C,T,G][A,C,T,G][A,C,T,G]TGAGT D_both > bact_S289 ;
grep GTTAG[A,C,T,G][A,C,T,G][A,C,T,G]GTGCCAGC[A,C]GCCGCGGTAA[A,C,T,G]*ATTAGA[A,T]ACCC[C,G,T][A,G,T]GTAGTCC[A,C,T,G][A,C,T,G][A,C,T,G]TGAGT D_both > bact_S290 ;
grep TGGTTC[A,C,T,G][A,C,T,G][A,C,T,G]GTGCCAGC[A,C]GCCGCGGTAA[A,C,T,G]*ATTAGA[A,T]ACCC[C,G,T][A,G,T]GTAGTCC[A,C,T,G][A,C,T,G][A,C,T,G]TGAGT D_both > bact_S291 ;
grep ATAC[A,C,T,G][A,C,T,G][A,C,T,G]GTGCCAGC[A,C]GCCGCGGTAA[A,C,T,G]*ATTAGA[A,T]ACCC[C,G,T][A,G,T]GTAGTCC[A,C,T,G][A,C,T,G][A,C,T,G]TGAGT D_both > bact_S292 ;
grep TGTAC[A,C,T,G][A,C,T,G][A,C,T,G]GTGCCAGC[A,C]GCCGCGGTAA[A,C,T,G]*ATTAGA[A,T]ACCC[C,G,T][A,G,T]GTAGTCC[A,C,T,G][A,C,T,G][A,C,T,G]TGAGT D_both > bact_S293 ;
grep GTCGGA[A,C,T,G][A,C,T,G][A,C,T,G]GTGCCAGC[A,C]GCCGCGGTAA[A,C,T,G]*ATTAGA[A,T]ACCC[C,G,T][A,G,T]GTAGTCC[A,C,T,G][A,C,T,G][A,C,T,G]TGAGT D_both > bact_S294 ;
grep CTCC[A,C,T,G][A,C,T,G][A,C,T,G]GTGCCAGC[A,C]GCCGCGGTAA[A,C,T,G]*ATTAGA[A,T]ACCC[C,G,T][A,G,T]GTAGTCC[A,C,T,G][A,C,T,G][A,C,T,G]GACTTG D_both > bact_S295 ;
grep TGATT[A,C,T,G][A,C,T,G][A,C,T,G]GTGCCAGC[A,C]GCCGCGGTAA[A,C,T,G]*ATTAGA[A,T]ACCC[C,G,T][A,G,T]GTAGTCC[A,C,T,G][A,C,T,G][A,C,T,G]GACTTG D_both > bact_S296 ;
grep CGGATT[A,C,T,G][A,C,T,G][A,C,T,G]GTGCCAGC[A,C]GCCGCGGTAA[A,C,T,G]*ATTAGA[A,T]ACCC[C,G,T][A,G,T]GTAGTCC[A,C,T,G][A,C,T,G][A,C,T,G]GACTTG D_both > bact_S297 ;
grep GTGT[A,C,T,G][A,C,T,G][A,C,T,G]GTGCCAGC[A,C]GCCGCGGTAA[A,C,T,G]*ATTAGA[A,T]ACCC[C,G,T][A,G,T]GTAGTCC[A,C,T,G][A,C,T,G][A,C,T,G]GACTTG D_both > bact_S298 ;
grep CGATA[A,C,T,G][A,C,T,G][A,C,T,G]GTGCCAGC[A,C]GCCGCGGTAA[A,C,T,G]*ATTAGA[A,T]ACCC[C,G,T][A,G,T]GTAGTCC[A,C,T,G][A,C,T,G][A,C,T,G]GACTTG D_both > bact_S299 ;
grep CAGTAA[A,C,T,G][A,C,T,G][A,C,T,G]GTGCCAGC[A,C]GCCGCGGTAA[A,C,T,G]*ATTAGA[A,T]ACCC[C,G,T][A,G,T]GTAGTCC[A,C,T,G][A,C,T,G][A,C,T,G]GACTTG D_both > bact_S300 ;
grep GCCT[A,C,T,G][A,C,T,G][A,C,T,G]GTGCCAGC[A,C]GCCGCGGTAA[A,C,T,G]*ATTAGA[A,T]ACCC[C,G,T][A,G,T]GTAGTCC[A,C,T,G][A,C,T,G][A,C,T,G]GACTTG D_both > bact_S301 ;
grep GTTAG[A,C,T,G][A,C,T,G][A,C,T,G]GTGCCAGC[A,C]GCCGCGGTAA[A,C,T,G]*ATTAGA[A,T]ACCC[C,G,T][A,G,T]GTAGTCC[A,C,T,G][A,C,T,G][A,C,T,G]GACTTG D_both > bact_S302 ;
grep TGGTTC[A,C,T,G][A,C,T,G][A,C,T,G]GTGCCAGC[A,C]GCCGCGGTAA[A,C,T,G]*ATTAGA[A,T]ACCC[C,G,T][A,G,T]GTAGTCC[A,C,T,G][A,C,T,G][A,C,T,G]GACTTG D_both > bact_S303 ;
grep ATAC[A,C,T,G][A,C,T,G][A,C,T,G]GTGCCAGC[A,C]GCCGCGGTAA[A,C,T,G]*ATTAGA[A,T]ACCC[C,G,T][A,G,T]GTAGTCC[A,C,T,G][A,C,T,G][A,C,T,G]GACTTG D_both > bact_S304 ;
grep TGTAC[A,C,T,G][A,C,T,G][A,C,T,G]GTGCCAGC[A,C]GCCGCGGTAA[A,C,T,G]*ATTAGA[A,T]ACCC[C,G,T][A,G,T]GTAGTCC[A,C,T,G][A,C,T,G][A,C,T,G]GACTTG D_both > bact_S305 ;
grep GTCGGA[A,C,T,G][A,C,T,G][A,C,T,G]GTGCCAGC[A,C]GCCGCGGTAA[A,C,T,G]*ATTAGA[A,T]ACCC[C,G,T][A,G,T]GTAGTCC[A,C,T,G][A,C,T,G][A,C,T,G]GACTTG D_both > bact_S306 ;
grep CTCC[A,C,T,G][A,C,T,G][A,C,T,G]GTGCCAGC[A,C]GCCGCGGTAA[A,C,T,G]*ATTAGA[A,T]ACCC[C,G,T][A,G,T]GTAGTCC[A,C,T,G][A,C,T,G][A,C,T,G]GCACA D_both > bact_S307 ;
grep TGATT[A,C,T,G][A,C,T,G][A,C,T,G]GTGCCAGC[A,C]GCCGCGGTAA[A,C,T,G]*ATTAGA[A,T]ACCC[C,G,T][A,G,T]GTAGTCC[A,C,T,G][A,C,T,G][A,C,T,G]GCACA D_both > bact_S308 ;
grep CGGATT[A,C,T,G][A,C,T,G][A,C,T,G]GTGCCAGC[A,C]GCCGCGGTAA[A,C,T,G]*ATTAGA[A,T]ACCC[C,G,T][A,G,T]GTAGTCC[A,C,T,G][A,C,T,G][A,C,T,G]GCACA D_both > bact_S309 ;
grep GTGT[A,C,T,G][A,C,T,G][A,C,T,G]GTGCCAGC[A,C]GCCGCGGTAA[A,C,T,G]*ATTAGA[A,T]ACCC[C,G,T][A,G,T]GTAGTCC[A,C,T,G][A,C,T,G][A,C,T,G]GCACA D_both > bact_S310 ;
grep CGATA[A,C,T,G][A,C,T,G][A,C,T,G]GTGCCAGC[A,C]GCCGCGGTAA[A,C,T,G]*ATTAGA[A,T]ACCC[C,G,T][A,G,T]GTAGTCC[A,C,T,G][A,C,T,G][A,C,T,G]GCACA D_both > bact_S311 ;
grep CAGTAA[A,C,T,G][A,C,T,G][A,C,T,G]GTGCCAGC[A,C]GCCGCGGTAA[A,C,T,G]*ATTAGA[A,T]ACCC[C,G,T][A,G,T]GTAGTCC[A,C,T,G][A,C,T,G][A,C,T,G]GCACA D_both > bact_S312 ;
grep GCCT[A,C,T,G][A,C,T,G][A,C,T,G]GTGCCAGC[A,C]GCCGCGGTAA[A,C,T,G]*ATTAGA[A,T]ACCC[C,G,T][A,G,T]GTAGTCC[A,C,T,G][A,C,T,G][A,C,T,G]GCACA D_both > bact_S313 ;
grep GTTAG[A,C,T,G][A,C,T,G][A,C,T,G]GTGCCAGC[A,C]GCCGCGGTAA[A,C,T,G]*ATTAGA[A,T]ACCC[C,G,T][A,G,T]GTAGTCC[A,C,T,G][A,C,T,G][A,C,T,G]GCACA D_both > bact_S314 ;
grep TGGTTC[A,C,T,G][A,C,T,G][A,C,T,G]GTGCCAGC[A,C]GCCGCGGTAA[A,C,T,G]*ATTAGA[A,T]ACCC[C,G,T][A,G,T]GTAGTCC[A,C,T,G][A,C,T,G][A,C,T,G]GCACA D_both > bact_S315 ;
grep ATAC[A,C,T,G][A,C,T,G][A,C,T,G]GTGCCAGC[A,C]GCCGCGGTAA[A,C,T,G]*ATTAGA[A,T]ACCC[C,G,T][A,G,T]GTAGTCC[A,C,T,G][A,C,T,G][A,C,T,G]GCACA D_both > bact_S316 ;
grep TGTAC[A,C,T,G][A,C,T,G][A,C,T,G]GTGCCAGC[A,C]GCCGCGGTAA[A,C,T,G]*ATTAGA[A,T]ACCC[C,G,T][A,G,T]GTAGTCC[A,C,T,G][A,C,T,G][A,C,T,G]GCACA D_both > bact_S317 ;
grep GTCGGA[A,C,T,G][A,C,T,G][A,C,T,G]GTGCCAGC[A,C]GCCGCGGTAA[A,C,T,G]*ATTAGA[A,T]ACCC[C,G,T][A,G,T]GTAGTCC[A,C,T,G][A,C,T,G][A,C,T,G]GCACA D_both > bact_S318 ;
grep CTCC[A,C,T,G][A,C,T,G][A,C,T,G]GTGCCAGC[A,C]GCCGCGGTAA[A,C,T,G]*ATTAGA[A,T]ACCC[C,G,T][A,G,T]GTAGTCC[A,C,T,G][A,C,T,G][A,C,T,G]GGAG D_both > bact_S319 ;
grep TGATT[A,C,T,G][A,C,T,G][A,C,T,G]GTGCCAGC[A,C]GCCGCGGTAA[A,C,T,G]*ATTAGA[A,T]ACCC[C,G,T][A,G,T]GTAGTCC[A,C,T,G][A,C,T,G][A,C,T,G]GGAG D_both > bact_S320 ;
grep CGGATT[A,C,T,G][A,C,T,G][A,C,T,G]GTGCCAGC[A,C]GCCGCGGTAA[A,C,T,G]*ATTAGA[A,T]ACCC[C,G,T][A,G,T]GTAGTCC[A,C,T,G][A,C,T,G][A,C,T,G]GGAG D_both > bact_S321 ;
grep GTGT[A,C,T,G][A,C,T,G][A,C,T,G]GTGCCAGC[A,C]GCCGCGGTAA[A,C,T,G]*ATTAGA[A,T]ACCC[C,G,T][A,G,T]GTAGTCC[A,C,T,G][A,C,T,G][A,C,T,G]GGAG D_both > bact_S322 ;
grep CGATA[A,C,T,G][A,C,T,G][A,C,T,G]GTGCCAGC[A,C]GCCGCGGTAA[A,C,T,G]*ATTAGA[A,T]ACCC[C,G,T][A,G,T]GTAGTCC[A,C,T,G][A,C,T,G][A,C,T,G]GGAG D_both > bact_S323 ;
grep CAGTAA[A,C,T,G][A,C,T,G][A,C,T,G]GTGCCAGC[A,C]GCCGCGGTAA[A,C,T,G]*ATTAGA[A,T]ACCC[C,G,T][A,G,T]GTAGTCC[A,C,T,G][A,C,T,G][A,C,T,G]GGAG D_both > bact_S324 ;
grep GCCT[A,C,T,G][A,C,T,G][A,C,T,G]GTGCCAGC[A,C]GCCGCGGTAA[A,C,T,G]*ATTAGA[A,T]ACCC[C,G,T][A,G,T]GTAGTCC[A,C,T,G][A,C,T,G][A,C,T,G]GGAG D_both > bact_S325 ;
grep GTTAG[A,C,T,G][A,C,T,G][A,C,T,G]GTGCCAGC[A,C]GCCGCGGTAA[A,C,T,G]*ATTAGA[A,T]ACCC[C,G,T][A,G,T]GTAGTCC[A,C,T,G][A,C,T,G][A,C,T,G]GGAG D_both > bact_S326 ;
grep TGGTTC[A,C,T,G][A,C,T,G][A,C,T,G]GTGCCAGC[A,C]GCCGCGGTAA[A,C,T,G]*ATTAGA[A,T]ACCC[C,G,T][A,G,T]GTAGTCC[A,C,T,G][A,C,T,G][A,C,T,G]GGAG D_both > bact_S327 ;
grep ATAC[A,C,T,G][A,C,T,G][A,C,T,G]GTGCCAGC[A,C]GCCGCGGTAA[A,C,T,G]*ATTAGA[A,T]ACCC[C,G,T][A,G,T]GTAGTCC[A,C,T,G][A,C,T,G][A,C,T,G]GGAG D_both > bact_S328 ;
grep TGTAC[A,C,T,G][A,C,T,G][A,C,T,G]GTGCCAGC[A,C]GCCGCGGTAA[A,C,T,G]*ATTAGA[A,T]ACCC[C,G,T][A,G,T]GTAGTCC[A,C,T,G][A,C,T,G][A,C,T,G]GGAG D_both > bact_S329 ;
grep GTCGGA[A,C,T,G][A,C,T,G][A,C,T,G]GTGCCAGC[A,C]GCCGCGGTAA[A,C,T,G]*ATTAGA[A,T]ACCC[C,G,T][A,G,T]GTAGTCC[A,C,T,G][A,C,T,G][A,C,T,G]GGAG D_both > bact_S330 ;
grep CTCC[A,C,T,G][A,C,T,G][A,C,T,G]GTGCCAGC[A,C]GCCGCGGTAA[A,C,T,G]*ATTAGA[A,T]ACCC[C,G,T][A,G,T]GTAGTCC[A,C,T,G][A,C,T,G][A,C,T,G]CAGG D_both > bact_S331 ;
grep TGATT[A,C,T,G][A,C,T,G][A,C,T,G]GTGCCAGC[A,C]GCCGCGGTAA[A,C,T,G]*ATTAGA[A,T]ACCC[C,G,T][A,G,T]GTAGTCC[A,C,T,G][A,C,T,G][A,C,T,G]CAGG D_both > bact_S332 ;
grep CGGATT[A,C,T,G][A,C,T,G][A,C,T,G]GTGCCAGC[A,C]GCCGCGGTAA[A,C,T,G]*ATTAGA[A,T]ACCC[C,G,T][A,G,T]GTAGTCC[A,C,T,G][A,C,T,G][A,C,T,G]CAGG D_both > bact_S333 ;
grep GTGT[A,C,T,G][A,C,T,G][A,C,T,G]GTGCCAGC[A,C]GCCGCGGTAA[A,C,T,G]*ATTAGA[A,T]ACCC[C,G,T][A,G,T]GTAGTCC[A,C,T,G][A,C,T,G][A,C,T,G]CAGG D_both > bact_S334 ;
grep CGATA[A,C,T,G][A,C,T,G][A,C,T,G]GTGCCAGC[A,C]GCCGCGGTAA[A,C,T,G]*ATTAGA[A,T]ACCC[C,G,T][A,G,T]GTAGTCC[A,C,T,G][A,C,T,G][A,C,T,G]CAGG D_both > bact_S335 ;
grep CAGTAA[A,C,T,G][A,C,T,G][A,C,T,G]GTGCCAGC[A,C]GCCGCGGTAA[A,C,T,G]*ATTAGA[A,T]ACCC[C,G,T][A,G,T]GTAGTCC[A,C,T,G][A,C,T,G][A,C,T,G]CAGG D_both > bact_S336 ;
grep GCCT[A,C,T,G][A,C,T,G][A,C,T,G]GTGCCAGC[A,C]GCCGCGGTAA[A,C,T,G]*ATTAGA[A,T]ACCC[C,G,T][A,G,T]GTAGTCC[A,C,T,G][A,C,T,G][A,C,T,G]CAGG D_both > bact_S337 ;
grep GTTAG[A,C,T,G][A,C,T,G][A,C,T,G]GTGCCAGC[A,C]GCCGCGGTAA[A,C,T,G]*ATTAGA[A,T]ACCC[C,G,T][A,G,T]GTAGTCC[A,C,T,G][A,C,T,G][A,C,T,G]CAGG D_both > bact_S338 ;
grep TGGTTC[A,C,T,G][A,C,T,G][A,C,T,G]GTGCCAGC[A,C]GCCGCGGTAA[A,C,T,G]*ATTAGA[A,T]ACCC[C,G,T][A,G,T]GTAGTCC[A,C,T,G][A,C,T,G][A,C,T,G]CAGG D_both > bact_S339 ;
grep ATAC[A,C,T,G][A,C,T,G][A,C,T,G]GTGCCAGC[A,C]GCCGCGGTAA[A,C,T,G]*ATTAGA[A,T]ACCC[C,G,T][A,G,T]GTAGTCC[A,C,T,G][A,C,T,G][A,C,T,G]CAGG D_both > bact_S340 ;
grep TGTAC[A,C,T,G][A,C,T,G][A,C,T,G]GTGCCAGC[A,C]GCCGCGGTAA[A,C,T,G]*ATTAGA[A,T]ACCC[C,G,T][A,G,T]GTAGTCC[A,C,T,G][A,C,T,G][A,C,T,G]CAGG D_both > bact_S341 ;
grep GTCGGA[A,C,T,G][A,C,T,G][A,C,T,G]GTGCCAGC[A,C]GCCGCGGTAA[A,C,T,G]*ATTAGA[A,T]ACCC[C,G,T][A,G,T]GTAGTCC[A,C,T,G][A,C,T,G][A,C,T,G]CAGG D_both > bact_S342 ;
grep CTCC[A,C,T,G][A,C,T,G][A,C,T,G]GTGCCAGC[A,C]GCCGCGGTAA[A,C,T,G]*ATTAGA[A,T]ACCC[C,G,T][A,G,T]GTAGTCC[A,C,T,G][A,C,T,G][A,C,T,G]GGATC D_both > bact_S343 ;
grep TGATT[A,C,T,G][A,C,T,G][A,C,T,G]GTGCCAGC[A,C]GCCGCGGTAA[A,C,T,G]*ATTAGA[A,T]ACCC[C,G,T][A,G,T]GTAGTCC[A,C,T,G][A,C,T,G][A,C,T,G]GGATC D_both > bact_S344 ;
grep CGGATT[A,C,T,G][A,C,T,G][A,C,T,G]GTGCCAGC[A,C]GCCGCGGTAA[A,C,T,G]*ATTAGA[A,T]ACCC[C,G,T][A,G,T]GTAGTCC[A,C,T,G][A,C,T,G][A,C,T,G]GGATC D_both > bact_S345 ;
grep GTGT[A,C,T,G][A,C,T,G][A,C,T,G]GTGCCAGC[A,C]GCCGCGGTAA[A,C,T,G]*ATTAGA[A,T]ACCC[C,G,T][A,G,T]GTAGTCC[A,C,T,G][A,C,T,G][A,C,T,G]GGATC D_both > bact_S346 ;
grep CGATA[A,C,T,G][A,C,T,G][A,C,T,G]GTGCCAGC[A,C]GCCGCGGTAA[A,C,T,G]*ATTAGA[A,T]ACCC[C,G,T][A,G,T]GTAGTCC[A,C,T,G][A,C,T,G][A,C,T,G]GGATC D_both > bact_S347 ;
grep CAGTAA[A,C,T,G][A,C,T,G][A,C,T,G]GTGCCAGC[A,C]GCCGCGGTAA[A,C,T,G]*ATTAGA[A,T]ACCC[C,G,T][A,G,T]GTAGTCC[A,C,T,G][A,C,T,G][A,C,T,G]GGATC D_both > bact_S348 ;
grep GCCT[A,C,T,G][A,C,T,G][A,C,T,G]GTGCCAGC[A,C]GCCGCGGTAA[A,C,T,G]*ATTAGA[A,T]ACCC[C,G,T][A,G,T]GTAGTCC[A,C,T,G][A,C,T,G][A,C,T,G]GGATC D_both > bact_S349 ;
grep GTTAG[A,C,T,G][A,C,T,G][A,C,T,G]GTGCCAGC[A,C]GCCGCGGTAA[A,C,T,G]*ATTAGA[A,T]ACCC[C,G,T][A,G,T]GTAGTCC[A,C,T,G][A,C,T,G][A,C,T,G]GGATC D_both > bact_S350 ;
grep TGGTTC[A,C,T,G][A,C,T,G][A,C,T,G]GTGCCAGC[A,C]GCCGCGGTAA[A,C,T,G]*ATTAGA[A,T]ACCC[C,G,T][A,G,T]GTAGTCC[A,C,T,G][A,C,T,G][A,C,T,G]GGATC D_both > bact_S351 ;
grep ATAC[A,C,T,G][A,C,T,G][A,C,T,G]GTGCCAGC[A,C]GCCGCGGTAA[A,C,T,G]*ATTAGA[A,T]ACCC[C,G,T][A,G,T]GTAGTCC[A,C,T,G][A,C,T,G][A,C,T,G]GGATC D_both > bact_S352 ;
grep TGTAC[A,C,T,G][A,C,T,G][A,C,T,G]GTGCCAGC[A,C]GCCGCGGTAA[A,C,T,G]*ATTAGA[A,T]ACCC[C,G,T][A,G,T]GTAGTCC[A,C,T,G][A,C,T,G][A,C,T,G]GGATC D_both > bact_S353 ;
grep GTCGGA[A,C,T,G][A,C,T,G][A,C,T,G]GTGCCAGC[A,C]GCCGCGGTAA[A,C,T,G]*ATTAGA[A,T]ACCC[C,G,T][A,G,T]GTAGTCC[A,C,T,G][A,C,T,G][A,C,T,G]GGATC D_both > bact_S354 ;
grep CTCC[A,C,T,G][A,C,T,G][A,C,T,G]GTGCCAGC[A,C]GCCGCGGTAA[A,C,T,G]*ATTAGA[A,T]ACCC[C,G,T][A,G,T]GTAGTCC[A,C,T,G][A,C,T,G][A,C,T,G]ATCC D_both > bact_S355 ;
grep TGATT[A,C,T,G][A,C,T,G][A,C,T,G]GTGCCAGC[A,C]GCCGCGGTAA[A,C,T,G]*ATTAGA[A,T]ACCC[C,G,T][A,G,T]GTAGTCC[A,C,T,G][A,C,T,G][A,C,T,G]ATCC D_both > bact_S356 ;
grep CGGATT[A,C,T,G][A,C,T,G][A,C,T,G]GTGCCAGC[A,C]GCCGCGGTAA[A,C,T,G]*ATTAGA[A,T]ACCC[C,G,T][A,G,T]GTAGTCC[A,C,T,G][A,C,T,G][A,C,T,G]ATCC D_both > bact_S357 ;
grep GTGT[A,C,T,G][A,C,T,G][A,C,T,G]GTGCCAGC[A,C]GCCGCGGTAA[A,C,T,G]*ATTAGA[A,T]ACCC[C,G,T][A,G,T]GTAGTCC[A,C,T,G][A,C,T,G][A,C,T,G]ATCC D_both > bact_S358 ;
grep CGATA[A,C,T,G][A,C,T,G][A,C,T,G]GTGCCAGC[A,C]GCCGCGGTAA[A,C,T,G]*ATTAGA[A,T]ACCC[C,G,T][A,G,T]GTAGTCC[A,C,T,G][A,C,T,G][A,C,T,G]ATCC D_both > bact_S359 ;
grep CAGTAA[A,C,T,G][A,C,T,G][A,C,T,G]GTGCCAGC[A,C]GCCGCGGTAA[A,C,T,G]*ATTAGA[A,T]ACCC[C,G,T][A,G,T]GTAGTCC[A,C,T,G][A,C,T,G][A,C,T,G]ATCC D_both > bact_S360 ;
grep GCCT[A,C,T,G][A,C,T,G][A,C,T,G]GTGCCAGC[A,C]GCCGCGGTAA[A,C,T,G]*ATTAGA[A,T]ACCC[C,G,T][A,G,T]GTAGTCC[A,C,T,G][A,C,T,G][A,C,T,G]ATCC D_both > bact_S361 ;
grep GTTAG[A,C,T,G][A,C,T,G][A,C,T,G]GTGCCAGC[A,C]GCCGCGGTAA[A,C,T,G]*ATTAGA[A,T]ACCC[C,G,T][A,G,T]GTAGTCC[A,C,T,G][A,C,T,G][A,C,T,G]ATCC D_both > bact_S362 ;
grep TGGTTC[A,C,T,G][A,C,T,G][A,C,T,G]GTGCCAGC[A,C]GCCGCGGTAA[A,C,T,G]*ATTAGA[A,T]ACCC[C,G,T][A,G,T]GTAGTCC[A,C,T,G][A,C,T,G][A,C,T,G]ATCC D_both > bact_S363 ;
grep ATAC[A,C,T,G][A,C,T,G][A,C,T,G]GTGCCAGC[A,C]GCCGCGGTAA[A,C,T,G]*ATTAGA[A,T]ACCC[C,G,T][A,G,T]GTAGTCC[A,C,T,G][A,C,T,G][A,C,T,G]ATCC D_both > bact_S364 ;
grep TGTAC[A,C,T,G][A,C,T,G][A,C,T,G]GTGCCAGC[A,C]GCCGCGGTAA[A,C,T,G]*ATTAGA[A,T]ACCC[C,G,T][A,G,T]GTAGTCC[A,C,T,G][A,C,T,G][A,C,T,G]ATCC D_both > bact_S365 ;
grep GTCGGA[A,C,T,G][A,C,T,G][A,C,T,G]GTGCCAGC[A,C]GCCGCGGTAA[A,C,T,G]*ATTAGA[A,T]ACCC[C,G,T][A,G,T]GTAGTCC[A,C,T,G][A,C,T,G][A,C,T,G]ATCC D_both > bact_S366 ;
grep CTCC[A,C,T,G][A,C,T,G][A,C,T,G]GTGCCAGC[A,C]GCCGCGGTAA[A,C,T,G]*ATTAGA[A,T]ACCC[C,G,T][A,G,T]GTAGTCC[A,C,T,G][A,C,T,G][A,C,T,G]CCTC E_both > bact_S367 ;
grep TGATT[A,C,T,G][A,C,T,G][A,C,T,G]GTGCCAGC[A,C]GCCGCGGTAA[A,C,T,G]*ATTAGA[A,T]ACCC[C,G,T][A,G,T]GTAGTCC[A,C,T,G][A,C,T,G][A,C,T,G]CCTC E_both > bact_S368 ;
grep CGGATT[A,C,T,G][A,C,T,G][A,C,T,G]GTGCCAGC[A,C]GCCGCGGTAA[A,C,T,G]*ATTAGA[A,T]ACCC[C,G,T][A,G,T]GTAGTCC[A,C,T,G][A,C,T,G][A,C,T,G]CCTC E_both > bact_S369 ;
grep GTGT[A,C,T,G][A,C,T,G][A,C,T,G]GTGCCAGC[A,C]GCCGCGGTAA[A,C,T,G]*ATTAGA[A,T]ACCC[C,G,T][A,G,T]GTAGTCC[A,C,T,G][A,C,T,G][A,C,T,G]CCTC E_both > bact_S370 ;
grep CGATA[A,C,T,G][A,C,T,G][A,C,T,G]GTGCCAGC[A,C]GCCGCGGTAA[A,C,T,G]*ATTAGA[A,T]ACCC[C,G,T][A,G,T]GTAGTCC[A,C,T,G][A,C,T,G][A,C,T,G]CCTC E_both > bact_S371 ;
grep CAGTAA[A,C,T,G][A,C,T,G][A,C,T,G]GTGCCAGC[A,C]GCCGCGGTAA[A,C,T,G]*ATTAGA[A,T]ACCC[C,G,T][A,G,T]GTAGTCC[A,C,T,G][A,C,T,G][A,C,T,G]CCTC E_both > bact_S372 ;
grep GCCT[A,C,T,G][A,C,T,G][A,C,T,G]GTGCCAGC[A,C]GCCGCGGTAA[A,C,T,G]*ATTAGA[A,T]ACCC[C,G,T][A,G,T]GTAGTCC[A,C,T,G][A,C,T,G][A,C,T,G]CCTC E_both > bact_S373 ;
grep GTTAG[A,C,T,G][A,C,T,G][A,C,T,G]GTGCCAGC[A,C]GCCGCGGTAA[A,C,T,G]*ATTAGA[A,T]ACCC[C,G,T][A,G,T]GTAGTCC[A,C,T,G][A,C,T,G][A,C,T,G]CCTC E_both > bact_S374 ;
grep TGGTTC[A,C,T,G][A,C,T,G][A,C,T,G]GTGCCAGC[A,C]GCCGCGGTAA[A,C,T,G]*ATTAGA[A,T]ACCC[C,G,T][A,G,T]GTAGTCC[A,C,T,G][A,C,T,G][A,C,T,G]CCTC E_both > bact_S375 ;
grep ATAC[A,C,T,G][A,C,T,G][A,C,T,G]GTGCCAGC[A,C]GCCGCGGTAA[A,C,T,G]*ATTAGA[A,T]ACCC[C,G,T][A,G,T]GTAGTCC[A,C,T,G][A,C,T,G][A,C,T,G]CCTC E_both > bact_S376 ;
grep TGTAC[A,C,T,G][A,C,T,G][A,C,T,G]GTGCCAGC[A,C]GCCGCGGTAA[A,C,T,G]*ATTAGA[A,T]ACCC[C,G,T][A,G,T]GTAGTCC[A,C,T,G][A,C,T,G][A,C,T,G]CCTC E_both > bact_S377 ;
grep GTCGGA[A,C,T,G][A,C,T,G][A,C,T,G]GTGCCAGC[A,C]GCCGCGGTAA[A,C,T,G]*ATTAGA[A,T]ACCC[C,G,T][A,G,T]GTAGTCC[A,C,T,G][A,C,T,G][A,C,T,G]CCTC E_both > bact_S378 ;
grep CTCC[A,C,T,G][A,C,T,G][A,C,T,G]GTGCCAGC[A,C]GCCGCGGTAA[A,C,T,G]*ATTAGA[A,T]ACCC[C,G,T][A,G,T]GTAGTCC[A,C,T,G][A,C,T,G][A,C,T,G]TGAGT E_both > bact_S379 ;
grep TGATT[A,C,T,G][A,C,T,G][A,C,T,G]GTGCCAGC[A,C]GCCGCGGTAA[A,C,T,G]*ATTAGA[A,T]ACCC[C,G,T][A,G,T]GTAGTCC[A,C,T,G][A,C,T,G][A,C,T,G]TGAGT E_both > bact_S380 ;
grep CGGATT[A,C,T,G][A,C,T,G][A,C,T,G]GTGCCAGC[A,C]GCCGCGGTAA[A,C,T,G]*ATTAGA[A,T]ACCC[C,G,T][A,G,T]GTAGTCC[A,C,T,G][A,C,T,G][A,C,T,G]TGAGT E_both > bact_S381 ;
grep GTGT[A,C,T,G][A,C,T,G][A,C,T,G]GTGCCAGC[A,C]GCCGCGGTAA[A,C,T,G]*ATTAGA[A,T]ACCC[C,G,T][A,G,T]GTAGTCC[A,C,T,G][A,C,T,G][A,C,T,G]TGAGT E_both > bact_S382 ;
grep CGATA[A,C,T,G][A,C,T,G][A,C,T,G]GTGCCAGC[A,C]GCCGCGGTAA[A,C,T,G]*ATTAGA[A,T]ACCC[C,G,T][A,G,T]GTAGTCC[A,C,T,G][A,C,T,G][A,C,T,G]TGAGT E_both > bact_S383 ;
grep CAGTAA[A,C,T,G][A,C,T,G][A,C,T,G]GTGCCAGC[A,C]GCCGCGGTAA[A,C,T,G]*ATTAGA[A,T]ACCC[C,G,T][A,G,T]GTAGTCC[A,C,T,G][A,C,T,G][A,C,T,G]TGAGT E_both > bact_S384 ;
grep GCCT[A,C,T,G][A,C,T,G][A,C,T,G]GTGCCAGC[A,C]GCCGCGGTAA[A,C,T,G]*ATTAGA[A,T]ACCC[C,G,T][A,G,T]GTAGTCC[A,C,T,G][A,C,T,G][A,C,T,G]TGAGT E_both > bact_S385 ;
grep GTTAG[A,C,T,G][A,C,T,G][A,C,T,G]GTGCCAGC[A,C]GCCGCGGTAA[A,C,T,G]*ATTAGA[A,T]ACCC[C,G,T][A,G,T]GTAGTCC[A,C,T,G][A,C,T,G][A,C,T,G]TGAGT E_both > bact_S386 ;
grep TGGTTC[A,C,T,G][A,C,T,G][A,C,T,G]GTGCCAGC[A,C]GCCGCGGTAA[A,C,T,G]*ATTAGA[A,T]ACCC[C,G,T][A,G,T]GTAGTCC[A,C,T,G][A,C,T,G][A,C,T,G]TGAGT E_both > bact_S387 ;
grep ATAC[A,C,T,G][A,C,T,G][A,C,T,G]GTGCCAGC[A,C]GCCGCGGTAA[A,C,T,G]*ATTAGA[A,T]ACCC[C,G,T][A,G,T]GTAGTCC[A,C,T,G][A,C,T,G][A,C,T,G]TGAGT E_both > bact_S388 ;
grep TGTAC[A,C,T,G][A,C,T,G][A,C,T,G]GTGCCAGC[A,C]GCCGCGGTAA[A,C,T,G]*ATTAGA[A,T]ACCC[C,G,T][A,G,T]GTAGTCC[A,C,T,G][A,C,T,G][A,C,T,G]TGAGT E_both > bact_S389 ;
grep GTCGGA[A,C,T,G][A,C,T,G][A,C,T,G]GTGCCAGC[A,C]GCCGCGGTAA[A,C,T,G]*ATTAGA[A,T]ACCC[C,G,T][A,G,T]GTAGTCC[A,C,T,G][A,C,T,G][A,C,T,G]TGAGT E_both > bact_S390 ;
grep CTCC[A,C,T,G][A,C,T,G][A,C,T,G]GTGCCAGC[A,C]GCCGCGGTAA[A,C,T,G]*ATTAGA[A,T]ACCC[C,G,T][A,G,T]GTAGTCC[A,C,T,G][A,C,T,G][A,C,T,G]GACTTG E_both > bact_S391 ;
grep TGATT[A,C,T,G][A,C,T,G][A,C,T,G]GTGCCAGC[A,C]GCCGCGGTAA[A,C,T,G]*ATTAGA[A,T]ACCC[C,G,T][A,G,T]GTAGTCC[A,C,T,G][A,C,T,G][A,C,T,G]GACTTG E_both > bact_S392 ;
grep CGGATT[A,C,T,G][A,C,T,G][A,C,T,G]GTGCCAGC[A,C]GCCGCGGTAA[A,C,T,G]*ATTAGA[A,T]ACCC[C,G,T][A,G,T]GTAGTCC[A,C,T,G][A,C,T,G][A,C,T,G]GACTTG E_both > bact_S393 ;
grep GTGT[A,C,T,G][A,C,T,G][A,C,T,G]GTGCCAGC[A,C]GCCGCGGTAA[A,C,T,G]*ATTAGA[A,T]ACCC[C,G,T][A,G,T]GTAGTCC[A,C,T,G][A,C,T,G][A,C,T,G]GACTTG E_both > bact_S394 ;
grep CGATA[A,C,T,G][A,C,T,G][A,C,T,G]GTGCCAGC[A,C]GCCGCGGTAA[A,C,T,G]*ATTAGA[A,T]ACCC[C,G,T][A,G,T]GTAGTCC[A,C,T,G][A,C,T,G][A,C,T,G]GACTTG E_both > bact_S395 ;
grep CAGTAA[A,C,T,G][A,C,T,G][A,C,T,G]GTGCCAGC[A,C]GCCGCGGTAA[A,C,T,G]*ATTAGA[A,T]ACCC[C,G,T][A,G,T]GTAGTCC[A,C,T,G][A,C,T,G][A,C,T,G]GACTTG E_both > bact_S396 ;
grep GCCT[A,C,T,G][A,C,T,G][A,C,T,G]GTGCCAGC[A,C]GCCGCGGTAA[A,C,T,G]*ATTAGA[A,T]ACCC[C,G,T][A,G,T]GTAGTCC[A,C,T,G][A,C,T,G][A,C,T,G]GACTTG E_both > bact_S397 ;
grep GTTAG[A,C,T,G][A,C,T,G][A,C,T,G]GTGCCAGC[A,C]GCCGCGGTAA[A,C,T,G]*ATTAGA[A,T]ACCC[C,G,T][A,G,T]GTAGTCC[A,C,T,G][A,C,T,G][A,C,T,G]GACTTG E_both > bact_S398 ;
grep TGGTTC[A,C,T,G][A,C,T,G][A,C,T,G]GTGCCAGC[A,C]GCCGCGGTAA[A,C,T,G]*ATTAGA[A,T]ACCC[C,G,T][A,G,T]GTAGTCC[A,C,T,G][A,C,T,G][A,C,T,G]GACTTG E_both > bact_S399 ;
grep ATAC[A,C,T,G][A,C,T,G][A,C,T,G]GTGCCAGC[A,C]GCCGCGGTAA[A,C,T,G]*ATTAGA[A,T]ACCC[C,G,T][A,G,T]GTAGTCC[A,C,T,G][A,C,T,G][A,C,T,G]GACTTG E_both > bact_S400 ;
grep TGTAC[A,C,T,G][A,C,T,G][A,C,T,G]GTGCCAGC[A,C]GCCGCGGTAA[A,C,T,G]*ATTAGA[A,T]ACCC[C,G,T][A,G,T]GTAGTCC[A,C,T,G][A,C,T,G][A,C,T,G]GACTTG E_both > bact_S401 ;
grep GTCGGA[A,C,T,G][A,C,T,G][A,C,T,G]GTGCCAGC[A,C]GCCGCGGTAA[A,C,T,G]*ATTAGA[A,T]ACCC[C,G,T][A,G,T]GTAGTCC[A,C,T,G][A,C,T,G][A,C,T,G]GACTTG E_both > bact_S402 ;
grep CTCC[A,C,T,G][A,C,T,G][A,C,T,G]GTGCCAGC[A,C]GCCGCGGTAA[A,C,T,G]*ATTAGA[A,T]ACCC[C,G,T][A,G,T]GTAGTCC[A,C,T,G][A,C,T,G][A,C,T,G]GCACA E_both > bact_S403 ;
grep TGATT[A,C,T,G][A,C,T,G][A,C,T,G]GTGCCAGC[A,C]GCCGCGGTAA[A,C,T,G]*ATTAGA[A,T]ACCC[C,G,T][A,G,T]GTAGTCC[A,C,T,G][A,C,T,G][A,C,T,G]GCACA E_both > bact_S404 ;
grep CGGATT[A,C,T,G][A,C,T,G][A,C,T,G]GTGCCAGC[A,C]GCCGCGGTAA[A,C,T,G]*ATTAGA[A,T]ACCC[C,G,T][A,G,T]GTAGTCC[A,C,T,G][A,C,T,G][A,C,T,G]GCACA E_both > bact_S405 ;
grep GTGT[A,C,T,G][A,C,T,G][A,C,T,G]GTGCCAGC[A,C]GCCGCGGTAA[A,C,T,G]*ATTAGA[A,T]ACCC[C,G,T][A,G,T]GTAGTCC[A,C,T,G][A,C,T,G][A,C,T,G]GCACA E_both > bact_S406 ;
grep CGATA[A,C,T,G][A,C,T,G][A,C,T,G]GTGCCAGC[A,C]GCCGCGGTAA[A,C,T,G]*ATTAGA[A,T]ACCC[C,G,T][A,G,T]GTAGTCC[A,C,T,G][A,C,T,G][A,C,T,G]GCACA E_both > bact_S407 ;
grep CAGTAA[A,C,T,G][A,C,T,G][A,C,T,G]GTGCCAGC[A,C]GCCGCGGTAA[A,C,T,G]*ATTAGA[A,T]ACCC[C,G,T][A,G,T]GTAGTCC[A,C,T,G][A,C,T,G][A,C,T,G]GCACA E_both > bact_S408 ;
grep GCCT[A,C,T,G][A,C,T,G][A,C,T,G]GTGCCAGC[A,C]GCCGCGGTAA[A,C,T,G]*ATTAGA[A,T]ACCC[C,G,T][A,G,T]GTAGTCC[A,C,T,G][A,C,T,G][A,C,T,G]GCACA E_both > bact_S409 ;
grep GTTAG[A,C,T,G][A,C,T,G][A,C,T,G]GTGCCAGC[A,C]GCCGCGGTAA[A,C,T,G]*ATTAGA[A,T]ACCC[C,G,T][A,G,T]GTAGTCC[A,C,T,G][A,C,T,G][A,C,T,G]GCACA E_both > bact_S410 ;
grep TGGTTC[A,C,T,G][A,C,T,G][A,C,T,G]GTGCCAGC[A,C]GCCGCGGTAA[A,C,T,G]*ATTAGA[A,T]ACCC[C,G,T][A,G,T]GTAGTCC[A,C,T,G][A,C,T,G][A,C,T,G]GCACA E_both > bact_S411 ;
grep ATAC[A,C,T,G][A,C,T,G][A,C,T,G]GTGCCAGC[A,C]GCCGCGGTAA[A,C,T,G]*ATTAGA[A,T]ACCC[C,G,T][A,G,T]GTAGTCC[A,C,T,G][A,C,T,G][A,C,T,G]GCACA E_both > bact_S412 ;
grep TGTAC[A,C,T,G][A,C,T,G][A,C,T,G]GTGCCAGC[A,C]GCCGCGGTAA[A,C,T,G]*ATTAGA[A,T]ACCC[C,G,T][A,G,T]GTAGTCC[A,C,T,G][A,C,T,G][A,C,T,G]GCACA E_both > bact_S413 ;
grep GTCGGA[A,C,T,G][A,C,T,G][A,C,T,G]GTGCCAGC[A,C]GCCGCGGTAA[A,C,T,G]*ATTAGA[A,T]ACCC[C,G,T][A,G,T]GTAGTCC[A,C,T,G][A,C,T,G][A,C,T,G]GCACA E_both > bact_S414 ;
grep CTCC[A,C,T,G][A,C,T,G][A,C,T,G]GTGCCAGC[A,C]GCCGCGGTAA[A,C,T,G]*ATTAGA[A,T]ACCC[C,G,T][A,G,T]GTAGTCC[A,C,T,G][A,C,T,G][A,C,T,G]GGAG E_both > bact_S415 ;
grep TGATT[A,C,T,G][A,C,T,G][A,C,T,G]GTGCCAGC[A,C]GCCGCGGTAA[A,C,T,G]*ATTAGA[A,T]ACCC[C,G,T][A,G,T]GTAGTCC[A,C,T,G][A,C,T,G][A,C,T,G]GGAG E_both > bact_S416 ;
grep CGGATT[A,C,T,G][A,C,T,G][A,C,T,G]GTGCCAGC[A,C]GCCGCGGTAA[A,C,T,G]*ATTAGA[A,T]ACCC[C,G,T][A,G,T]GTAGTCC[A,C,T,G][A,C,T,G][A,C,T,G]GGAG E_both > bact_S417 ;
grep GTGT[A,C,T,G][A,C,T,G][A,C,T,G]GTGCCAGC[A,C]GCCGCGGTAA[A,C,T,G]*ATTAGA[A,T]ACCC[C,G,T][A,G,T]GTAGTCC[A,C,T,G][A,C,T,G][A,C,T,G]GGAG E_both > bact_S418 ;
grep CGATA[A,C,T,G][A,C,T,G][A,C,T,G]GTGCCAGC[A,C]GCCGCGGTAA[A,C,T,G]*ATTAGA[A,T]ACCC[C,G,T][A,G,T]GTAGTCC[A,C,T,G][A,C,T,G][A,C,T,G]GGAG E_both > bact_S419 ;
grep CAGTAA[A,C,T,G][A,C,T,G][A,C,T,G]GTGCCAGC[A,C]GCCGCGGTAA[A,C,T,G]*ATTAGA[A,T]ACCC[C,G,T][A,G,T]GTAGTCC[A,C,T,G][A,C,T,G][A,C,T,G]GGAG E_both > bact_S420 ;
grep GCCT[A,C,T,G][A,C,T,G][A,C,T,G]GTGCCAGC[A,C]GCCGCGGTAA[A,C,T,G]*ATTAGA[A,T]ACCC[C,G,T][A,G,T]GTAGTCC[A,C,T,G][A,C,T,G][A,C,T,G]GGAG E_both > bact_S421 ;
grep GTTAG[A,C,T,G][A,C,T,G][A,C,T,G]GTGCCAGC[A,C]GCCGCGGTAA[A,C,T,G]*ATTAGA[A,T]ACCC[C,G,T][A,G,T]GTAGTCC[A,C,T,G][A,C,T,G][A,C,T,G]GGAG E_both > bact_S422 ;
grep TGGTTC[A,C,T,G][A,C,T,G][A,C,T,G]GTGCCAGC[A,C]GCCGCGGTAA[A,C,T,G]*ATTAGA[A,T]ACCC[C,G,T][A,G,T]GTAGTCC[A,C,T,G][A,C,T,G][A,C,T,G]GGAG E_both > bact_S423 ;
grep ATAC[A,C,T,G][A,C,T,G][A,C,T,G]GTGCCAGC[A,C]GCCGCGGTAA[A,C,T,G]*ATTAGA[A,T]ACCC[C,G,T][A,G,T]GTAGTCC[A,C,T,G][A,C,T,G][A,C,T,G]GGAG E_both > bact_S424 ;
grep TGTAC[A,C,T,G][A,C,T,G][A,C,T,G]GTGCCAGC[A,C]GCCGCGGTAA[A,C,T,G]*ATTAGA[A,T]ACCC[C,G,T][A,G,T]GTAGTCC[A,C,T,G][A,C,T,G][A,C,T,G]GGAG E_both > bact_S425 ;
grep GTCGGA[A,C,T,G][A,C,T,G][A,C,T,G]GTGCCAGC[A,C]GCCGCGGTAA[A,C,T,G]*ATTAGA[A,T]ACCC[C,G,T][A,G,T]GTAGTCC[A,C,T,G][A,C,T,G][A,C,T,G]GGAG E_both > bact_S426 ;
grep CTCC[A,C,T,G][A,C,T,G][A,C,T,G]GTGCCAGC[A,C]GCCGCGGTAA[A,C,T,G]*ATTAGA[A,T]ACCC[C,G,T][A,G,T]GTAGTCC[A,C,T,G][A,C,T,G][A,C,T,G]CAGG E_both > bact_S427 ;
grep TGATT[A,C,T,G][A,C,T,G][A,C,T,G]GTGCCAGC[A,C]GCCGCGGTAA[A,C,T,G]*ATTAGA[A,T]ACCC[C,G,T][A,G,T]GTAGTCC[A,C,T,G][A,C,T,G][A,C,T,G]CAGG E_both > bact_S428 ;
grep CGGATT[A,C,T,G][A,C,T,G][A,C,T,G]GTGCCAGC[A,C]GCCGCGGTAA[A,C,T,G]*ATTAGA[A,T]ACCC[C,G,T][A,G,T]GTAGTCC[A,C,T,G][A,C,T,G][A,C,T,G]CAGG E_both > bact_S429 ;
grep GTGT[A,C,T,G][A,C,T,G][A,C,T,G]GTGCCAGC[A,C]GCCGCGGTAA[A,C,T,G]*ATTAGA[A,T]ACCC[C,G,T][A,G,T]GTAGTCC[A,C,T,G][A,C,T,G][A,C,T,G]CAGG E_both > bact_S430 ;
grep CGATA[A,C,T,G][A,C,T,G][A,C,T,G]GTGCCAGC[A,C]GCCGCGGTAA[A,C,T,G]*ATTAGA[A,T]ACCC[C,G,T][A,G,T]GTAGTCC[A,C,T,G][A,C,T,G][A,C,T,G]CAGG E_both > bact_S431 ;
grep CAGTAA[A,C,T,G][A,C,T,G][A,C,T,G]GTGCCAGC[A,C]GCCGCGGTAA[A,C,T,G]*ATTAGA[A,T]ACCC[C,G,T][A,G,T]GTAGTCC[A,C,T,G][A,C,T,G][A,C,T,G]CAGG E_both > bact_S432 ;
grep GCCT[A,C,T,G][A,C,T,G][A,C,T,G]GTGCCAGC[A,C]GCCGCGGTAA[A,C,T,G]*ATTAGA[A,T]ACCC[C,G,T][A,G,T]GTAGTCC[A,C,T,G][A,C,T,G][A,C,T,G]CAGG E_both > bact_S433 ;
grep GTTAG[A,C,T,G][A,C,T,G][A,C,T,G]GTGCCAGC[A,C]GCCGCGGTAA[A,C,T,G]*ATTAGA[A,T]ACCC[C,G,T][A,G,T]GTAGTCC[A,C,T,G][A,C,T,G][A,C,T,G]CAGG E_both > bact_S434 ;
grep TGGTTC[A,C,T,G][A,C,T,G][A,C,T,G]GTGCCAGC[A,C]GCCGCGGTAA[A,C,T,G]*ATTAGA[A,T]ACCC[C,G,T][A,G,T]GTAGTCC[A,C,T,G][A,C,T,G][A,C,T,G]CAGG E_both > bact_S435 ;
grep ATAC[A,C,T,G][A,C,T,G][A,C,T,G]GTGCCAGC[A,C]GCCGCGGTAA[A,C,T,G]*ATTAGA[A,T]ACCC[C,G,T][A,G,T]GTAGTCC[A,C,T,G][A,C,T,G][A,C,T,G]CAGG E_both > bact_S436 ;
grep TGTAC[A,C,T,G][A,C,T,G][A,C,T,G]GTGCCAGC[A,C]GCCGCGGTAA[A,C,T,G]*ATTAGA[A,T]ACCC[C,G,T][A,G,T]GTAGTCC[A,C,T,G][A,C,T,G][A,C,T,G]CAGG E_both > bact_S437 ;
grep GTCGGA[A,C,T,G][A,C,T,G][A,C,T,G]GTGCCAGC[A,C]GCCGCGGTAA[A,C,T,G]*ATTAGA[A,T]ACCC[C,G,T][A,G,T]GTAGTCC[A,C,T,G][A,C,T,G][A,C,T,G]CAGG E_both > bact_S438 ;
grep CTCC[A,C,T,G][A,C,T,G][A,C,T,G]GTGCCAGC[A,C]GCCGCGGTAA[A,C,T,G]*ATTAGA[A,T]ACCC[C,G,T][A,G,T]GTAGTCC[A,C,T,G][A,C,T,G][A,C,T,G]GGATC E_both > bact_S439 ;
grep TGATT[A,C,T,G][A,C,T,G][A,C,T,G]GTGCCAGC[A,C]GCCGCGGTAA[A,C,T,G]*ATTAGA[A,T]ACCC[C,G,T][A,G,T]GTAGTCC[A,C,T,G][A,C,T,G][A,C,T,G]GGATC E_both > bact_S440 ;
grep CGGATT[A,C,T,G][A,C,T,G][A,C,T,G]GTGCCAGC[A,C]GCCGCGGTAA[A,C,T,G]*ATTAGA[A,T]ACCC[C,G,T][A,G,T]GTAGTCC[A,C,T,G][A,C,T,G][A,C,T,G]GGATC E_both > bact_S441 ;
grep GTGT[A,C,T,G][A,C,T,G][A,C,T,G]GTGCCAGC[A,C]GCCGCGGTAA[A,C,T,G]*ATTAGA[A,T]ACCC[C,G,T][A,G,T]GTAGTCC[A,C,T,G][A,C,T,G][A,C,T,G]GGATC E_both > bact_S442 ;
grep CGATA[A,C,T,G][A,C,T,G][A,C,T,G]GTGCCAGC[A,C]GCCGCGGTAA[A,C,T,G]*ATTAGA[A,T]ACCC[C,G,T][A,G,T]GTAGTCC[A,C,T,G][A,C,T,G][A,C,T,G]GGATC E_both > bact_S443 ;
grep CAGTAA[A,C,T,G][A,C,T,G][A,C,T,G]GTGCCAGC[A,C]GCCGCGGTAA[A,C,T,G]*ATTAGA[A,T]ACCC[C,G,T][A,G,T]GTAGTCC[A,C,T,G][A,C,T,G][A,C,T,G]GGATC E_both > bact_S444 ;
grep GCCT[A,C,T,G][A,C,T,G][A,C,T,G]GTGCCAGC[A,C]GCCGCGGTAA[A,C,T,G]*ATTAGA[A,T]ACCC[C,G,T][A,G,T]GTAGTCC[A,C,T,G][A,C,T,G][A,C,T,G]GGATC E_both > bact_S445 ;
grep GTTAG[A,C,T,G][A,C,T,G][A,C,T,G]GTGCCAGC[A,C]GCCGCGGTAA[A,C,T,G]*ATTAGA[A,T]ACCC[C,G,T][A,G,T]GTAGTCC[A,C,T,G][A,C,T,G][A,C,T,G]GGATC E_both > bact_S446 ;
grep TGGTTC[A,C,T,G][A,C,T,G][A,C,T,G]GTGCCAGC[A,C]GCCGCGGTAA[A,C,T,G]*ATTAGA[A,T]ACCC[C,G,T][A,G,T]GTAGTCC[A,C,T,G][A,C,T,G][A,C,T,G]GGATC E_both > bact_S447 ;
grep ATAC[A,C,T,G][A,C,T,G][A,C,T,G]GTGCCAGC[A,C]GCCGCGGTAA[A,C,T,G]*ATTAGA[A,T]ACCC[C,G,T][A,G,T]GTAGTCC[A,C,T,G][A,C,T,G][A,C,T,G]GGATC E_both > bact_S448 ;
grep TGTAC[A,C,T,G][A,C,T,G][A,C,T,G]GTGCCAGC[A,C]GCCGCGGTAA[A,C,T,G]*ATTAGA[A,T]ACCC[C,G,T][A,G,T]GTAGTCC[A,C,T,G][A,C,T,G][A,C,T,G]GGATC E_both > bact_S449 ;
grep GTCGGA[A,C,T,G][A,C,T,G][A,C,T,G]GTGCCAGC[A,C]GCCGCGGTAA[A,C,T,G]*ATTAGA[A,T]ACCC[C,G,T][A,G,T]GTAGTCC[A,C,T,G][A,C,T,G][A,C,T,G]GGATC E_both > bact_S450 ;
grep CTCC[A,C,T,G][A,C,T,G][A,C,T,G]GTGCCAGC[A,C]GCCGCGGTAA[A,C,T,G]*ATTAGA[A,T]ACCC[C,G,T][A,G,T]GTAGTCC[A,C,T,G][A,C,T,G][A,C,T,G]ATCC E_both > bact_S451 ;
grep TGATT[A,C,T,G][A,C,T,G][A,C,T,G]GTGCCAGC[A,C]GCCGCGGTAA[A,C,T,G]*ATTAGA[A,T]ACCC[C,G,T][A,G,T]GTAGTCC[A,C,T,G][A,C,T,G][A,C,T,G]ATCC E_both > bact_S452 ;
grep CGGATT[A,C,T,G][A,C,T,G][A,C,T,G]GTGCCAGC[A,C]GCCGCGGTAA[A,C,T,G]*ATTAGA[A,T]ACCC[C,G,T][A,G,T]GTAGTCC[A,C,T,G][A,C,T,G][A,C,T,G]ATCC E_both > bact_S453 ;
grep GTGT[A,C,T,G][A,C,T,G][A,C,T,G]GTGCCAGC[A,C]GCCGCGGTAA[A,C,T,G]*ATTAGA[A,T]ACCC[C,G,T][A,G,T]GTAGTCC[A,C,T,G][A,C,T,G][A,C,T,G]ATCC E_both > bact_S454 ;
grep CGATA[A,C,T,G][A,C,T,G][A,C,T,G]GTGCCAGC[A,C]GCCGCGGTAA[A,C,T,G]*ATTAGA[A,T]ACCC[C,G,T][A,G,T]GTAGTCC[A,C,T,G][A,C,T,G][A,C,T,G]ATCC E_both > bact_S455 ;
grep CAGTAA[A,C,T,G][A,C,T,G][A,C,T,G]GTGCCAGC[A,C]GCCGCGGTAA[A,C,T,G]*ATTAGA[A,T]ACCC[C,G,T][A,G,T]GTAGTCC[A,C,T,G][A,C,T,G][A,C,T,G]ATCC E_both > bact_S456 ;
grep GCCT[A,C,T,G][A,C,T,G][A,C,T,G]GTGCCAGC[A,C]GCCGCGGTAA[A,C,T,G]*ATTAGA[A,T]ACCC[C,G,T][A,G,T]GTAGTCC[A,C,T,G][A,C,T,G][A,C,T,G]ATCC E_both > bact_S457 ;
grep GTTAG[A,C,T,G][A,C,T,G][A,C,T,G]GTGCCAGC[A,C]GCCGCGGTAA[A,C,T,G]*ATTAGA[A,T]ACCC[C,G,T][A,G,T]GTAGTCC[A,C,T,G][A,C,T,G][A,C,T,G]ATCC E_both > bact_S458 ;
grep TGGTTC[A,C,T,G][A,C,T,G][A,C,T,G]GTGCCAGC[A,C]GCCGCGGTAA[A,C,T,G]*ATTAGA[A,T]ACCC[C,G,T][A,G,T]GTAGTCC[A,C,T,G][A,C,T,G][A,C,T,G]ATCC E_both > bact_S459 ;
grep ATAC[A,C,T,G][A,C,T,G][A,C,T,G]GTGCCAGC[A,C]GCCGCGGTAA[A,C,T,G]*ATTAGA[A,T]ACCC[C,G,T][A,G,T]GTAGTCC[A,C,T,G][A,C,T,G][A,C,T,G]ATCC E_both > bact_S460 ;
grep TGTAC[A,C,T,G][A,C,T,G][A,C,T,G]GTGCCAGC[A,C]GCCGCGGTAA[A,C,T,G]*ATTAGA[A,T]ACCC[C,G,T][A,G,T]GTAGTCC[A,C,T,G][A,C,T,G][A,C,T,G]ATCC E_both > bact_S461 ;
grep GTCGGA[A,C,T,G][A,C,T,G][A,C,T,G]GTGCCAGC[A,C]GCCGCGGTAA[A,C,T,G]*ATTAGA[A,T]ACCC[C,G,T][A,G,T]GTAGTCC[A,C,T,G][A,C,T,G][A,C,T,G]ATCC E_both > bact_S462 ;
grep CTCC[A,C,T,G][A,C,T,G][A,C,T,G]GTGCCAGC[A,C]GCCGCGGTAA[A,C,T,G]*ATTAGA[A,T]ACCC[C,G,T][A,G,T]GTAGTCC[A,C,T,G][A,C,T,G][A,C,T,G]CCTC F_both > bact_S463 ;
grep TGATT[A,C,T,G][A,C,T,G][A,C,T,G]GTGCCAGC[A,C]GCCGCGGTAA[A,C,T,G]*ATTAGA[A,T]ACCC[C,G,T][A,G,T]GTAGTCC[A,C,T,G][A,C,T,G][A,C,T,G]CCTC F_both > bact_S464 ;
grep CGGATT[A,C,T,G][A,C,T,G][A,C,T,G]GTGCCAGC[A,C]GCCGCGGTAA[A,C,T,G]*ATTAGA[A,T]ACCC[C,G,T][A,G,T]GTAGTCC[A,C,T,G][A,C,T,G][A,C,T,G]CCTC F_both > bact_S465 ;
grep GTGT[A,C,T,G][A,C,T,G][A,C,T,G]GTGCCAGC[A,C]GCCGCGGTAA[A,C,T,G]*ATTAGA[A,T]ACCC[C,G,T][A,G,T]GTAGTCC[A,C,T,G][A,C,T,G][A,C,T,G]CCTC F_both > bact_S466 ;
grep CGATA[A,C,T,G][A,C,T,G][A,C,T,G]GTGCCAGC[A,C]GCCGCGGTAA[A,C,T,G]*ATTAGA[A,T]ACCC[C,G,T][A,G,T]GTAGTCC[A,C,T,G][A,C,T,G][A,C,T,G]CCTC F_both > bact_S467 ;
grep CAGTAA[A,C,T,G][A,C,T,G][A,C,T,G]GTGCCAGC[A,C]GCCGCGGTAA[A,C,T,G]*ATTAGA[A,T]ACCC[C,G,T][A,G,T]GTAGTCC[A,C,T,G][A,C,T,G][A,C,T,G]CCTC F_both > bact_S468 ;
grep CTCC[A,C,T,G][A,C,T,G][A,C,T,G]GTGCCAGC[A,C]GCCGCGGTAA[A,C,T,G]*ATTAGA[A,T]ACCC[C,G,T][A,G,T]GTAGTCC[A,C,T,G][A,C,T,G][A,C,T,G]TGAGT F_both > bact_S475 ;
grep TGATT[A,C,T,G][A,C,T,G][A,C,T,G]GTGCCAGC[A,C]GCCGCGGTAA[A,C,T,G]*ATTAGA[A,T]ACCC[C,G,T][A,G,T]GTAGTCC[A,C,T,G][A,C,T,G][A,C,T,G]TGAGT F_both > bact_S476 ;
grep CGGATT[A,C,T,G][A,C,T,G][A,C,T,G]GTGCCAGC[A,C]GCCGCGGTAA[A,C,T,G]*ATTAGA[A,T]ACCC[C,G,T][A,G,T]GTAGTCC[A,C,T,G][A,C,T,G][A,C,T,G]TGAGT F_both > bact_S477 ;
grep GTGT[A,C,T,G][A,C,T,G][A,C,T,G]GTGCCAGC[A,C]GCCGCGGTAA[A,C,T,G]*ATTAGA[A,T]ACCC[C,G,T][A,G,T]GTAGTCC[A,C,T,G][A,C,T,G][A,C,T,G]TGAGT F_both > bact_S478 ;
grep CGATA[A,C,T,G][A,C,T,G][A,C,T,G]GTGCCAGC[A,C]GCCGCGGTAA[A,C,T,G]*ATTAGA[A,T]ACCC[C,G,T][A,G,T]GTAGTCC[A,C,T,G][A,C,T,G][A,C,T,G]TGAGT F_both > bact_S479 ;
grep CAGTAA[A,C,T,G][A,C,T,G][A,C,T,G]GTGCCAGC[A,C]GCCGCGGTAA[A,C,T,G]*ATTAGA[A,T]ACCC[C,G,T][A,G,T]GTAGTCC[A,C,T,G][A,C,T,G][A,C,T,G]TGAGT F_both > bact_S480 ;
grep CTCC[A,C,T,G][A,C,T,G][A,C,T,G]GTGCCAGC[A,C]GCCGCGGTAA[A,C,T,G]*ATTAGA[A,T]ACCC[C,G,T][A,G,T]GTAGTCC[A,C,T,G][A,C,T,G][A,C,T,G]GACTTG F_both > bact_S487
grep TGATT[A,C,T,G][A,C,T,G][A,C,T,G]GTGCCAGC[A,C]GCCGCGGTAA[A,C,T,G]*ATTAGA[A,T]ACCC[C,G,T][A,G,T]GTAGTCC[A,C,T,G][A,C,T,G][A,C,T,G]GACTTG F_both > bact_S488
grep CGGATT[A,C,T,G][A,C,T,G][A,C,T,G]GTGCCAGC[A,C]GCCGCGGTAA[A,C,T,G]*ATTAGA[A,T]ACCC[C,G,T][A,G,T]GTAGTCC[A,C,T,G][A,C,T,G][A,C,T,G]GACTTG F_both > bact_S489
grep GTGT[A,C,T,G][A,C,T,G][A,C,T,G]GTGCCAGC[A,C]GCCGCGGTAA[A,C,T,G]*ATTAGA[A,T]ACCC[C,G,T][A,G,T]GTAGTCC[A,C,T,G][A,C,T,G][A,C,T,G]GACTTG F_both > bact_S490
grep CGATA[A,C,T,G][A,C,T,G][A,C,T,G]GTGCCAGC[A,C]GCCGCGGTAA[A,C,T,G]*ATTAGA[A,T]ACCC[C,G,T][A,G,T]GTAGTCC[A,C,T,G][A,C,T,G][A,C,T,G]GACTTG F_both > bact_S491
grep CAGTAA[A,C,T,G][A,C,T,G][A,C,T,G]GTGCCAGC[A,C]GCCGCGGTAA[A,C,T,G]*ATTAGA[A,T]ACCC[C,G,T][A,G,T]GTAGTCC[A,C,T,G][A,C,T,G][A,C,T,G]GACTTG F_both > bact_S492
grep CTCC[A,C,T,G][A,C,T,G][A,C,T,G]GTGCCAGC[A,C]GCCGCGGTAA[A,C,T,G]*ATTAGA[A,T]ACCC[C,G,T][A,G,T]GTAGTCC[A,C,T,G][A,C,T,G][A,C,T,G]GCACA F_both > bact_S499 ;
grep TGATT[A,C,T,G][A,C,T,G][A,C,T,G]GTGCCAGC[A,C]GCCGCGGTAA[A,C,T,G]*ATTAGA[A,T]ACCC[C,G,T][A,G,T]GTAGTCC[A,C,T,G][A,C,T,G][A,C,T,G]GCACA F_both > bact_S500 ;
grep CGGATT[A,C,T,G][A,C,T,G][A,C,T,G]GTGCCAGC[A,C]GCCGCGGTAA[A,C,T,G]*ATTAGA[A,T]ACCC[C,G,T][A,G,T]GTAGTCC[A,C,T,G][A,C,T,G][A,C,T,G]GCACA F_both > bact_S501 ;
grep GTGT[A,C,T,G][A,C,T,G][A,C,T,G]GTGCCAGC[A,C]GCCGCGGTAA[A,C,T,G]*ATTAGA[A,T]ACCC[C,G,T][A,G,T]GTAGTCC[A,C,T,G][A,C,T,G][A,C,T,G]GCACA F_both > bact_S502 ;
grep CGATA[A,C,T,G][A,C,T,G][A,C,T,G]GTGCCAGC[A,C]GCCGCGGTAA[A,C,T,G]*ATTAGA[A,T]ACCC[C,G,T][A,G,T]GTAGTCC[A,C,T,G][A,C,T,G][A,C,T,G]GCACA F_both > bact_S503 ;
grep CAGTAA[A,C,T,G][A,C,T,G][A,C,T,G]GTGCCAGC[A,C]GCCGCGGTAA[A,C,T,G]*ATTAGA[A,T]ACCC[C,G,T][A,G,T]GTAGTCC[A,C,T,G][A,C,T,G][A,C,T,G]GCACA F_both > bact_S504 ;
*** for bact, remove the part of the primer binding sequence that the degenerated part of the primer was attached to
for f in bact_S* ; do grep -o GCCGCGGTAA[A,C,T,G]*ATTAGA $f > $f\clean ; done ;
*** to find how many reads per file
wc -l *clean > list
**** I need to remove the too_long and too_short reads
for f in *clean ; do sed -i -r '/^[A-Z].{,265}$/d' $f ; done ;
for f in *clean ; do sed -i '/^.\{272\}./d' $f ; done ;
*** adding names to reads using a Python code
for f in *clean ; do python ConvertToFasta_auto.py $f ; done
*** that looks like below:
import sys
keywordFile = sys.argv[1]
output = ''
### if output file name not given make one
if len(output) < 1:
output = keywordFile + '.fa'
sys.argv[1]
with open(sys.argv[1] , 'rb') as infile , open(output , 'wb') as outfile:
for i , line in enumerate(infile):
outfile.write('>read' + sys.argv[1] + '_%d_\n' % i)
outfile.write(line)
*** removal of chloroplast/mitochondria - I need to concatanate all the data, bin it into OTUs, or actually ASV-like clusters (better than zOTUs in this case, as I have a full control over clustering - the identity threshold - I use identical (id 1) and the length of the alignment (I also use identical - -target_cov 1) ) and then BLAST align against SILVA to look for mitochondria and chloroplasts…
for f in *clean.fa ; do head -5000 $f > $f\head ; done ;
cat *S[0-9]*clean.fahead > ALLb ;
./usearch10 -cluster_fast ALLb -target_cov 1 -id 1 -uc FINAL_target1.ucb ;
grep ^C FINAL_target1.ucb > onlyCb ;
sed -i '/C\t[0-9]*\t[1-9]\t/d' onlyCb
grep -o readbact_S[0-9]*clean_[0-9]* onlyCb > onlyC_reads_namesb ;
sed -i 's/$/_/g' onlyC_reads_namesb
sed 's/$/_/g' onlyC_reads_namesb > onlyC_reads_names_b ;
sed -i 's/^/>/g' onlyC_reads_names_b ;
sed -i 's/__/_/g' onlyC_reads_names_b ;
for i in $(<onlyC_reads_names_b) ; do grep -A 1 "$i" ALLb ; done > FINAL.to_blast_b ;
sed 's/_$//g' FINAL.to_blast_b > FINAL_BIG_to_blastb ;
**** Here I am will create a truncated SILVA database version to look for mitochondria and chloroplast. I have already deleted all "unidentified" entries as they don't really help the taxonomy and the SILVA database is smaller. If SILVA database comes in 60bp per line format you need to convert it to a "one-liner" layout first -the code for that is above)
grep -A 1 mitochondria mySILVA_no_unidentified > mySILVA_part1 ;
grep -A 1 chloroplast mySILVA_no_unidentified > mySILVA_part2 ;
grep -A 1 -m 100 Proteobacteria mySILVA_no_unidentified > mySILVA_part3 ;
grep -A 1 -m 100 Cyanobacteria mySILVA_no_unidentified > mySILVA_part4 ;
grep -A 1 -m 100 Proteobacteria mySILVA_no_unidentified > mySILVA_part5 ;
grep -A 1 -m 100 Cyanobacteria mySILVA_no_unidentified > mySILVA_part6 ;
grep -A 1 -m 100 Firmicutes mySILVA_no_unidentified > mySILVA_part7 ;
grep -A 1 -m 100 Bacteroidetes mySILVA_no_unidentified > mySILVA_part8;
grep -A 1 -m 100 Actinobacteria mySILVA_no_unidentified > mySILVA_part9 ;
grep -A 1 -m 100 Acidobacteria mySILVA_no_unidentified > mySILVA_part10 ;
grep -A 1 -m 100 Viridiplantae mySILVA_no_unidentified > mySILVA_part11 ;
grep -A 1 -m 100 Chloroflexi mySILVA_no_unidentified > mySILVA_part12 ;
cat mySILVA_part* > mySILVA_small_for_organelles ;
sed -i '/--/d' mySILVA_small_for_organelles
makeblastdb -dbtype nucl -in mySILVA_small_for_organelles -out mySILVA_small_for_organelles_db
blastn -db mySILVA_small_for_organelles_db -query FINAL_BIG_to_blastb -outfmt 6 -max_target_seqs 1 -out Big_blastb ;
**** here all the reads that aligned against Chloroplast or mitochondria entries in SILVA are pulled
grep Chloroplast Big_blastb > BLASTED_chloro ;
grep mitochondria Big_blastb > BLASTED_mito ;
**** join them together and then remove using grep -F -v -f command with a list of reads of mito/chloroplast origin (called EEEb) being taken away from each individual fasta files (SXXX.fa)
cat BLASTED_chloro BLASTED_mito > BLASTED_to_removeb
grep -o readbact_S[0-9]*clean_[0-9]* BLASTED_to_removeb > BLASTED_embryophyta_allb
sed -i 's/$/_/g' BLASTED_embryophyta_allb ;
for i in $(< BLASTED_embryophyta_allb) ; do grep "$i" FINAL_target1.ucb ; done > AAAb
grep -o readbact_S[0-9]*clean_[0-9]* AAAb > BBBb
sort BBBb | uniq -u > CCCb
sort BBBb | uniq -d > DDDb
cat CCCb DDDb > EEEb
sed -i 's/$/_/g' EEEb
for f in bact_S[0-9]*clean.fahead ; do grep -F -v -f EEEb $f > $f\_no_plants ; done
for f in bact_S[0-9]*clean.fahead_no_plantsno_empty ; do sed -i '/--/d' $f ; done
**** depending on the data size these commands may take some time. I have tried to use OTUs with 97% or even 95% identity, however a small proportion of reads were still of chloroplast/mitochondrial origin. Reducing the SILVA size is a good strategy, however, if it is cropped to much then the risk is that bacterial reads may be falsely annotated against plant organelles. Yet another option is to …
**** now either copy the final files to other folder or remove all other SXXX files
rename 's/bact_//g' bact_S[0-9]*clean.fahead_*
rename 's/clean.fahead_no_plantsno_empty/cleaned.fa/g' S* ;
rm *_no_plants ;
rm *fahead
*** **** TEST *** *** see if there is no plant DNA left using cluster_fast and SILVA BLAST
cat *S[0-9]*cleaned.fa > ALLb ;
./usearch10 -cluster_fast ALLb -target_cov 1 -id 1 -uc FINAL_target1.ucb ;
grep ^C FINAL_target1.ucb > onlyCb ;
sed -i '/C\t[0-9]*\t[1-9]\t/d' onlyCb
grep -o readbact_S[0-9]*clean_[0-9]* onlyCb > onlyC_reads_namesb ;
sed -i 's/$/_/g' onlyC_reads_namesb
sed 's/$/_/g' onlyC_reads_namesb > onlyC_reads_names_b ;
sed -i 's/^/>/g' onlyC_reads_names_b ;
sed -i 's/__/_/g' onlyC_reads_names_b ;
for i in $(<onlyC_reads_names_b) ; do grep -A 1 "$i" ALLb ; done > FINAL.to_blast_b ;
sed 's/_$//g' FINAL.to_blast_b > FINAL_BIG_to_blastb ;
blastn -db SILVA_db -query FINAL_BIG_to_blastb -outfmt 6 -max_target_seqs 1 -out Big_blastb ;
***** to standardize no of reads in all samples
for f in *cleaned.fa ; do head -2000 $f > $f\head ; done
*** construct ZOTUs database
*** to combine all into one
cat *cleaned.fahead > bact_all_to_cluster ;
./usearch10 -fastx_uniques bact_all_to_cluster -fastaout bact_unique.fa -sizeout ;
./usearch10 -unoise3 bact_unique.fa -zotus zotus.fa
sed 's/Zotu/OTU/g' zotus.fa > zotus_otus.fa ;
for f in *cleaned.fahead ; do ./usearch10 -otutab $f -zotus zotus_otus.fa -otutabout $f\zotubat.txt -mapout $f\zmap.txt ; done
for f in *bat.txt ; do sed '/read/d' $f > $f\_no_title ; done ;
for f in *no_title ; do cut -f2- $f | sed 's/,/+/g' | sed 's/+/+0/g' | sed 's/\t/+/g' | sed 's/++/+/g' | bc > $f\sum.csv ; done ;
for f in *no_title ; do cut -f1 $f > $f\zotu_number ; done ;
rename 's/cleaned.faheadzotubat.txt_no_titlesum.csv/sum/g' *sum.csv ;
rename 's/cleaned.faheadzotubat.txt_no_titlezotu_number/number/g' *_number ;
bash to_paste ;
*** #!/bin/bash
*** for f1 in S[0-9]*number \
*** do \
*** f2=${f1%%number}"sum" \
*** f3=${f1%%_forw}"_both" \
*** paste $f1 $f2 > $f3 \
*** done \
rename 's/^/zotus_bact/g' S[0-9]*_both
for f in zotus_bactS[0-9]*_both ; do sort -h $f > $f\sorted ; done
cat zotus_bactS[0-9]*_bothsorted > A ;
cut -f1 A > B ;
sed -i 's/OTU//g' B ;
sort -r B | uniq | sort -h | sed '/^$/d' > mock_list ;
sed -i 's/^/OTU/g' mock_list ;
for f in zotus_bactS[0-9]*_bothsorted ; do cat $f mock_list > $f\mock ; done ;
for f in zotus_bactS[0-9]*_bothsortedmock ; do sort -r -k1,1 $f > $f\sorted ; done ;
for f in zotus_bactS[0-9]*_bothsortedmocksorted ; do sort -u -k1,1 $f > $f\unique ; done ;
for f in zotus_bactS[0-9]*_bothsortedmocksortedunique ; do sed 's/OTU[0-9]*//g' $f > $f\clean ; done ;
for f in zotus_bactS[0-9]*_bothsortedmocksorteduniqueclean ; do sed -i 's/\t//g' $f ; done ;
sort mock_list > mock_list_sorted
paste mock_list_sorted zotus_bactS[0-9]*_bothsortedmocksorteduniqueclean > Table_ZOTU_BACT ;
sed -i 's/,,/,0,/g' Table_ZOTU_BACT ;
sed -i 's/,$/,0/g' Table_ZOTU_BACT ;
sed -i 's/\t\t/\t0\t/g' Table_ZOTU_BACT ;
sed -i 's/\t\t/\t0\t/g' Table_ZOTU_BACT ;
sed -i 's/\t$/\t0/g' Table_ZOTU_BACT ;
awk '/^>/ {printf("\n%s\n" ,$0); next; } { printf("%s" ,$0);} END {printf("\n");}' zotus_otus.fa > zotus_otus_liner.fa
sed 's/^/>/g' mock_list > mock_list_to_fish ;
sed -i 's/$/_/g' mock_list_to_fish
sed 's/$/_/g' zotus_otus_liner.fa > zotus_otus_liner_.fa
for i in $(<mock_list_to_fish) ; do grep -A 1 $i zotus_otus_liner_.fa ; done > otus_to_blast ;
sed -i 's/_//g' otus_to_blast ;
makeblastdb -dbtype nucl -in mySILVA_no_unidentified -out SILVA_db
split -l 2000 otus_to_blast
blastn -db SILVA_db -query xaa -outfmt 6 -max_target_seqs 1 -out xaa_blast &
blastn -db SILVA_db -query xab -outfmt 6 -max_target_seqs 1 -out xab_blast &
blastn -db SILVA_db -query xac -outfmt 6 -max_target_seqs 1 -out xac_blast &
blastn -db SILVA_db -query xad -outfmt 6 -max_target_seqs 1 -out xad_blast &
cat x*_blast > Rhizo_bactOTU_blast.txt
paste Rhizo_bactOTU_blast.txt Table_ZOTU_BACT > Table_ZOTU_BACT_annotated.csv
ls S*sum > list_samples
sed -i 's/sum//g' list_samples
cat list_samples Table_ZOTU_BACT_annotated.csv > Table_ZOTU_BACT_annotated_named.csv
****** 2. Add you Bawburgh and Wytham samples and do PCoA together - see how do they cluster with Indian stuff - add all Fraction samples - starting from S1000. Create India-UK_combo folder.
cd India_UK_combo
rename 's/right.fa/cleaned.fahead/g' *right.fa ;
rename 's/S/S1/g' *cleaned.fahead ;
cd ..
cp *cleaned.fahead India_UK_combo ;
**** 04 May 2020 -reorder samples so that the final OTUs tables will start with India initial, vegetative bulk/rs/rp/ra, flowering bulk/rs/rp/ra and then fractions
awk -F, '{print $19,$20,$21,$22 ... - I can't get it to order properly - I give up. Instead I will renamee the files themselves
bash code_to_mv ;
# mv S0019cleaned.fahead > S0001new etc..
for f in *new ; do ./usearch10 -otutab $f -zotus zotus_otus.fa -otutabout $f\zotubat.txt -mapout $f\zmap.txt ; done
for f in *bat.txt ; do sed '/read/d' $f > $f\_no_title ; done ;
for f in *no_title ; do cut -f2- $f | sed 's/,/+/g' | sed 's/+/+0/g' | sed 's/\t/+/g' | sed 's/++/+/g' | bc > $f\sum.csv ; done ;
for f in *no_title ; do cut -f1 $f > $f\zotu_number ; done ;
rename 's/newzotubat.txt_no_titlesum.csv/sum/g' *sum.csv ;
rename 's/newzotubat.txt_no_titlezotu_number/number/g' *_number ;
bash to_paste ;
rename 's/^/zotus_bact/g' S[0-9]*_both
for f in zotus_bactS[0-9]*_both ; do sort -h $f > $f\sorted ; done
cat zotus_bactS[0-9]*_bothsorted > A ;
cut -f1 A > B ;
sed -i 's/OTU//g' B ;
sort -r B | uniq | sort -h | sed '/^$/d' > mock_list ;
sed -i 's/^/OTU/g' mock_list ;
for f in zotus_bactS[0-9]*_bothsorted ; do cat $f mock_list > $f\mock ; done ;
for f in zotus_bactS[0-9]*_bothsortedmock ; do sort -r -k1,1 $f > $f\sorted ; done ;
for f in zotus_bactS[0-9]*_bothsortedmocksorted ; do sort -u -k1,1 $f > $f\unique ; done ;
for f in zotus_bactS[0-9]*_bothsortedmocksortedunique ; do sed 's/OTU[0-9]*//g' $f > $f\clean ; done ;
for f in zotus_bactS[0-9]*_bothsortedmocksorteduniqueclean ; do sed -i 's/\t//g' $f ; done ;
sort mock_list > mock_list_sorted
paste mock_list_sorted zotus_bactS[0-9]*_bothsortedmocksorteduniqueclean > Table_ZOTU_BACT_IndiaUK_simplnames ;
sed -i 's/,,/,0,/g' Table_ZOTU_BACT_IndiaUK_simplnames ;
sed -i 's/,$/,0/g' Table_ZOTU_BACT_IndiaUK_simplnames ;
sed -i 's/\t\t/\t0\t/g' Table_ZOTU_BACT_IndiaUK_simplnames ;
sed -i 's/\t\t/\t0\t/g' Table_ZOTU_BACT_IndiaUK_simplnames ;
sed -i 's/\t$/\t0/g' Table_ZOTU_BACT_IndiaUK_simplnames ;
awk '/^>/ {printf("\n%s\n" ,$0); next; } { printf("%s" ,$0);} END {printf("\n");}' zotus_otus.fa > zotus_otus_liner.fa
sed 's/^/>/g' mock_list_sorted > mock_list_to_fish ;
sed -i 's/$/_/g' mock_list_to_fish
sed 's/$/_/g' zotus_otus_liner.fa > zotus_otus_liner_.fa
for i in $(<mock_list_to_fish) ; do grep -A 1 $i zotus_otus_liner_.fa ; done > otus_to_blast ;
sed -i 's/_//g' otus_to_blast ;
makeblastdb -dbtype nucl -in mySILVA_no_unidentified -out SILVA_db
split -l 1500 otus_to_blast
blastn -db SILVA_db -query xaa -outfmt 6 -max_target_seqs 1 -out xaa_blast &
blastn -db SILVA_db -query xab -outfmt 6 -max_target_seqs 1 -out xab_blast &
blastn -db SILVA_db -query xac -outfmt 6 -max_target_seqs 1 -out xac_blast &
blastn -db SILVA_db -query xad -outfmt 6 -max_target_seqs 1 -out xad_blast &
blastn -db SILVA_db -query xae -outfmt 6 -max_target_seqs 1 -out xae_blast &
blastn -db SILVA_db -query xaf -outfmt 6 -max_target_seqs 1 -out xaf_blast &
blastn -db SILVA_db -query xag -outfmt 6 -max_target_seqs 1 -out xag_blast &
cat x*_blast > Rhizo_bactOTU_blast.txt
*** paste Rhizo_bactOTU_blast.txt Table_ZOTU_BACT > Table_ZOTU_BACT_annotated.csv
ls S*sum > list_samples
sed -i 's/sum//g' list_samples
*** cat list_samples Table_ZOTU_BACT_annotated.csv > Table_ZOTU_BACT_annotated_named.csv
*********************** phylogenetics
sort list_of_phyla | uniq > list_of_phyla_uniq ;
split -l 1 list_of_phyla_uniq ;
for f1 in x[a,b][a-z] ; do for i in $(<$f1) ; do grep "$i" Table_ZOTU_BACT_IndiaUK_simplnames_PRIMER.csv ; done > $f1\phyla_to_hunt ; done
for f in x*phyla_to_hunt ; do sed 's/^[^,]*,//g' $f > $f\_clean ; done
for f in x*phyla_to_hunt_clean ; do sed 's/,/\t/g' $f > $f\tab ; done
for f in x*phyla_to_hunt_cleantab ; do numsum -c $f > $f\sum ; done
cat x*phyla_to_hunt_cleantabsum > all_summed ;
paste list_of_phyla_uniq all_summed > Table_IndiaUK_phyla.csv
rm x[a-c][a-z]* ;
rm *no_title
rm *bat.txt
rm *map.txt
rm *number
rm S*sum
rm zotus*both
rm zotus*bothsorted
rm zotus*bothsortedmock
rm zotus*bothsortedmocksorted
rm zotus*bothsortedmocksortedunique
rm zotus*bothsortedmocksorteduniqueclean
sort list_of_family | uniq > list_of_family_uniq ;
*** some manual correction here
split -l 1 list_of_family_uniq ;
for f1 in x[a-z][a-z] ; do for i in $(<$f1) ; do grep "$i" Table_ZOTU_BACT_IndiaUK_simplnames_PRIMER.csv ; done > $f1\family_to_hunt ; done
for f in x*family_to_hunt ; do sed 's/^[^,]*,//g' $f > $f\_clean ; done
for f in x*family_to_hunt_clean ; do sed 's/,/\t/g' $f > $f\tab ; done
for f in x*family_to_hunt_cleantab ; do numsum -c $f > $f\sum ; done
cat x*family_to_hunt_cleantabsum > all_summed_family ;
paste list_of_family_uniq all_summed_family > Table_IndiaUK_family.csv
rm x[a-z][a-z]* ;
***** 06 Apr 2020 *** with the correction of 12 April 2020 - some families contain genus name e.g. Micromonasporaceae contain Micromonaspora and hence Micromonaspora genus becomes biased as it contains all other Micromonasporaceae genera - add ";" at the end of the genus names
cut -f1 -d , Table_ZOTU_BACT_IndiaUK_PRIMER.csv > names_only
sort names_only | uniq > names_only_uniq
sed -i '/[0-9]/d' names_only_uniq
sed -i '/Candidatus/d' names_only_uniq
sed -i '/metagenome/d' names_only_uniq
sed -i 's/$/;/g' names_only_uniq
sed '/_/d' names_only_uniq > list_of_genus_uniq ;
*** some manual correction here
split -l 1 list_of_genus_uniq ;
for f1 in x[a-z][a-z] ; do for i in $(<$f1) ; do grep "$i" Table_ZOTU_BACT_IndiaUK_simplnames_PRIMER.csv ; done > $f1\genus_to_hunt ; done
for f in x*genus_to_hunt ; do sed 's/^[^,]*,//g' $f > $f\_clean ; done
for f in x*genus_to_hunt_clean ; do sed 's/,/\t/g' $f > $f\tab ; done
for f in x*genus_to_hunt_cleantab ; do numsum -c $f > $f\sum ; done
cat x*genus_to_hunt_cleantabsum > all_summed_family ;
paste list_of_genus_uniq all_summed_family > Table_IndiaUK_genus.csv
rm x[a-z][a-z]* ;
**** remove Rhizobiaceae, Sinorhizobiaceae and Bradyrhizobiaceae from IndiaUK file and repeat PCO/PCAs
cat *S[0-9]*new > ALLb ;
./usearch10 -cluster_fast ALLb -target_cov 1 -id 1 -uc FINAL_target1.ucb ;
grep ^C FINAL_target1.ucb > onlyCb ;
sed -i '/C\t[0-9]*\t[1-9]\t/d' onlyCb
grep -o readbact_S[0-9]*clean_[0-9]* onlyCb > onlyC_reads_namesb ;
sed -i 's/$/_/g' onlyC_reads_namesb
sed 's/$/_/g' onlyC_reads_namesb > onlyC_reads_names_b ;
sed -i 's/^/>/g' onlyC_reads_names_b ;
sed -i 's/__/_/g' onlyC_reads_names_b ;
for i in $(<onlyC_reads_names_b) ; do grep -A 1 "$i" ALLb ; done > FINAL.to_blast_b ;
sed 's/_$//g' FINAL.to_blast_b > FINAL_BIG_to_blastb ;
makeblastdb -dbtype nucl -in mySILVA_no_unidentified -out SILVA_db
split -l 1050 FINAL_BIG_to_blastb
blastn -db SILVA_db -query xaa -outfmt 6 -max_target_seqs 1 -out xaa_blast &
blastn -db SILVA_db -query xab -outfmt 6 -max_target_seqs 1 -out xab_blast &
blastn -db SILVA_db -query xac -outfmt 6 -max_target_seqs 1 -out xac_blast &
blastn -db SILVA_db -query xad -outfmt 6 -max_target_seqs 1 -out xad_blast &
blastn -db SILVA_db -query xae -outfmt 6 -max_target_seqs 1 -out xae_blast &
blastn -db SILVA_db -query xaf -outfmt 6 -max_target_seqs 1 -out xaf_blast &
blastn -db SILVA_db -query xag -outfmt 6 -max_target_seqs 1 -out xag_blast &
cat x*_blast > Big_blastb
grep Rhizobium Big_blastb > BLASTED_Rh ;
grep Sinorhizobium Big_blastb > BLASTED_Sr ;
grep Bradyrhizobium Big_blastb > BLASTED_Br ;
cat BLASTED_Rh BLASTED_Sr BLASTED_Br > BLASTED_to_removeb
grep -o readbact_S[0-9]*clean_[0-9]* BLASTED_to_removeb > BLASTED_embryophyta_allb
sed -i 's/$/_/g' BLASTED_embryophyta_allb ;
for i in $(< BLASTED_embryophyta_allb) ; do grep "$i" FINAL_target1.ucb ; done > AAAb
grep -o readbact_S[0-9]*clean_[0-9]* AAAb > BBBb
sort BBBb | uniq -u > CCCb
sort BBBb | uniq -d > DDDb
cat CCCb DDDb > EEEb
sed -i 's/$/_/g' EEEb
for f in S[0-9]*new ; do grep -F -v -f EEEb $f > $f\_no_plants ; done
for f in S[0-9]*new_no_plants ; do grep read -A 1 $f > $f\no_empty ; done ;
for f in S[0-9]*new_no_plantsno_empty ; do sed -i '/--/d' $f ; done
rename 's/_no_plantsno_empty/_minusRh/g' S[0-9]*new_no_plantsno_empty
*** **** TEST *** *** to see if all Rhizobium/Sino and Brady reads are removed
cat *S[0-9]*new_minusRh > ALLb ;
./usearch10 -cluster_fast ALLb -target_cov 1 -id 1 -uc FINAL_target1.ucb ;
grep ^C FINAL_target1.ucb > onlyCb ;
sed -i '/C\t[0-9]*\t[1-9]\t/d' onlyCb
grep -o readbact_S[0-9]*clean_[0-9]* onlyCb > onlyC_reads_namesb ;
sed -i 's/$/_/g' onlyC_reads_namesb
sed 's/$/_/g' onlyC_reads_namesb > onlyC_reads_names_b ;
sed -i 's/^/>/g' onlyC_reads_names_b ;
sed -i 's/__/_/g' onlyC_reads_names_b ;
for i in $(<onlyC_reads_names_b) ; do grep -A 1 "$i" ALLb ; done > FINAL.to_blast_b ;
sed 's/_$//g' FINAL.to_blast_b > FINAL_BIG_to_blastb ;
split -l 1050 FINAL_BIG_to_blastb
blastn -db SILVA_db -query xaa -outfmt 6 -max_target_seqs 1 -out xaa_blast &
blastn -db SILVA_db -query xab -outfmt 6 -max_target_seqs 1 -out xab_blast &
blastn -db SILVA_db -query xac -outfmt 6 -max_target_seqs 1 -out xac_blast &
blastn -db SILVA_db -query xad -outfmt 6 -max_target_seqs 1 -out xad_blast &
blastn -db SILVA_db -query xae -outfmt 6 -max_target_seqs 1 -out xae_blast &
blastn -db SILVA_db -query xaf -outfmt 6 -max_target_seqs 1 -out xaf_blast &
blastn -db SILVA_db -query xag -outfmt 6 -max_target_seqs 1 -out xag_blast &
cat x*_blast > Big_blastb
****** all OK *** now repeat zOTU clustering
for f in *new_minusRh ; do ./usearch10 -otutab $f -zotus zotus_otus.fa -otutabout $f\zotubat.txt -mapout $f\zmap.txt ; done
for f in *bat.txt ; do sed '/read/d' $f > $f\_no_title ; done ;
for f in *no_title ; do cut -f2- $f | sed 's/,/+/g' | sed 's/+/+0/g' | sed 's/\t/+/g' | sed 's/++/+/g' | bc > $f\sum.csv ; done ;
for f in *no_title ; do cut -f1 $f > $f\zotu_number ; done ;
rename 's/new_minusRhzotubat.txt_no_titlesum.csv/sum/g' *sum.csv ;
rename 's/new_minusRhzotubat.txt_no_titlezotu_number/number/g' *_number ;
bash to_paste ;
rename 's/^/zotus_bact/g' S[0-9]*_both
for f in zotus_bactS[0-9]*_both ; do sort -h $f > $f\sorted ; done
cat zotus_bactS[0-9]*_bothsorted > A ;
cut -f1 A > B ;
sed -i 's/OTU//g' B ;
sort -r B | uniq | sort -h | sed '/^$/d' > mock_list ;
sed -i 's/^/OTU/g' mock_list ;
for f in zotus_bactS[0-9]*_bothsorted ; do cat $f mock_list > $f\mock ; done ;
for f in zotus_bactS[0-9]*_bothsortedmock ; do sort -r -k1,1 $f > $f\sorted ; done ;
for f in zotus_bactS[0-9]*_bothsortedmocksorted ; do sort -u -k1,1 $f > $f\unique ; done ;
for f in zotus_bactS[0-9]*_bothsortedmocksortedunique ; do sed 's/OTU[0-9]*//g' $f > $f\clean ; done ;
for f in zotus_bactS[0-9]*_bothsortedmocksorteduniqueclean ; do sed -i 's/\t//g' $f ; done ;
sort mock_list > mock_list_sorted
paste mock_list_sorted zotus_bactS[0-9]*_bothsortedmocksorteduniqueclean > Table_ZOTU_BACT_IndiaUK_minusRh ;
sed -i 's/,,/,0,/g' Table_ZOTU_BACT_IndiaUK_minusRh ;
sed -i 's/,$/,0/g' Table_ZOTU_BACT_IndiaUK_minusRh ;
sed -i 's/\t\t/\t0\t/g' Table_ZOTU_BACT_IndiaUK_minusRh ;
sed -i 's/\t\t/\t0\t/g' Table_ZOTU_BACT_IndiaUK_minusRh ;
sed -i 's/\t$/\t0/g' Table_ZOTU_BACT_IndiaUK_minusRh ;
awk '/^>/ {printf("\n%s\n" ,$0); next; } { printf("%s" ,$0);} END {printf("\n");}' zotus_otus.fa > zotus_otus_liner.fa ;
sed 's/^/>/g' mock_list_sorted > mock_list_to_fish ;
sed -i 's/$/_/g' mock_list_to_fish ;
sed 's/$/_/g' zotus_otus_liner.fa > zotus_otus_liner_.fa
for i in $(<mock_list_to_fish) ; do grep -A 1 $i zotus_otus_liner_.fa ; done > otus_to_blast ;
sed -i 's/_//g' otus_to_blast ;
makeblastdb -dbtype nucl -in mySILVA_no_unidentified -out SILVA_db
split -l 1500 otus_to_blast
blastn -db SILVA_db -query xaa -outfmt 6 -max_target_seqs 1 -out xaa_blast &
blastn -db SILVA_db -query xab -outfmt 6 -max_target_seqs 1 -out xab_blast &
blastn -db SILVA_db -query xac -outfmt 6 -max_target_seqs 1 -out xac_blast &
blastn -db SILVA_db -query xad -outfmt 6 -max_target_seqs 1 -out xad_blast &
blastn -db SILVA_db -query xae -outfmt 6 -max_target_seqs 1 -out xae_blast &
blastn -db SILVA_db -query xaf -outfmt 6 -max_target_seqs 1 -out xaf_blast &
blastn -db SILVA_db -query xag -outfmt 6 -max_target_seqs 1 -out xag_blast &
cat x*_blast > Rhizo_bactOTU_blast.txt
*** paste Rhizo_bactOTU_blast.txt Table_ZOTU_BACT_IndiaUK_minusRh > Table_ZOTU_BACT_IndiaUK_minusRh_annotated.csv
ls S*sum > list_samples
sed -i 's/sum//g' list_samples
*** cat list_samples Table_ZOTU_BACT_IndiaUK_minusRh_annotated.csv > Table_ZOTU_BACT_IndiaUK_minusRh_annotated_named.csv
***** rhizosphere, root and nodules isolates - combine the 16S sequence into all_isolate.fa file
makeblastdb -dbtype nucl -in all_isolates.fa -out all_isolates_db ;
for f in S*new ; do blastn -query $f -outfmt 6 -max_target_seqs 1 -perc_identity 100 -db all_isolates_db > $f\against_full ; done &
for f in *against_full ; do cut -f 2 $f | sort | uniq -c > $f\clean ; done
for f in *against_*clean ; do sed -i 's/^ //g' $f ; done
*** put is as a table now
for f in *against_*clean ; do awk -F ' ' '{print $2,$1}' $f > $f\swap ; done
for f in *against_*cleanswap ; do cut -f1 -d ' ' $f ; done | cat | sort | uniq > mock_list
for f in *against_*cleanswap ; do cat $f mock_list > $f\mock ; done ;
for f in *against_*cleanswapmock ; do sort -r -k1,1 $f > $f\sorted ; done ;
for f in *against_*cleanswapmocksorted ; do sort -u -k1,1 $f > $f\unique ; done ;
for f in *against_*cleanswapmocksortedunique ; do sed 's/readpigeon_[a-z]*_[0-9]*_//g' $f > $f\clean ; done ;
for f in *against_*cleanswapmocksorteduniqueclean ; do sed -i 's/read[0-9]*_HU[0-9]*.fastaliner_[0-9]*_//g' $f ; done ;
for f in *against_*cleanswapmocksorteduniqueclean ; do sed -i 's/ //g' $f ; done ;
rm *mock ; rm *mocksorted ; rm *mocksortedunique ; rm *fullclean ; rm *fullcleanswap ; rm *uniqueclean
sort mock_list > mock_list_sorted
paste mock_list_sorted *against_fullcleanswapmocksorteduniqueclean > Table_isolates_correct.csv ;
ls *new | sed 's/new//g' > list
***** to see which isolates have an identical sequence of 16S
for f in 2*.fastaliner.fa ; do blastn -query $f -outfmt 6 -max_target_seqs 1 -db SILVA_db -perc_identity 99 > $f\rhizobia_check1 ; done &
for f in pigeon*.fa ; do blastn -query $f -outfmt 6 -max_target_seqs 1 -db SILVA_db -perc_identity 99 > $f\rhizobia_check1 ; done &
cat *rhizobia_check1 > all_rhizobia_check1
sort -k2,2 all_rhizobia_check1 > all_rhizobia_check1_sorted

## Sheet: FigS4-PCoA_factors
												446															446																					446
2	S001	BULKSOIL	S001	20.9493	16.2377		S001	BULKSOIL	Asha	ALFISOLS		S001	20.9493	16.2377			S001	BULKSOIL	Asha	ALFISOLS	vegitative	India	BULKSOILAshaALFISOLSvegitative				S001	20.9493	16.2377									S272	BULKSOIL	ASHA	ALFISOLS	FLOWERING	India	BULKSOILASHAALFISOLSFLOWERING				S272	17.3348
3	S002	BULKSOIL	S002	24.2404	16.8214		S002	BULKSOIL	Asha	ALFISOLS		S002	24.2404	16.8214			S002	BULKSOIL	Asha	ALFISOLS	vegitative	India	BULKSOILAshaALFISOLSvegitative				S002	24.2404	16.8214									S273	BULKSOIL	ASHA	ALFISOLS	FLOWERING	India	BULKSOILASHAALFISOLSFLOWERING				S273	18.589
4	S003	BULKSOIL	S003	19.0383	17.1152		S003	BULKSOIL	Asha	ALFISOLS		S003	19.0383	17.1152			S003	BULKSOIL	Asha	ALFISOLS	vegitative	India	BULKSOILAshaALFISOLSvegitative				S003	19.0383	17.1152									S274	BULKSOIL	ASHA	ALFISOLS	FLOWERING	India	BULKSOILASHAALFISOLSFLOWERING				S274	18.7819
5	S004	BULKSOIL	S004	22.7104	19.1562		S004	BULKSOIL	Asha	ALFISOLS		S004	22.7104	19.1562			S004	BULKSOIL	Asha	ALFISOLS	vegitative	India	BULKSOILAshaALFISOLSvegitative				S004	22.7104	19.1562									S275	BULKSOIL	ASHA	ALFISOLS	FLOWERING	India	BULKSOILASHAALFISOLSFLOWERING				S275	16.7465
6	S005	BULKSOIL	S005	17.3136	11.4798		S005	BULKSOIL	Asha	ALFISOLS		S005	17.3136	11.4798			S005	BULKSOIL	Asha	ALFISOLS	vegitative	India	BULKSOILAshaALFISOLSvegitative				S005	17.3136	11.4798									S276	BULKSOIL	ASHA	ALFISOLS	FLOWERING	India	BULKSOILASHAALFISOLSFLOWERING				S276	13.3206
7	S006	BULKSOIL	S006	13.1114	18.2908		S006	BULKSOIL	Asha	ALFISOLS		S006	13.1114	18.2908			S006	BULKSOIL	Asha	ALFISOLS	vegitative	India	BULKSOILAshaALFISOLSvegitative				S006	13.1114	18.2908									S409	ENDOSPHERE	ASHA	ALFISOLS	FLOWERING	India	ENDOSPHEREASHAALFISOLSFLOWERING				S409	-22.7827
8	S007	BULKSOIL	S007	25.8012	15.746		S013	BULKSOIL	M.K.K	ALFISOLS		S013	28.8561	16.5982			S272	BULKSOIL	ASHA	ALFISOLS	FLOWERING	India	BULKSOILASHAALFISOLSFLOWERING				S272	17.3348	12.2929									S410	ENDOSPHERE	ASHA	ALFISOLS	FLOWERING	India	ENDOSPHEREASHAALFISOLSFLOWERING				S410	-25.4125
9	S008	BULKSOIL	S008	16.631	8.69121		S014	BULKSOIL	M.K.K	ALFISOLS		S014	25.6038	15.0939			S273	BULKSOIL	ASHA	ALFISOLS	FLOWERING	India	BULKSOILASHAALFISOLSFLOWERING				S273	18.589	13.526									S411	ENDOSPHERE	ASHA	ALFISOLS	FLOWERING	India	ENDOSPHEREASHAALFISOLSFLOWERING				S411	-22.3311
10	S009	BULKSOIL	S009	25.5313	12.3397		S015	BULKSOIL	M.K.K	ALFISOLS		S015	29.5145	16.1827			S274	BULKSOIL	ASHA	ALFISOLS	FLOWERING	India	BULKSOILASHAALFISOLSFLOWERING				S274	18.7819	7.99279									S412	ENDOSPHERE	ASHA	ALFISOLS	FLOWERING	India	ENDOSPHEREASHAALFISOLSFLOWERING				S412	-16.9801
11	S010	BULKSOIL	S010	27.5947	12.6103		S016	BULKSOIL	M.K.K	ALFISOLS		S016	23.4202	16.6566			S275	BULKSOIL	ASHA	ALFISOLS	FLOWERING	India	BULKSOILASHAALFISOLSFLOWERING				S275	16.7465	11.6863									S413	ENDOSPHERE	ASHA	ALFISOLS	FLOWERING	India	ENDOSPHEREASHAALFISOLSFLOWERING				S413	-30.206
12	S011	BULKSOIL	S011	20.0445	15.4498		S017	BULKSOIL	M.K.K	ALFISOLS		S017	29.5269	15.3439			S276	BULKSOIL	ASHA	ALFISOLS	FLOWERING	India	BULKSOILASHAALFISOLSFLOWERING				S276	13.3206	9.85985									S414	ENDOSPHERE	ASHA	ALFISOLS	FLOWERING	India	ENDOSPHEREASHAALFISOLSFLOWERING				S414	-23.6814
13	S012	BULKSOIL	S012	16.1981	17.4768		S018	BULKSOIL	M.K.K	ALFISOLS		S018	25.9407	15.2049			S175	Endosphere	Asha	ALFISOLS	vegitative	India	EndosphereAshaALFISOLSvegitative				S175	-29.385	5.51202									S391	RHIZOPLANE	ASHA	ALFISOLS	FLOWERING	India	RHIZOPLANEASHAALFISOLSFLOWERING				S391	-2.54735
14	S013	BULKSOIL	S013	28.8561	16.5982		S025	BULKSOIL	Durga	ALFISOLS		S025	24.8031	15.5527			S176	Endosphere	Asha	ALFISOLS	vegitative	India	EndosphereAshaALFISOLSvegitative				S176	-29.2285	7.05951									S392	RHIZOPLANE	ASHA	ALFISOLS	FLOWERING	India	RHIZOPLANEASHAALFISOLSFLOWERING				S392	-3.73436
15	S014	BULKSOIL	S014	25.6038	15.0939		S026	BULKSOIL	Durga	ALFISOLS		S026	29.2865	12.7954			S177	Endosphere	Asha	ALFISOLS	vegitative	India	EndosphereAshaALFISOLSvegitative				S177	-27.5305	7.78278									S393	RHIZOPLANE	ASHA	ALFISOLS	FLOWERING	India	RHIZOPLANEASHAALFISOLSFLOWERING				S393	-9.5796
16	S015	BULKSOIL	S015	29.5145	16.1827		S027	BULKSOIL	Durga	ALFISOLS		S027	15.578	19.5884			S178	Endosphere	Asha	ALFISOLS	vegitative	India	EndosphereAshaALFISOLSvegitative				S178	-21.3801	10.8914									S394	RHIZOPLANE	ASHA	ALFISOLS	FLOWERING	India	RHIZOPLANEASHAALFISOLSFLOWERING				S394	-19.135
17	S016	BULKSOIL	S016	23.4202	16.6566		S028	BULKSOIL	Durga	ALFISOLS		S028	25.4988	9.69321			S179	Endosphere	Asha	ALFISOLS	vegitative	India	EndosphereAshaALFISOLSvegitative				S179	-27.8907	7.0374									S395	RHIZOPLANE	ASHA	ALFISOLS	FLOWERING	India	RHIZOPLANEASHAALFISOLSFLOWERING				S395	-1.18897
18	S017	BULKSOIL	S017	29.5269	15.3439		S029	BULKSOIL	Durga	ALFISOLS		S029	25.599	14.7509			S180	Endosphere	Asha	ALFISOLS	vegitative	India	EndosphereAshaALFISOLSvegitative				S180	-31.2132	9.52902									S396	RHIZOPLANE	ASHA	ALFISOLS	FLOWERING	India	RHIZOPLANEASHAALFISOLSFLOWERING				S396	-5.7003
19	S018	BULKSOIL	S018	25.9407	15.2049		S030	BULKSOIL	Durga	ALFISOLS		S030	23.6144	15.8138			S409	ENDOSPHERE	ASHA	ALFISOLS	FLOWERING	India	ENDOSPHEREASHAALFISOLSFLOWERING				S409	-22.7827	0.894241									S289	RHIZOSPHERE	ASHA	ALFISOLS	FLOWERING	India	RHIZOSPHEREASHAALFISOLSFLOWERING				S289	13.1891
26	S025	BULKSOIL	S025	24.8031	15.5527		S272	BULKSOIL	ASHA	ALFISOLS		S272	17.3348	12.2929			S410	ENDOSPHERE	ASHA	ALFISOLS	FLOWERING	India	ENDOSPHEREASHAALFISOLSFLOWERING				S410	-25.4125	3.15144									S290	RHIZOSPHERE	ASHA	ALFISOLS	FLOWERING	India	RHIZOSPHEREASHAALFISOLSFLOWERING				S290	15.5316
27	S026	BULKSOIL	S026	29.2865	12.7954		S273	BULKSOIL	ASHA	ALFISOLS		S273	18.589	13.526			S411	ENDOSPHERE	ASHA	ALFISOLS	FLOWERING	India	ENDOSPHEREASHAALFISOLSFLOWERING				S411	-22.3311	-1.25046									S291	RHIZOSPHERE	ASHA	ALFISOLS	FLOWERING	India	RHIZOSPHEREASHAALFISOLSFLOWERING				S291	10.5425
28	S027	BULKSOIL	S027	15.578	19.5884		S274	BULKSOIL	ASHA	ALFISOLS		S274	18.7819	7.99279			S412	ENDOSPHERE	ASHA	ALFISOLS	FLOWERING	India	ENDOSPHEREASHAALFISOLSFLOWERING				S412	-16.9801	-3.70455									S292	RHIZOSPHERE	ASHA	ALFISOLS	FLOWERING	India	RHIZOSPHEREASHAALFISOLSFLOWERING				S292	13.0711
29	S028	BULKSOIL	S028	25.4988	9.69321		S275	BULKSOIL	ASHA	ALFISOLS		S275	16.7465	11.6863			S413	ENDOSPHERE	ASHA	ALFISOLS	FLOWERING	India	ENDOSPHEREASHAALFISOLSFLOWERING				S413	-30.206	2.39284									S293	RHIZOSPHERE	ASHA	ALFISOLS	FLOWERING	India	RHIZOSPHEREASHAALFISOLSFLOWERING				S293	12.916
30	S029	BULKSOIL	S029	25.599	14.7509		S276	BULKSOIL	ASHA	ALFISOLS		S276	13.3206	9.85985			S414	ENDOSPHERE	ASHA	ALFISOLS	FLOWERING	India	ENDOSPHEREASHAALFISOLSFLOWERING				S414	-23.6814	-1.66376									S294	RHIZOSPHERE	ASHA	ALFISOLS	FLOWERING	India	RHIZOSPHEREASHAALFISOLSFLOWERING				S294	13.4103
31	S030	BULKSOIL	S030	23.6144	15.8138		S283	BULKSOIL	M.K.K	ALFISOLS		S283	13.8028	16.9921			S157	Rhizoplane	Asha	ALFISOLS	vegitative	India	RhizoplaneAshaALFISOLSvegitative				S157	-10.3402	11.9073									S343	BULKSOIL	ASHA	INCEPTISOLS	FLOWERING	India	BULKSOILASHAINCEPTISOLSFLOWERING				S343	32.0506
38	S037	BULKSOIL	S037	9.02954	16.102		S284	BULKSOIL	M.K.K	ALFISOLS		S284	13.1849	17.3992			S158	Rhizoplane	Asha	ALFISOLS	vegitative	India	RhizoplaneAshaALFISOLSvegitative				S158	-12.8237	2.85842									S344	BULKSOIL	ASHA	INCEPTISOLS	FLOWERING	India	BULKSOILASHAINCEPTISOLSFLOWERING				S344	30.3332
39	S038	BULKSOIL	S038	14.0067	11.5209		S285	BULKSOIL	M.K.K	ALFISOLS		S285	15.7954	12.834			S159	Rhizoplane	Asha	ALFISOLS	vegitative	India	RhizoplaneAshaALFISOLSvegitative				S159	-20.6258	9.54986									S345	BULKSOIL	ASHA	INCEPTISOLS	FLOWERING	India	BULKSOILASHAINCEPTISOLSFLOWERING				S345	33.3961
40	S039	BULKSOIL	S039	15.0613	12.0283		S286	BULKSOIL	M.K.K	ALFISOLS		S286	14.6359	15.773			S160	Rhizoplane	Asha	ALFISOLS	vegitative	India	RhizoplaneAshaALFISOLSvegitative				S160	-16.1548	1.51319									S346	BULKSOIL	ASHA	INCEPTISOLS	FLOWERING	India	BULKSOILASHAINCEPTISOLSFLOWERING				S346	32.5979
41	S040	BULKSOIL	S040	15.2571	13.8751		S287	BULKSOIL	M.K.K	ALFISOLS		S287	12.4262	15.9534			S161	Rhizoplane	Asha	ALFISOLS	vegitative	India	RhizoplaneAshaALFISOLSvegitative				S161	-13.404	11.0647									S347	BULKSOIL	ASHA	INCEPTISOLS	FLOWERING	India	BULKSOILASHAINCEPTISOLSFLOWERING				S347	28.8882
42	S041	BULKSOIL	S041	18.1397	-2.26965		S288	BULKSOIL	M.K.K	ALFISOLS		S288	14.0123	13.6871			S162	Rhizoplane	Asha	ALFISOLS	vegitative	India	RhizoplaneAshaALFISOLSvegitative				S162	-24.6086	9.26697									S348	BULKSOIL	ASHA	INCEPTISOLS	FLOWERING	India	BULKSOILASHAINCEPTISOLSFLOWERING				S348	28.8095
43	S042	BULKSOIL	S042	18.3155	12.108		S295	BULKSOIL	DURGA	ALFISOLS		S295	15.5458	11.139			S391	RHIZOPLANE	ASHA	ALFISOLS	FLOWERING	India	RHIZOPLANEASHAALFISOLSFLOWERING				S391	-2.54735	-1.30589									S475	ENDOSPHERE	ASHA	INCEPTISOLS	FLOWERING	India	ENDOSPHEREASHAINCEPTISOLSFLOWERING				S475	-27.7879
50	S049	BULKSOIL	S049	14.2001	14.9216		S296	BULKSOIL	DURGA	ALFISOLS		S296	16.0425	16.2583			S392	RHIZOPLANE	ASHA	ALFISOLS	FLOWERING	India	RHIZOPLANEASHAALFISOLSFLOWERING				S392	-3.73436	-0.107901									S476	ENDOSPHERE	ASHA	INCEPTISOLS	FLOWERING	India	ENDOSPHEREASHAINCEPTISOLSFLOWERING				S476	-30.7708
51	S050	BULKSOIL	S050	21.3216	8.84922		S297	BULKSOIL	DURGA	ALFISOLS		S297	16.2166	12.4027			S393	RHIZOPLANE	ASHA	ALFISOLS	FLOWERING	India	RHIZOPLANEASHAALFISOLSFLOWERING				S393	-9.5796	0.201507									S477	ENDOSPHERE	ASHA	INCEPTISOLS	FLOWERING	India	ENDOSPHEREASHAINCEPTISOLSFLOWERING				S477	-31.1573
52	S051	BULKSOIL	S051	17.4279	13.8347		S298	BULKSOIL	DURGA	ALFISOLS		S298	14.5417	13.2747			S394	RHIZOPLANE	ASHA	ALFISOLS	FLOWERING	India	RHIZOPLANEASHAALFISOLSFLOWERING				S394	-19.135	-6.77538									S478	ENDOSPHERE	ASHA	INCEPTISOLS	FLOWERING	India	ENDOSPHEREASHAINCEPTISOLSFLOWERING				S478	-27.0243
53	S052	BULKSOIL	S052	16.4597	7.99468		S299	BULKSOIL	DURGA	ALFISOLS		S299	14.9156	15.3809			S395	RHIZOPLANE	ASHA	ALFISOLS	FLOWERING	India	RHIZOPLANEASHAALFISOLSFLOWERING				S395	-1.18897	-5.88851									S479	ENDOSPHERE	ASHA	INCEPTISOLS	FLOWERING	India	ENDOSPHEREASHAINCEPTISOLSFLOWERING				S479	-28.5359
54	S053	BULKSOIL	S053	15.2661	7.57684		S300	BULKSOIL	DURGA	ALFISOLS		S300	14.9316	16.8642			S396	RHIZOPLANE	ASHA	ALFISOLS	FLOWERING	India	RHIZOPLANEASHAALFISOLSFLOWERING				S396	-5.7003	-1.95278									S480	ENDOSPHERE	ASHA	INCEPTISOLS	FLOWERING	India	ENDOSPHEREASHAINCEPTISOLSFLOWERING				S480	-24.8942
55	S054	BULKSOIL	S054	13.9523	10.6008		S175	Endosphere	Asha	ALFISOLS		S175	-29.385	5.51202			S055	Rhizosphere	Asha	ALFISOLS	vegitative	India	RhizosphereAshaALFISOLSvegitative				S055	14.5991	13.2114									S373	RHIZOPLANE	ASHA	INCEPTISOLS	FLOWERING	India	RHIZOPLANEASHAINCEPTISOLSFLOWERING				S373	-9.4002
62	S061	BULKSOIL	S061	7.95608	4.61574		S176	Endosphere	Asha	ALFISOLS		S176	-29.2285	7.05951			S056	Rhizosphere	Asha	ALFISOLS	vegitative	India	RhizosphereAshaALFISOLSvegitative				S056	3.21302	10.18									S374	RHIZOPLANE	ASHA	INCEPTISOLS	FLOWERING	India	RHIZOPLANEASHAINCEPTISOLSFLOWERING				S374	-16.3434
63	S062	BULKSOIL	S062	21.8953	-3.3245		S177	Endosphere	Asha	ALFISOLS		S177	-27.5305	7.78278			S057	Rhizosphere	Asha	ALFISOLS	vegitative	India	RhizosphereAshaALFISOLSvegitative				S057	0.334885	12.2749									S375	RHIZOPLANE	ASHA	INCEPTISOLS	FLOWERING	India	RHIZOPLANEASHAINCEPTISOLSFLOWERING				S375	-10.1308
64	S063	BULKSOIL	S063	19.8425	5.20321		S178	Endosphere	Asha	ALFISOLS		S178	-21.3801	10.8914			S058	Rhizosphere	Asha	ALFISOLS	vegitative	India	RhizosphereAshaALFISOLSvegitative				S058	11.3946	10.3548									S376	RHIZOPLANE	ASHA	INCEPTISOLS	FLOWERING	India	RHIZOPLANEASHAINCEPTISOLSFLOWERING				S376	-14.7325
65	S064	BULKSOIL	S064	21.2835	-15.3299		S179	Endosphere	Asha	ALFISOLS		S179	-27.8907	7.0374			S059	Rhizosphere	Asha	ALFISOLS	vegitative	India	RhizosphereAshaALFISOLSvegitative				S059	7.22361	11.8181									S377	RHIZOPLANE	ASHA	INCEPTISOLS	FLOWERING	India	RHIZOPLANEASHAINCEPTISOLSFLOWERING				S377	-15.2588
66	S065	BULKSOIL	S065	19.6972	-12.5865		S180	Endosphere	Asha	ALFISOLS		S180	-31.2132	9.52902			S060	Rhizosphere	Asha	ALFISOLS	vegitative	India	RhizosphereAshaALFISOLSvegitative				S060	6.69387	8.48448									S378	RHIZOPLANE	ASHA	INCEPTISOLS	FLOWERING	India	RHIZOPLANEASHAINCEPTISOLSFLOWERING				S378	-13.5345
67	S066	BULKSOIL	S066	17.0916	-10.3287		S187	Endosphere	M.K.K	ALFISOLS		S187	-27.3677	7.73561			S289	RHIZOSPHERE	ASHA	ALFISOLS	FLOWERING	India	RHIZOSPHEREASHAALFISOLSFLOWERING				S289	13.1891	18.6404									S361	RHIZOSPHERE	ASHA	INCEPTISOLS	FLOWERING	India	RHIZOSPHEREASHAINCEPTISOLSFLOWERING				S361	20.9438
74	S073	BULKSOIL	S073	23.8255	14.117		S188	Endosphere	M.K.K	ALFISOLS		S188	-29.8233	7.74295			S290	RHIZOSPHERE	ASHA	ALFISOLS	FLOWERING	India	RHIZOSPHEREASHAALFISOLSFLOWERING				S290	15.5316	14.9666									S362	RHIZOSPHERE	ASHA	INCEPTISOLS	FLOWERING	India	RHIZOSPHEREASHAINCEPTISOLSFLOWERING				S362	26.0964
75	S074	BULKSOIL	S074	24.3574	12.3592		S189	Endosphere	M.K.K	ALFISOLS		S189	-27.0355	7.06087			S291	RHIZOSPHERE	ASHA	ALFISOLS	FLOWERING	India	RHIZOSPHEREASHAALFISOLSFLOWERING				S291	10.5425	18.3747									S363	RHIZOSPHERE	ASHA	INCEPTISOLS	FLOWERING	India	RHIZOSPHEREASHAINCEPTISOLSFLOWERING				S363	23.6645
76	S075	BULKSOIL	S075	23.9126	8.17135		S190	Endosphere	M.K.K	ALFISOLS		S190	-29.2421	9.05081			S292	RHIZOSPHERE	ASHA	ALFISOLS	FLOWERING	India	RHIZOSPHEREASHAALFISOLSFLOWERING				S292	13.0711	13.9992									S364	RHIZOSPHERE	ASHA	INCEPTISOLS	FLOWERING	India	RHIZOSPHEREASHAINCEPTISOLSFLOWERING				S364	18.8015
77	S076	BULKSOIL	S076	18.2605	13.8487		S191	Endosphere	M.K.K	ALFISOLS		S191	-29.7148	3.95753			S293	RHIZOSPHERE	ASHA	ALFISOLS	FLOWERING	India	RHIZOSPHEREASHAALFISOLSFLOWERING				S293	12.916	15.7257									S365	RHIZOSPHERE	ASHA	INCEPTISOLS	FLOWERING	India	RHIZOSPHEREASHAINCEPTISOLSFLOWERING				S365	23.6098
78	S077	BULKSOIL	S077	26.0973	14.8774		S192	Endosphere	M.K.K	ALFISOLS		S192	-31.3557	6.00589			S294	RHIZOSPHERE	ASHA	ALFISOLS	FLOWERING	India	RHIZOSPHEREASHAALFISOLSFLOWERING				S294	13.4103	14.5089									S366	RHIZOSPHERE	ASHA	INCEPTISOLS	FLOWERING	India	RHIZOSPHEREASHAINCEPTISOLSFLOWERING				S366	25.5285
79	S078	BULKSOIL	S078	24.8286	14.3246		S193	Endosphere	Durga	ALFISOLS		S193	-26.5434	6.39223			S073	BULKSOIL	Asha	INCEPTISOLS	vegitative	India	BULKSOILAshaINCEPTISOLSvegitative				S073	23.8255	14.117									S307	BULKSOIL	ASHA	VERTISOLS	FLOWERING	India	BULKSOILASHAVERTISOLSFLOWERING				S307	18.8159
86	S085	BULKSOIL	S085	21.7586	14.3416		S194	Endosphere	Durga	ALFISOLS		S194	-31.7176	8.5145			S074	BULKSOIL	Asha	INCEPTISOLS	vegitative	India	BULKSOILAshaINCEPTISOLSvegitative				S074	24.3574	12.3592									S308	BULKSOIL	ASHA	VERTISOLS	FLOWERING	India	BULKSOILASHAVERTISOLSFLOWERING				S308	18.8731
87	S086	BULKSOIL	S086	26.7129	6.01499		S195	Endosphere	Durga	ALFISOLS		S195	-25.1842	5.0684			S075	BULKSOIL	Asha	INCEPTISOLS	vegitative	India	BULKSOILAshaINCEPTISOLSvegitative				S075	23.9126	8.17135									S309	BULKSOIL	ASHA	VERTISOLS	FLOWERING	India	BULKSOILASHAVERTISOLSFLOWERING				S309	19.7334
88	S087	BULKSOIL	S087	30.6728	10.7462		S196	Endosphere	Durga	ALFISOLS		S196	-23.4269	5.76982			S076	BULKSOIL	Asha	INCEPTISOLS	vegitative	India	BULKSOILAshaINCEPTISOLSvegitative				S076	18.2605	13.8487									S310	BULKSOIL	ASHA	VERTISOLS	FLOWERING	India	BULKSOILASHAVERTISOLSFLOWERING				S310	22.884
89	S088	BULKSOIL	S088	21.4106	9.35599		S197	Endosphere	Durga	ALFISOLS		S197	-30.1178	5.4744			S077	BULKSOIL	Asha	INCEPTISOLS	vegitative	India	BULKSOILAshaINCEPTISOLSvegitative				S077	26.0973	14.8774									S311	BULKSOIL	ASHA	VERTISOLS	FLOWERING	India	BULKSOILASHAVERTISOLSFLOWERING				S311	22.6872
90	S089	BULKSOIL	S089	25.5805	11.9622		S198	Endosphere	Durga	ALFISOLS		S198	-30.8849	8.0929			S078	BULKSOIL	Asha	INCEPTISOLS	vegitative	India	BULKSOILAshaINCEPTISOLSvegitative				S078	24.8286	14.3246									S312	BULKSOIL	ASHA	VERTISOLS	FLOWERING	India	BULKSOILASHAVERTISOLSFLOWERING				S312	22.3777
91	S090	BULKSOIL	S090	24.4678	7.37157		S409	ENDOSPHERE	ASHA	ALFISOLS		S409	-22.7827	0.894241			S343	BULKSOIL	ASHA	INCEPTISOLS	FLOWERING	India	BULKSOILASHAINCEPTISOLSFLOWERING				S343	32.0506	0.762846									S445	ENDOSPHERE	ASHA	VERTISOLS	FLOWERING	India	ENDOSPHEREASHAVERTISOLSFLOWERING				S445	-26.9195
501	S272	BULKSOIL	S272	17.3348	12.2929		S410	ENDOSPHERE	ASHA	ALFISOLS		S410	-25.4125	3.15144			S344	BULKSOIL	ASHA	INCEPTISOLS	FLOWERING	India	BULKSOILASHAINCEPTISOLSFLOWERING				S344	30.3332	-0.693757									S446	ENDOSPHERE	ASHA	VERTISOLS	FLOWERING	India	ENDOSPHEREASHAVERTISOLSFLOWERING				S446	-22.726
502	S273	BULKSOIL	S273	18.589	13.526		S411	ENDOSPHERE	ASHA	ALFISOLS		S411	-22.3311	-1.25046			S345	BULKSOIL	ASHA	INCEPTISOLS	FLOWERING	India	BULKSOILASHAINCEPTISOLSFLOWERING				S345	33.3961	1.22582									S447	ENDOSPHERE	ASHA	VERTISOLS	FLOWERING	India	ENDOSPHEREASHAVERTISOLSFLOWERING				S447	-27.2933
503	S274	BULKSOIL	S274	18.7819	7.99279		S412	ENDOSPHERE	ASHA	ALFISOLS		S412	-16.9801	-3.70455			S346	BULKSOIL	ASHA	INCEPTISOLS	FLOWERING	India	BULKSOILASHAINCEPTISOLSFLOWERING				S346	32.5979	4.189									S448	ENDOSPHERE	ASHA	VERTISOLS	FLOWERING	India	ENDOSPHEREASHAVERTISOLSFLOWERING				S448	-16.6084
504	S275	BULKSOIL	S275	16.7465	11.6863		S413	ENDOSPHERE	ASHA	ALFISOLS		S413	-30.206	2.39284			S347	BULKSOIL	ASHA	INCEPTISOLS	FLOWERING	India	BULKSOILASHAINCEPTISOLSFLOWERING				S347	28.8882	0.742037									S449	ENDOSPHERE	ASHA	VERTISOLS	FLOWERING	India	ENDOSPHEREASHAVERTISOLSFLOWERING				S449	-27.0115
505	S276	BULKSOIL	S276	13.3206	9.85985		S414	ENDOSPHERE	ASHA	ALFISOLS		S414	-23.6814	-1.66376			S348	BULKSOIL	ASHA	INCEPTISOLS	FLOWERING	India	BULKSOILASHAINCEPTISOLSFLOWERING				S348	28.8095	3.41592									S450	ENDOSPHERE	ASHA	VERTISOLS	FLOWERING	India	ENDOSPHEREASHAVERTISOLSFLOWERING				S450	-21.0637
506	S277	BULKSOIL	S277	29.6357	2.4442		S421	ENDOSPHERE	M.K.K	ALFISOLS		S421	-18.6905	-7.53461			S241	Endosphere	Asha	INCEPTISOLS	vegitative	India	EndosphereAshaINCEPTISOLSvegitative				S241	-22.0065	7.93853									S427	RHIZOPLANE	ASHA	VERTISOLS	FLOWERING	India	RHIZOPLANEASHAVERTISOLSFLOWERING				S427	-0.594248
507	S278	BULKSOIL	S278	30.1079	0.0111652		S422	ENDOSPHERE	M.K.K	ALFISOLS		S422	-25.9536	-2.37128			S242	Endosphere	Asha	INCEPTISOLS	vegitative	India	EndosphereAshaINCEPTISOLSvegitative				S242	-24.6958	6.30752									S428	RHIZOPLANE	ASHA	VERTISOLS	FLOWERING	India	RHIZOPLANEASHAVERTISOLSFLOWERING				S428	-2.11149
508	S279	BULKSOIL	S279	29.5022	3.42078		S423	ENDOSPHERE	M.K.K	ALFISOLS		S423	-21.6232	-4.52123			S243	Endosphere	Asha	INCEPTISOLS	vegitative	India	EndosphereAshaINCEPTISOLSvegitative				S243	-11.3042	14.9819									S429	RHIZOPLANE	ASHA	VERTISOLS	FLOWERING	India	RHIZOPLANEASHAVERTISOLSFLOWERING				S429	-2.87685
509	S280	BULKSOIL	S280	32.8746	7.98885		S424	ENDOSPHERE	M.K.K	ALFISOLS		S424	-14.055	-6.71819			S244	Endosphere	Asha	INCEPTISOLS	vegitative	India	EndosphereAshaINCEPTISOLSvegitative				S244	-22.2631	8.90161									S430	RHIZOPLANE	ASHA	VERTISOLS	FLOWERING	India	RHIZOPLANEASHAVERTISOLSFLOWERING				S430	-3.65977
510	S281	BULKSOIL	S281	30.3599	3.07713		S425	ENDOSPHERE	M.K.K	ALFISOLS		S425	-23.604	-3.93495			S245	Endosphere	Asha	INCEPTISOLS	vegitative	India	EndosphereAshaINCEPTISOLSvegitative				S245	-10.0746	13.0592									S431	RHIZOPLANE	ASHA	VERTISOLS	FLOWERING	India	RHIZOPLANEASHAVERTISOLSFLOWERING				S431	2.38999
511	S282	BULKSOIL	S282	31.6145	2.72585		S426	ENDOSPHERE	M.K.K	ALFISOLS		S426	-15	-5.12524			S246	Endosphere	Asha	INCEPTISOLS	vegitative	India	EndosphereAshaINCEPTISOLSvegitative				S246	-20.3461	11.5773									S432	RHIZOPLANE	ASHA	VERTISOLS	FLOWERING	India	RHIZOPLANEASHAVERTISOLSFLOWERING				S432	-4.59625
512	S283	BULKSOIL	S283	13.8028	16.9921		S433	ENDOSPHERE	DURGA	ALFISOLS		S433	-18.7809	-6.60039			S475	ENDOSPHERE	ASHA	INCEPTISOLS	FLOWERING	India	ENDOSPHEREASHAINCEPTISOLSFLOWERING				S475	-27.7879	1.66775									S325	RHIZOSPHERE	ASHA	VERTISOLS	FLOWERING	India	RHIZOSPHEREASHAVERTISOLSFLOWERING				S325	6.19193
513	S284	BULKSOIL	S284	13.1849	17.3992		S434	ENDOSPHERE	DURGA	ALFISOLS		S434	-23.3195	-8.03623			S476	ENDOSPHERE	ASHA	INCEPTISOLS	FLOWERING	India	ENDOSPHEREASHAINCEPTISOLSFLOWERING				S476	-30.7708	-0.377406									S326	RHIZOSPHERE	ASHA	VERTISOLS	FLOWERING	India	RHIZOSPHEREASHAVERTISOLSFLOWERING				S326	6.60231
514	S285	BULKSOIL	S285	15.7954	12.834		S435	ENDOSPHERE	DURGA	ALFISOLS		S435	-18.2889	-2.95041			S477	ENDOSPHERE	ASHA	INCEPTISOLS	FLOWERING	India	ENDOSPHEREASHAINCEPTISOLSFLOWERING				S477	-31.1573	0.283155									S327	RHIZOSPHERE	ASHA	VERTISOLS	FLOWERING	India	RHIZOSPHEREASHAVERTISOLSFLOWERING				S327	11.2011
515	S286	BULKSOIL	S286	14.6359	15.773		S436	ENDOSPHERE	DURGA	ALFISOLS		S436	-12.894	-15.6157			S478	ENDOSPHERE	ASHA	INCEPTISOLS	FLOWERING	India	ENDOSPHEREASHAINCEPTISOLSFLOWERING				S478	-27.0243	0.425961									S328	RHIZOSPHERE	ASHA	VERTISOLS	FLOWERING	India	RHIZOSPHEREASHAVERTISOLSFLOWERING				S328	9.41632
516	S287	BULKSOIL	S287	12.4262	15.9534		S437	ENDOSPHERE	DURGA	ALFISOLS		S437	-22.9715	-7.60359			S479	ENDOSPHERE	ASHA	INCEPTISOLS	FLOWERING	India	ENDOSPHEREASHAINCEPTISOLSFLOWERING				S479	-28.5359	-0.754677									S329	RHIZOSPHERE	ASHA	VERTISOLS	FLOWERING	India	RHIZOSPHEREASHAVERTISOLSFLOWERING				S329	3.43163
517	S288	BULKSOIL	S288	14.0123	13.6871		S438	ENDOSPHERE	DURGA	ALFISOLS		S438	-19.7493	-6.06498			S480	ENDOSPHERE	ASHA	INCEPTISOLS	FLOWERING	India	ENDOSPHEREASHAINCEPTISOLSFLOWERING				S480	-24.8942	2.56307									S330	RHIZOSPHERE	ASHA	VERTISOLS	FLOWERING	India	RHIZOSPHEREASHAVERTISOLSFLOWERING				S330	9.69507
524	S295	BULKSOIL	S295	15.5458	11.139		S019	Initial		ALFISOLS		S019	10.5681	15.9454			S139	Rhizoplane	Asha	INCEPTISOLS	vegitative	India	RhizoplaneAshaINCEPTISOLSvegitative				S139	-21.7172	8.97794									S295	BULKSOIL	DURGA	ALFISOLS	FLOWERING	India	BULKSOILDURGAALFISOLSFLOWERING				S295	15.5458
525	S296	BULKSOIL	S296	16.0425	16.2583		S020	Initial		ALFISOLS		S020	11.052	15.2203			S140	Rhizoplane	Asha	INCEPTISOLS	vegitative	India	RhizoplaneAshaINCEPTISOLSvegitative				S140	-16.8581	6.49772									S296	BULKSOIL	DURGA	ALFISOLS	FLOWERING	India	BULKSOILDURGAALFISOLSFLOWERING				S296	16.0425
526	S297	BULKSOIL	S297	16.2166	12.4027		S021	Initial		ALFISOLS		S021	5.84354	14.387			S141	Rhizoplane	Asha	INCEPTISOLS	vegitative	India	RhizoplaneAshaINCEPTISOLSvegitative				S141	-26.138	8.92764									S297	BULKSOIL	DURGA	ALFISOLS	FLOWERING	India	BULKSOILDURGAALFISOLSFLOWERING				S297	16.2166
527	S298	BULKSOIL	S298	14.5417	13.2747		S022	Initial		ALFISOLS		S022	19.2057	16.1282			S142	Rhizoplane	Asha	INCEPTISOLS	vegitative	India	RhizoplaneAshaINCEPTISOLSvegitative				S142	-15.4369	8.65632									S298	BULKSOIL	DURGA	ALFISOLS	FLOWERING	India	BULKSOILDURGAALFISOLSFLOWERING				S298	14.5417
528	S299	BULKSOIL	S299	14.9156	15.3809		S023	Initial		ALFISOLS		S023	9.25754	18.4824			S143	Rhizoplane	Asha	INCEPTISOLS	vegitative	India	RhizoplaneAshaINCEPTISOLSvegitative				S143	-23.3877	8.68887									S299	BULKSOIL	DURGA	ALFISOLS	FLOWERING	India	BULKSOILDURGAALFISOLSFLOWERING				S299	14.9156
529	S300	BULKSOIL	S300	14.9316	16.8642		S024	Initial		ALFISOLS		S024	11.2312	15.6531			S144	Rhizoplane	Asha	INCEPTISOLS	vegitative	India	RhizoplaneAshaINCEPTISOLSvegitative				S144	-18.44	9.67727									S300	BULKSOIL	DURGA	ALFISOLS	FLOWERING	India	BULKSOILDURGAALFISOLSFLOWERING				S300	14.9316
536	S307	BULKSOIL	S307	18.8159	-16.4409		S157	Rhizoplane	Asha	ALFISOLS		S157	-10.3402	11.9073			S373	RHIZOPLANE	ASHA	INCEPTISOLS	FLOWERING	India	RHIZOPLANEASHAINCEPTISOLSFLOWERING				S373	-9.4002	-8.10342									S433	ENDOSPHERE	DURGA	ALFISOLS	FLOWERING	India	ENDOSPHEREDURGAALFISOLSFLOWERING				S433	-18.7809
537	S308	BULKSOIL	S308	18.8731	-30.1715		S158	Rhizoplane	Asha	ALFISOLS		S158	-12.8237	2.85842			S374	RHIZOPLANE	ASHA	INCEPTISOLS	FLOWERING	India	RHIZOPLANEASHAINCEPTISOLSFLOWERING				S374	-16.3434	-4.70414									S434	ENDOSPHERE	DURGA	ALFISOLS	FLOWERING	India	ENDOSPHEREDURGAALFISOLSFLOWERING				S434	-23.3195
538	S309	BULKSOIL	S309	19.7334	-31.3775		S159	Rhizoplane	Asha	ALFISOLS		S159	-20.6258	9.54986			S375	RHIZOPLANE	ASHA	INCEPTISOLS	FLOWERING	India	RHIZOPLANEASHAINCEPTISOLSFLOWERING				S375	-10.1308	-5.43896									S435	ENDOSPHERE	DURGA	ALFISOLS	FLOWERING	India	ENDOSPHEREDURGAALFISOLSFLOWERING				S435	-18.2889
539	S310	BULKSOIL	S310	22.884	-31.6486		S160	Rhizoplane	Asha	ALFISOLS		S160	-16.1548	1.51319			S376	RHIZOPLANE	ASHA	INCEPTISOLS	FLOWERING	India	RHIZOPLANEASHAINCEPTISOLSFLOWERING				S376	-14.7325	-5.83784									S436	ENDOSPHERE	DURGA	ALFISOLS	FLOWERING	India	ENDOSPHEREDURGAALFISOLSFLOWERING				S436	-12.894
540	S311	BULKSOIL	S311	22.6872	-31.7961		S161	Rhizoplane	Asha	ALFISOLS		S161	-13.404	11.0647			S377	RHIZOPLANE	ASHA	INCEPTISOLS	FLOWERING	India	RHIZOPLANEASHAINCEPTISOLSFLOWERING				S377	-15.2588	-7.53448									S437	ENDOSPHERE	DURGA	ALFISOLS	FLOWERING	India	ENDOSPHEREDURGAALFISOLSFLOWERING				S437	-22.9715
541	S312	BULKSOIL	S312	22.3777	-32.255		S162	Rhizoplane	Asha	ALFISOLS		S162	-24.6086	9.26697			S378	RHIZOPLANE	ASHA	INCEPTISOLS	FLOWERING	India	RHIZOPLANEASHAINCEPTISOLSFLOWERING				S378	-13.5345	-6.39218									S438	ENDOSPHERE	DURGA	ALFISOLS	FLOWERING	India	ENDOSPHEREDURGAALFISOLSFLOWERING				S438	-19.7493
548	S319	BULKSOIL	S319	15.7949	-16.8167		S169	Rhizoplane	M.K.K	ALFISOLS		S169	-24.6773	8.22474			S121	Rhizosphere	Asha	INCEPTISOLS	vegitative	India	RhizosphereAshaINCEPTISOLSvegitative				S121	7.60086	5.04258									S415	RHIZOPLANE	DURGA	ALFISOLS	FLOWERING	India	RHIZOPLANEDURGAALFISOLSFLOWERING				S415	3.39093
549	S320	BULKSOIL	S320	16.1096	-19.1103		S170	Rhizoplane	M.K.K	ALFISOLS		S170	-20.9548	10.7691			S122	Rhizosphere	Asha	INCEPTISOLS	vegitative	India	RhizosphereAshaINCEPTISOLSvegitative				S122	13.7897	3.14084									S416	RHIZOPLANE	DURGA	ALFISOLS	FLOWERING	India	RHIZOPLANEDURGAALFISOLSFLOWERING				S416	2.20419
550	S321	BULKSOIL	S321	24.8678	-32.2178		S171	Rhizoplane	M.K.K	ALFISOLS		S171	-3.69461	14.3133			S123	Rhizosphere	Asha	INCEPTISOLS	vegitative	India	RhizosphereAshaINCEPTISOLSvegitative				S123	2.85957	6.94693									S417	RHIZOPLANE	DURGA	ALFISOLS	FLOWERING	India	RHIZOPLANEDURGAALFISOLSFLOWERING				S417	5.48411
551	S322	BULKSOIL	S322	25.7291	-30.8304		S172	Rhizoplane	M.K.K	ALFISOLS		S172	-11.2489	15.1247			S124	Rhizosphere	Asha	INCEPTISOLS	vegitative	India	RhizosphereAshaINCEPTISOLSvegitative				S124	-0.76702	3.40449									S418	RHIZOPLANE	DURGA	ALFISOLS	FLOWERING	India	RHIZOPLANEDURGAALFISOLSFLOWERING				S418	12.137
552	S323	BULKSOIL	S323	22.4566	-25.8791		S173	Rhizoplane	M.K.K	ALFISOLS		S173	-17.0378	2.93172			S125	Rhizosphere	Asha	INCEPTISOLS	vegitative	India	RhizosphereAshaINCEPTISOLSvegitative				S125	5.94881	6.38687									S419	RHIZOPLANE	DURGA	ALFISOLS	FLOWERING	India	RHIZOPLANEDURGAALFISOLSFLOWERING				S419	9.64972
553	S324	BULKSOIL	S324	24.4908	-29.248		S174	Rhizoplane	M.K.K	ALFISOLS		S174	-18.2323	8.46658			S126	Rhizosphere	Asha	INCEPTISOLS	vegitative	India	RhizosphereAshaINCEPTISOLSvegitative				S126	3.41072	6.49423									S420	RHIZOPLANE	DURGA	ALFISOLS	FLOWERING	India	RHIZOPLANEDURGAALFISOLSFLOWERING				S420	15.9898
560	S331	BULKSOIL	S331	19.1375	-37.0448		S181	Rhizoplane	Durga	ALFISOLS		S181	-18.7078	-0.379121			S361	RHIZOSPHERE	ASHA	INCEPTISOLS	FLOWERING	India	RHIZOSPHEREASHAINCEPTISOLSFLOWERING				S361	20.9438	-1.86764									S313	RHIZOSPHERE	DURGA	ALFISOLS	FLOWERING	India	RHIZOSPHEREDURGAALFISOLSFLOWERING				S313	22.2418
561	S332	BULKSOIL	S332	20.571	-34.9476		S182	Rhizoplane	Durga	ALFISOLS		S182	-16.3732	7.94174			S362	RHIZOSPHERE	ASHA	INCEPTISOLS	FLOWERING	India	RHIZOSPHEREASHAINCEPTISOLSFLOWERING				S362	26.0964	4.49366									S314	RHIZOSPHERE	DURGA	ALFISOLS	FLOWERING	India	RHIZOSPHEREDURGAALFISOLSFLOWERING				S314	19.9127
562	S333	BULKSOIL	S333	24.4107	-33.0334		S183	Rhizoplane	Durga	ALFISOLS		S183	-19.1379	-0.35316			S363	RHIZOSPHERE	ASHA	INCEPTISOLS	FLOWERING	India	RHIZOSPHEREASHAINCEPTISOLSFLOWERING				S363	23.6645	0.889202									S315	RHIZOSPHERE	DURGA	ALFISOLS	FLOWERING	India	RHIZOSPHEREDURGAALFISOLSFLOWERING				S315	18.3224
563	S334	BULKSOIL	S334	21.9202	-34.563		S184	Rhizoplane	Durga	ALFISOLS		S184	-21.3628	1.26027			S364	RHIZOSPHERE	ASHA	INCEPTISOLS	FLOWERING	India	RHIZOSPHEREASHAINCEPTISOLSFLOWERING				S364	18.8015	1.2121									S316	RHIZOSPHERE	DURGA	ALFISOLS	FLOWERING	India	RHIZOSPHEREDURGAALFISOLSFLOWERING				S316	22.5552
564	S335	BULKSOIL	S335	23.34	-28.0589		S185	Rhizoplane	Durga	ALFISOLS		S185	-25.2654	2.4833			S365	RHIZOSPHERE	ASHA	INCEPTISOLS	FLOWERING	India	RHIZOSPHEREASHAINCEPTISOLSFLOWERING				S365	23.6098	3.33708									S317	RHIZOSPHERE	DURGA	ALFISOLS	FLOWERING	India	RHIZOSPHEREDURGAALFISOLSFLOWERING				S317	13.2743
565	S336	BULKSOIL	S336	25.0719	-28.8311		S186	Rhizoplane	Durga	ALFISOLS		S186	-28.1688	7.94585			S366	RHIZOSPHERE	ASHA	INCEPTISOLS	FLOWERING	India	RHIZOSPHEREASHAINCEPTISOLSFLOWERING				S366	25.5285	1.7737									S318	RHIZOSPHERE	DURGA	ALFISOLS	FLOWERING	India	RHIZOSPHEREDURGAALFISOLSFLOWERING				S318	27.3363
572	S343	BULKSOIL	S343	32.0506	0.762846		S391	RHIZOPLANE	ASHA	ALFISOLS		S391	-2.54735	-1.30589			S037	BULKSOIL	Asha	VERTISOLS	Vegitative	India	BULKSOILAshaVERTISOLSVegitative				S037	9.02954	16.102									S277	BULKSOIL	DURGA	INCEPTISOLS	FLOWERING	India	BULKSOILDURGAINCEPTISOLSFLOWERING				S277	29.6357
573	S344	BULKSOIL	S344	30.3332	-0.693757		S392	RHIZOPLANE	ASHA	ALFISOLS		S392	-3.73436	-0.107901			S038	BULKSOIL	Asha	VERTISOLS	Vegitative	India	BULKSOILAshaVERTISOLSVegitative				S038	14.0067	11.5209									S278	BULKSOIL	DURGA	INCEPTISOLS	FLOWERING	India	BULKSOILDURGAINCEPTISOLSFLOWERING				S278	30.1079
574	S345	BULKSOIL	S345	33.3961	1.22582		S393	RHIZOPLANE	ASHA	ALFISOLS		S393	-9.5796	0.201507			S039	BULKSOIL	Asha	VERTISOLS	Vegitative	India	BULKSOILAshaVERTISOLSVegitative				S039	15.0613	12.0283									S279	BULKSOIL	DURGA	INCEPTISOLS	FLOWERING	India	BULKSOILDURGAINCEPTISOLSFLOWERING				S279	29.5022
575	S346	BULKSOIL	S346	32.5979	4.189		S394	RHIZOPLANE	ASHA	ALFISOLS		S394	-19.135	-6.77538			S040	BULKSOIL	Asha	VERTISOLS	Vegitative	India	BULKSOILAshaVERTISOLSVegitative				S040	15.2571	13.8751									S280	BULKSOIL	DURGA	INCEPTISOLS	FLOWERING	India	BULKSOILDURGAINCEPTISOLSFLOWERING				S280	32.8746
576	S347	BULKSOIL	S347	28.8882	0.742037		S395	RHIZOPLANE	ASHA	ALFISOLS		S395	-1.18897	-5.88851			S041	BULKSOIL	Asha	VERTISOLS	Vegitative	India	BULKSOILAshaVERTISOLSVegitative				S041	18.1397	-2.26965									S281	BULKSOIL	DURGA	INCEPTISOLS	FLOWERING	India	BULKSOILDURGAINCEPTISOLSFLOWERING				S281	30.3599
577	S348	BULKSOIL	S348	28.8095	3.41592		S396	RHIZOPLANE	ASHA	ALFISOLS		S396	-5.7003	-1.95278			S042	BULKSOIL	Asha	VERTISOLS	Vegitative	India	BULKSOILAshaVERTISOLSVegitative				S042	18.3155	12.108									S282	BULKSOIL	DURGA	INCEPTISOLS	FLOWERING	India	BULKSOILDURGAINCEPTISOLSFLOWERING				S282	31.6145
584	S355	BULKSOIL	S355	28.3825	4.20949		S403	RHIZOPLANE	M.K.K	ALFISOLS		S403	3.80912	-6.98217			S307	BULKSOIL	ASHA	VERTISOLS	FLOWERING	India	BULKSOILASHAVERTISOLSFLOWERING				S307	18.8159	-16.4409									S499	ENDOSPHERE	DURGA	INCEPTISOLS	FLOWERING	India	ENDOSPHEREDURGAINCEPTISOLSFLOWERING				S499	-26.2126
585	S356	BULKSOIL	S356	25.2031	-4.15621		S404	RHIZOPLANE	M.K.K	ALFISOLS		S404	9.64311	-3.20867			S308	BULKSOIL	ASHA	VERTISOLS	FLOWERING	India	BULKSOILASHAVERTISOLSFLOWERING				S308	18.8731	-30.1715									S500	ENDOSPHERE	DURGA	INCEPTISOLS	FLOWERING	India	ENDOSPHEREDURGAINCEPTISOLSFLOWERING				S500	-27.9761
586	S357	BULKSOIL	S357	34.6202	4.02478		S405	RHIZOPLANE	M.K.K	ALFISOLS		S405	-9.59133	-5.19091			S309	BULKSOIL	ASHA	VERTISOLS	FLOWERING	India	BULKSOILASHAVERTISOLSFLOWERING				S309	19.7334	-31.3775									S501	ENDOSPHERE	DURGA	INCEPTISOLS	FLOWERING	India	ENDOSPHEREDURGAINCEPTISOLSFLOWERING				S501	-24.7697
587	S358	BULKSOIL	S358	35.0418	2.81042		S406	RHIZOPLANE	M.K.K	ALFISOLS		S406	4.75939	-3.70578			S310	BULKSOIL	ASHA	VERTISOLS	FLOWERING	India	BULKSOILASHAVERTISOLSFLOWERING				S310	22.884	-31.6486									S502	ENDOSPHERE	DURGA	INCEPTISOLS	FLOWERING	India	ENDOSPHEREDURGAINCEPTISOLSFLOWERING				S502	-23.8509
588	S359	BULKSOIL	S359	36.4529	3.52856		S407	RHIZOPLANE	M.K.K	ALFISOLS		S407	-4.40696	-5.03739			S311	BULKSOIL	ASHA	VERTISOLS	FLOWERING	India	BULKSOILASHAVERTISOLSFLOWERING				S311	22.6872	-31.7961									S503	ENDOSPHERE	DURGA	INCEPTISOLS	FLOWERING	India	ENDOSPHEREDURGAINCEPTISOLSFLOWERING				S503	-29.069
589	S360	BULKSOIL	S360	36.3188	2.66545		S408	RHIZOPLANE	M.K.K	ALFISOLS		S408	11.1842	0.920475			S312	BULKSOIL	ASHA	VERTISOLS	FLOWERING	India	BULKSOILASHAVERTISOLSFLOWERING				S312	22.3777	-32.255									S504	ENDOSPHERE	DURGA	INCEPTISOLS	FLOWERING	India	ENDOSPHEREDURGAINCEPTISOLSFLOWERING				S504	-25.5112
440	S175	Endosphere	S175	-29.385	5.51202		S415	RHIZOPLANE	DURGA	ALFISOLS		S415	3.39093	-5.47643			S205	Endosphere	Asha	VERTISOLS	vegitative	India	EndosphereAshaVERTISOLSvegitative				S205	-28.2611	8.18958									S397	RHIZOPLANE	DURGA	INCEPTISOLS	FLOWERING	India	RHIZOPLANEDURGAINCEPTISOLSFLOWERING				S397	-14.1192
441	S176	Endosphere	S176	-29.2285	7.05951		S416	RHIZOPLANE	DURGA	ALFISOLS		S416	2.20419	-7.07497			S206	Endosphere	Asha	VERTISOLS	vegitative	India	EndosphereAshaVERTISOLSvegitative				S206	-29.4133	7.38658									S398	RHIZOPLANE	DURGA	INCEPTISOLS	FLOWERING	India	RHIZOPLANEDURGAINCEPTISOLSFLOWERING				S398	-21.0824
442	S177	Endosphere	S177	-27.5305	7.78278		S417	RHIZOPLANE	DURGA	ALFISOLS		S417	5.48411	-5.17844			S207	Endosphere	Asha	VERTISOLS	vegitative	India	EndosphereAshaVERTISOLSvegitative				S207	-31.8745	7.0777									S399	RHIZOPLANE	DURGA	INCEPTISOLS	FLOWERING	India	RHIZOPLANEDURGAINCEPTISOLSFLOWERING				S399	-5.73323
443	S178	Endosphere	S178	-21.3801	10.8914		S418	RHIZOPLANE	DURGA	ALFISOLS		S418	12.137	0.949423			S208	Endosphere	Asha	VERTISOLS	vegitative	India	EndosphereAshaVERTISOLSvegitative				S208	-29.6848	9.53202									S400	RHIZOPLANE	DURGA	INCEPTISOLS	FLOWERING	India	RHIZOPLANEDURGAINCEPTISOLSFLOWERING				S400	-3.68122
444	S179	Endosphere	S179	-27.8907	7.0374		S419	RHIZOPLANE	DURGA	ALFISOLS		S419	9.64972	0.226856			S209	Endosphere	Asha	VERTISOLS	vegitative	India	EndosphereAshaVERTISOLSvegitative				S209	-29.6835	4.56361									S401	RHIZOPLANE	DURGA	INCEPTISOLS	FLOWERING	India	RHIZOPLANEDURGAINCEPTISOLSFLOWERING				S401	-17.1315
445	S180	Endosphere	S180	-31.2132	9.52902		S420	RHIZOPLANE	DURGA	ALFISOLS		S420	15.9898	2.72614			S210	Endosphere	Asha	VERTISOLS	vegitative	India	EndosphereAshaVERTISOLSvegitative				S210	-26.3458	-1.52829									S402	RHIZOPLANE	DURGA	INCEPTISOLS	FLOWERING	India	RHIZOPLANEDURGAINCEPTISOLSFLOWERING				S402	-14.7438
452	S187	Endosphere	S187	-27.3677	7.73561		S055	Rhizosphere	Asha	ALFISOLS		S055	14.5991	13.2114			S445	ENDOSPHERE	ASHA	VERTISOLS	FLOWERING	India	ENDOSPHEREASHAVERTISOLSFLOWERING				S445	-26.9195	-6.93486									S379	RHIZOSPHERE	DURGA	INCEPTISOLS	FLOWERING	India	RHIZOSPHEREDURGAINCEPTISOLSFLOWERING				S379	22.1687
453	S188	Endosphere	S188	-29.8233	7.74295		S056	Rhizosphere	Asha	ALFISOLS		S056	3.21302	10.18			S446	ENDOSPHERE	ASHA	VERTISOLS	FLOWERING	India	ENDOSPHEREASHAVERTISOLSFLOWERING				S446	-22.726	-10.5422									S380	RHIZOSPHERE	DURGA	INCEPTISOLS	FLOWERING	India	RHIZOSPHEREDURGAINCEPTISOLSFLOWERING				S380	14.9904
454	S189	Endosphere	S189	-27.0355	7.06087		S057	Rhizosphere	Asha	ALFISOLS		S057	0.334885	12.2749			S447	ENDOSPHERE	ASHA	VERTISOLS	FLOWERING	India	ENDOSPHEREASHAVERTISOLSFLOWERING				S447	-27.2933	-6.25816									S381	RHIZOSPHERE	DURGA	INCEPTISOLS	FLOWERING	India	RHIZOSPHEREDURGAINCEPTISOLSFLOWERING				S381	11.4129
455	S190	Endosphere	S190	-29.2421	9.05081		S058	Rhizosphere	Asha	ALFISOLS		S058	11.3946	10.3548			S448	ENDOSPHERE	ASHA	VERTISOLS	FLOWERING	India	ENDOSPHEREASHAVERTISOLSFLOWERING				S448	-16.6084	-13.3558									S382	RHIZOSPHERE	DURGA	INCEPTISOLS	FLOWERING	India	RHIZOSPHEREDURGAINCEPTISOLSFLOWERING				S382	19.7848
456	S191	Endosphere	S191	-29.7148	3.95753		S059	Rhizosphere	Asha	ALFISOLS		S059	7.22361	11.8181			S449	ENDOSPHERE	ASHA	VERTISOLS	FLOWERING	India	ENDOSPHEREASHAVERTISOLSFLOWERING				S449	-27.0115	-10.539									S383	RHIZOSPHERE	DURGA	INCEPTISOLS	FLOWERING	India	RHIZOSPHEREDURGAINCEPTISOLSFLOWERING				S383	17.1554
457	S192	Endosphere	S192	-31.3557	6.00589		S060	Rhizosphere	Asha	ALFISOLS		S060	6.69387	8.48448			S450	ENDOSPHERE	ASHA	VERTISOLS	FLOWERING	India	ENDOSPHEREASHAVERTISOLSFLOWERING				S450	-21.0637	-13.7516									S384	RHIZOSPHERE	DURGA	INCEPTISOLS	FLOWERING	India	RHIZOSPHEREDURGAINCEPTISOLSFLOWERING				S384	14.253
458	S193	Endosphere	S193	-26.5434	6.39223		S067	Rhizosphere	M.K.K	ALFISOLS		S067	-2.40405	12.1648			S103	Rhizoplane	Asha	VERTISOLS	vegitative	India	RhizoplaneAshaVERTISOLSvegitative				S103	-19.7361	4.44081									S331	BULKSOIL	DURGA	VERTISOLS	FLOWERING	India	BULKSOILDURGAVERTISOLSFLOWERING				S331	19.1375
459	S194	Endosphere	S194	-31.7176	8.5145		S068	Rhizosphere	M.K.K	ALFISOLS		S068	-5.837	11.8732			S104	Rhizoplane	Asha	VERTISOLS	vegitative	India	RhizoplaneAshaVERTISOLSvegitative				S104	-16.9582	2.86113									S332	BULKSOIL	DURGA	VERTISOLS	FLOWERING	India	BULKSOILDURGAVERTISOLSFLOWERING				S332	20.571
460	S195	Endosphere	S195	-25.1842	5.0684		S069	Rhizosphere	M.K.K	ALFISOLS		S069	-3.00789	9.53121			S105	Rhizoplane	Asha	VERTISOLS	vegitative	India	RhizoplaneAshaVERTISOLSvegitative				S105	-26.0013	5.46959									S333	BULKSOIL	DURGA	VERTISOLS	FLOWERING	India	BULKSOILDURGAVERTISOLSFLOWERING				S333	24.4107
461	S196	Endosphere	S196	-23.4269	5.76982		S070	Rhizosphere	M.K.K	ALFISOLS		S070	9.95966	12.3055			S106	Rhizoplane	Asha	VERTISOLS	vegitative	India	RhizoplaneAshaVERTISOLSvegitative				S106	-25.126	3.30404									S334	BULKSOIL	DURGA	VERTISOLS	FLOWERING	India	BULKSOILDURGAVERTISOLSFLOWERING				S334	21.9202
462	S197	Endosphere	S197	-30.1178	5.4744		S071	Rhizosphere	M.K.K	ALFISOLS		S071	-1.75171	7.75192			S107	Rhizoplane	Asha	VERTISOLS	vegitative	India	RhizoplaneAshaVERTISOLSvegitative				S107	-23.0941	-0.886401									S335	BULKSOIL	DURGA	VERTISOLS	FLOWERING	India	BULKSOILDURGAVERTISOLSFLOWERING				S335	23.34
463	S198	Endosphere	S198	-30.8849	8.0929		S072	Rhizosphere	M.K.K	ALFISOLS		S072	-1.60087	9.83625			S108	Rhizoplane	Asha	VERTISOLS	vegitative	India	RhizoplaneAshaVERTISOLSvegitative				S108	-15.2572	-5.02507									S336	BULKSOIL	DURGA	VERTISOLS	FLOWERING	India	BULKSOILDURGAVERTISOLSFLOWERING				S336	25.0719
464	S205	Endosphere	S205	-28.2611	8.18958		S079	Rhizosphere	Durga	ALFISOLS		S079	20.6517	11.7423			S427	RHIZOPLANE	ASHA	VERTISOLS	FLOWERING	India	RHIZOPLANEASHAVERTISOLSFLOWERING				S427	-0.594248	-26.4775									S463	ENDOSPHERE	DURGA	VERTISOLS	FLOWERING	India	ENDOSPHEREDURGAVERTISOLSFLOWERING				S463	-24.1752
465	S206	Endosphere	S206	-29.4133	7.38658		S080	Rhizosphere	Durga	ALFISOLS		S080	-1.89406	12.0319			S428	RHIZOPLANE	ASHA	VERTISOLS	FLOWERING	India	RHIZOPLANEASHAVERTISOLSFLOWERING				S428	-2.11149	-29.9972									S464	ENDOSPHERE	DURGA	VERTISOLS	FLOWERING	India	ENDOSPHEREDURGAVERTISOLSFLOWERING				S464	-28.3698
466	S207	Endosphere	S207	-31.8745	7.0777		S081	Rhizosphere	Durga	ALFISOLS		S081	6.45405	4.76062			S429	RHIZOPLANE	ASHA	VERTISOLS	FLOWERING	India	RHIZOPLANEASHAVERTISOLSFLOWERING				S429	-2.87685	-26.7831									S465	ENDOSPHERE	DURGA	VERTISOLS	FLOWERING	India	ENDOSPHEREDURGAVERTISOLSFLOWERING				S465	-18.5146
467	S208	Endosphere	S208	-29.6848	9.53202		S082	Rhizosphere	Durga	ALFISOLS		S082	18.8292	8.0864			S430	RHIZOPLANE	ASHA	VERTISOLS	FLOWERING	India	RHIZOPLANEASHAVERTISOLSFLOWERING				S430	-3.65977	-25.5385									S466	ENDOSPHERE	DURGA	VERTISOLS	FLOWERING	India	ENDOSPHEREDURGAVERTISOLSFLOWERING				S466	-20.9379
468	S209	Endosphere	S209	-29.6835	4.56361		S083	Rhizosphere	Durga	ALFISOLS		S083	5.93731	9.13971			S431	RHIZOPLANE	ASHA	VERTISOLS	FLOWERING	India	RHIZOPLANEASHAVERTISOLSFLOWERING				S431	2.38999	-30.5158									S467	ENDOSPHERE	DURGA	VERTISOLS	FLOWERING	India	ENDOSPHEREDURGAVERTISOLSFLOWERING				S467	-25.6868
469	S210	Endosphere	S210	-26.3458	-1.52829		S084	Rhizosphere	Durga	ALFISOLS		S084	12.0904	13.4937			S432	RHIZOPLANE	ASHA	VERTISOLS	FLOWERING	India	RHIZOPLANEASHAVERTISOLSFLOWERING				S432	-4.59625	-22.0282									S468	ENDOSPHERE	DURGA	VERTISOLS	FLOWERING	India	ENDOSPHEREDURGAVERTISOLSFLOWERING				S468	-20.2963
470	S217	Endosphere	S217	-25.4008	-0.926248		S289	RHIZOSPHERE	ASHA	ALFISOLS		S289	13.1891	18.6404			S091	Rhizosphere	Asha	VERTISOLS	vegitative	India	RhizosphereAshaVERTISOLSvegitative				S091	0.820584	-5.2761									S451	RHIZOPLANE	DURGA	VERTISOLS	FLOWERING	India	RHIZOPLANEDURGAVERTISOLSFLOWERING				S451	-10.9632
471	S218	Endosphere	S218	-26.2063	3.65068		S290	RHIZOSPHERE	ASHA	ALFISOLS		S290	15.5316	14.9666			S092	Rhizosphere	Asha	VERTISOLS	vegitative	India	RhizosphereAshaVERTISOLSvegitative				S092	2.11788	-8.62316									S452	RHIZOPLANE	DURGA	VERTISOLS	FLOWERING	India	RHIZOPLANEDURGAVERTISOLSFLOWERING				S452	-11.4167
472	S219	Endosphere	S219	-28.8789	8.63856		S291	RHIZOSPHERE	ASHA	ALFISOLS		S291	10.5425	18.3747			S093	Rhizosphere	Asha	VERTISOLS	vegitative	India	RhizosphereAshaVERTISOLSvegitative				S093	-6.76675	2.86636									S453	RHIZOPLANE	DURGA	VERTISOLS	FLOWERING	India	RHIZOPLANEDURGAVERTISOLSFLOWERING				S453	-7.76367
473	S220	Endosphere	S220	-26.8163	4.95013		S292	RHIZOSPHERE	ASHA	ALFISOLS		S292	13.0711	13.9992			S094	Rhizosphere	Asha	VERTISOLS	vegitative	India	RhizosphereAshaVERTISOLSvegitative				S094	-9.72353	1.82816									S454	RHIZOPLANE	DURGA	VERTISOLS	FLOWERING	India	RHIZOPLANEDURGAVERTISOLSFLOWERING				S454	-11.5308
474	S221	Endosphere	S221	-27.3382	11.1728		S293	RHIZOSPHERE	ASHA	ALFISOLS		S293	12.916	15.7257			S095	Rhizosphere	Asha	VERTISOLS	vegitative	India	RhizosphereAshaVERTISOLSvegitative				S095	2.93149	-4.67622									S455	RHIZOPLANE	DURGA	VERTISOLS	FLOWERING	India	RHIZOPLANEDURGAVERTISOLSFLOWERING				S455	-12.5102
475	S222	Endosphere	S222	-27.1458	12.3034		S294	RHIZOSPHERE	ASHA	ALFISOLS		S294	13.4103	14.5089			S096	Rhizosphere	Asha	VERTISOLS	vegitative	India	RhizosphereAshaVERTISOLSvegitative				S096	7.16148	-12.1103									S456	RHIZOPLANE	DURGA	VERTISOLS	FLOWERING	India	RHIZOPLANEDURGAVERTISOLSFLOWERING				S456	-9.05804
476	S229	Endosphere	S229	-8.24491	9.27775		S301	RHIZOSPHERE	M.K.K	ALFISOLS		S301	13.7549	2.68167			S325	RHIZOSPHERE	ASHA	VERTISOLS	FLOWERING	India	RHIZOSPHEREASHAVERTISOLSFLOWERING				S325	6.19193	-12.5537									S349	RHIZOSPHERE	DURGA	VERTISOLS	FLOWERING	India	RHIZOSPHEREDURGAVERTISOLSFLOWERING				S349	8.96294
477	S230	Endosphere	S230	-12.2712	2.18398		S302	RHIZOSPHERE	M.K.K	ALFISOLS		S302	29.8457	9.52819			S326	RHIZOSPHERE	ASHA	VERTISOLS	FLOWERING	India	RHIZOSPHEREASHAVERTISOLSFLOWERING				S326	6.60231	-21.1271									S350	RHIZOSPHERE	DURGA	VERTISOLS	FLOWERING	India	RHIZOSPHEREDURGAVERTISOLSFLOWERING				S350	18.4833
478	S231	Endosphere	S231	-21.3288	-4.08958		S303	RHIZOSPHERE	M.K.K	ALFISOLS		S303	28.1538	11.4934			S327	RHIZOSPHERE	ASHA	VERTISOLS	FLOWERING	India	RHIZOSPHEREASHAVERTISOLSFLOWERING				S327	11.2011	-16.596									S351	RHIZOSPHERE	DURGA	VERTISOLS	FLOWERING	India	RHIZOSPHEREDURGAVERTISOLSFLOWERING				S351	19.7244
479	S232	Endosphere	S232	-19.5572	1.54643		S304	RHIZOSPHERE	M.K.K	ALFISOLS		S304	19.2739	15.5648			S328	RHIZOSPHERE	ASHA	VERTISOLS	FLOWERING	India	RHIZOSPHEREASHAVERTISOLSFLOWERING				S328	9.41632	-18.5726									S352	RHIZOSPHERE	DURGA	VERTISOLS	FLOWERING	India	RHIZOSPHEREDURGAVERTISOLSFLOWERING				S352	16.3396
480	S233	Endosphere	S233	-22.193	-1.63101		S305	RHIZOSPHERE	M.K.K	ALFISOLS		S305	24.8055	16.0414			S329	RHIZOSPHERE	ASHA	VERTISOLS	FLOWERING	India	RHIZOSPHEREASHAVERTISOLSFLOWERING				S329	3.43163	-19.6262									S353	RHIZOSPHERE	DURGA	VERTISOLS	FLOWERING	India	RHIZOSPHEREDURGAVERTISOLSFLOWERING				S353	19.875
481	S234	Endosphere	S234	-16.6454	-2.98373		S313	RHIZOSPHERE	DURGA	ALFISOLS		S313	22.2418	7.26625			S330	RHIZOSPHERE	ASHA	VERTISOLS	FLOWERING	India	RHIZOSPHEREASHAVERTISOLSFLOWERING				S330	9.69507	-28.4067									S354	RHIZOSPHERE	DURGA	VERTISOLS	FLOWERING	India	RHIZOSPHEREDURGAVERTISOLSFLOWERING				S354	21.7693
482	S241	Endosphere	S241	-22.0065	7.93853		S314	RHIZOSPHERE	DURGA	ALFISOLS		S314	19.9127	-12.533			S025	BULKSOIL	Durga	ALFISOLS	vegitative	India	BULKSOILDurgaALFISOLSvegitative				S025	24.8031	15.5527									S283	BULKSOIL	M.K.K	ALFISOLS	FLOWERING	India	BULKSOILM.K.KALFISOLSFLOWERING				S283	13.8028
483	S242	Endosphere	S242	-24.6958	6.30752		S315	RHIZOSPHERE	DURGA	ALFISOLS		S315	18.3224	4.1518			S026	BULKSOIL	Durga	ALFISOLS	vegitative	India	BULKSOILDurgaALFISOLSvegitative				S026	29.2865	12.7954									S284	BULKSOIL	M.K.K	ALFISOLS	FLOWERING	India	BULKSOILM.K.KALFISOLSFLOWERING				S284	13.1849
484	S243	Endosphere	S243	-11.3042	14.9819		S316	RHIZOSPHERE	DURGA	ALFISOLS		S316	22.5552	-2.96047			S027	BULKSOIL	Durga	ALFISOLS	vegitative	India	BULKSOILDurgaALFISOLSvegitative				S027	15.578	19.5884									S285	BULKSOIL	M.K.K	ALFISOLS	FLOWERING	India	BULKSOILM.K.KALFISOLSFLOWERING				S285	15.7954
485	S244	Endosphere	S244	-22.2631	8.90161		S317	RHIZOSPHERE	DURGA	ALFISOLS		S317	13.2743	0.15919			S028	BULKSOIL	Durga	ALFISOLS	vegitative	India	BULKSOILDurgaALFISOLSvegitative				S028	25.4988	9.69321									S286	BULKSOIL	M.K.K	ALFISOLS	FLOWERING	India	BULKSOILM.K.KALFISOLSFLOWERING				S286	14.6359
486	S245	Endosphere	S245	-10.0746	13.0592		S318	RHIZOSPHERE	DURGA	ALFISOLS		S318	27.3363	7.71928			S029	BULKSOIL	Durga	ALFISOLS	vegitative	India	BULKSOILDurgaALFISOLSvegitative				S029	25.599	14.7509									S287	BULKSOIL	M.K.K	ALFISOLS	FLOWERING	India	BULKSOILM.K.KALFISOLSFLOWERING				S287	12.4262
487	S246	Endosphere	S246	-20.3461	11.5773		S007	BULKSOIL	Durga	INCEPTISOLS		S007	25.8012	15.746			S030	BULKSOIL	Durga	ALFISOLS	vegitative	India	BULKSOILDurgaALFISOLSvegitative				S030	23.6144	15.8138									S288	BULKSOIL	M.K.K	ALFISOLS	FLOWERING	India	BULKSOILM.K.KALFISOLSFLOWERING				S288	14.0123
488	S253	Endosphere	S253	-17.212	13.5764		S008	BULKSOIL	Durga	INCEPTISOLS		S008	16.631	8.69121			S295	BULKSOIL	DURGA	ALFISOLS	FLOWERING	India	BULKSOILDURGAALFISOLSFLOWERING				S295	15.5458	11.139									S421	ENDOSPHERE	M.K.K	ALFISOLS	FLOWERING	India	ENDOSPHEREM.K.KALFISOLSFLOWERING				S421	-18.6905
489	S254	Endosphere	S254	-24.3389	12.1285		S009	BULKSOIL	Durga	INCEPTISOLS		S009	25.5313	12.3397			S296	BULKSOIL	DURGA	ALFISOLS	FLOWERING	India	BULKSOILDURGAALFISOLSFLOWERING				S296	16.0425	16.2583									S422	ENDOSPHERE	M.K.K	ALFISOLS	FLOWERING	India	ENDOSPHEREM.K.KALFISOLSFLOWERING				S422	-25.9536
490	S255	Endosphere	S255	-29.2265	11.8615		S010	BULKSOIL	Durga	INCEPTISOLS		S010	27.5947	12.6103			S297	BULKSOIL	DURGA	ALFISOLS	FLOWERING	India	BULKSOILDURGAALFISOLSFLOWERING				S297	16.2166	12.4027									S423	ENDOSPHERE	M.K.K	ALFISOLS	FLOWERING	India	ENDOSPHEREM.K.KALFISOLSFLOWERING				S423	-21.6232
491	S256	Endosphere	S256	-25.5455	13.0678		S011	BULKSOIL	Durga	INCEPTISOLS		S011	20.0445	15.4498			S298	BULKSOIL	DURGA	ALFISOLS	FLOWERING	India	BULKSOILDURGAALFISOLSFLOWERING				S298	14.5417	13.2747									S424	ENDOSPHERE	M.K.K	ALFISOLS	FLOWERING	India	ENDOSPHEREM.K.KALFISOLSFLOWERING				S424	-14.055
492	S257	Endosphere	S257	-27.0564	9.37577		S012	BULKSOIL	Durga	INCEPTISOLS		S012	16.1981	17.4768			S299	BULKSOIL	DURGA	ALFISOLS	FLOWERING	India	BULKSOILDURGAALFISOLSFLOWERING				S299	14.9156	15.3809									S425	ENDOSPHERE	M.K.K	ALFISOLS	FLOWERING	India	ENDOSPHEREM.K.KALFISOLSFLOWERING				S425	-23.604
493	S258	Endosphere	S258	-11.106	16.8129		S073	BULKSOIL	Asha	INCEPTISOLS		S073	23.8255	14.117			S300	BULKSOIL	DURGA	ALFISOLS	FLOWERING	India	BULKSOILDURGAALFISOLSFLOWERING				S300	14.9316	16.8642									S426	ENDOSPHERE	M.K.K	ALFISOLS	FLOWERING	India	ENDOSPHEREM.K.KALFISOLSFLOWERING				S426	-15
494	S265	Endosphere	S265	-23.961	10.1618		S074	BULKSOIL	Asha	INCEPTISOLS		S074	24.3574	12.3592			S193	Endosphere	Durga	ALFISOLS	vegitative	India	EndosphereDurgaALFISOLSvegitative				S193	-26.5434	6.39223									S403	RHIZOPLANE	M.K.K	ALFISOLS	FLOWERING	India	RHIZOPLANEM.K.KALFISOLSFLOWERING				S403	3.80912
495	S266	Endosphere	S266	-12.2969	16.0683		S075	BULKSOIL	Asha	INCEPTISOLS		S075	23.9126	8.17135			S194	Endosphere	Durga	ALFISOLS	vegitative	India	EndosphereDurgaALFISOLSvegitative				S194	-31.7176	8.5145									S404	RHIZOPLANE	M.K.K	ALFISOLS	FLOWERING	India	RHIZOPLANEM.K.KALFISOLSFLOWERING				S404	9.64311
496	S267	Endosphere	S267	-19.6738	12.6011		S076	BULKSOIL	Asha	INCEPTISOLS		S076	18.2605	13.8487			S195	Endosphere	Durga	ALFISOLS	vegitative	India	EndosphereDurgaALFISOLSvegitative				S195	-25.1842	5.0684									S405	RHIZOPLANE	M.K.K	ALFISOLS	FLOWERING	India	RHIZOPLANEM.K.KALFISOLSFLOWERING				S405	-9.59133
497	S268	Endosphere	S268	-17.6911	14.1527		S077	BULKSOIL	Asha	INCEPTISOLS		S077	26.0973	14.8774			S196	Endosphere	Durga	ALFISOLS	vegitative	India	EndosphereDurgaALFISOLSvegitative				S196	-23.4269	5.76982									S406	RHIZOPLANE	M.K.K	ALFISOLS	FLOWERING	India	RHIZOPLANEM.K.KALFISOLSFLOWERING				S406	4.75939
498	S269	Endosphere	S269	-26.5001	6.64131		S078	BULKSOIL	Asha	INCEPTISOLS		S078	24.8286	14.3246			S197	Endosphere	Durga	ALFISOLS	vegitative	India	EndosphereDurgaALFISOLSvegitative				S197	-30.1178	5.4744									S407	RHIZOPLANE	M.K.K	ALFISOLS	FLOWERING	India	RHIZOPLANEM.K.KALFISOLSFLOWERING				S407	-4.40696
499	S270	Endosphere	S270	-28.068	13.2719		S085	BULKSOIL	M.K.K	INCEPTISOLS		S085	21.7586	14.3416			S198	Endosphere	Durga	ALFISOLS	vegitative	India	EndosphereDurgaALFISOLSvegitative				S198	-30.8849	8.0929									S408	RHIZOPLANE	M.K.K	ALFISOLS	FLOWERING	India	RHIZOPLANEM.K.KALFISOLSFLOWERING				S408	11.1842
638	S409	ENDOSPHERE	S409	-22.7827	0.894241		S086	BULKSOIL	M.K.K	INCEPTISOLS		S086	26.7129	6.01499			S433	ENDOSPHERE	DURGA	ALFISOLS	FLOWERING	India	ENDOSPHEREDURGAALFISOLSFLOWERING				S433	-18.7809	-6.60039									S301	RHIZOSPHERE	M.K.K	ALFISOLS	FLOWERING	India	RHIZOSPHEREM.K.KALFISOLSFLOWERING				S301	13.7549
639	S410	ENDOSPHERE	S410	-25.4125	3.15144		S087	BULKSOIL	M.K.K	INCEPTISOLS		S087	30.6728	10.7462			S434	ENDOSPHERE	DURGA	ALFISOLS	FLOWERING	India	ENDOSPHEREDURGAALFISOLSFLOWERING				S434	-23.3195	-8.03623									S302	RHIZOSPHERE	M.K.K	ALFISOLS	FLOWERING	India	RHIZOSPHEREM.K.KALFISOLSFLOWERING				S302	29.8457
640	S411	ENDOSPHERE	S411	-22.3311	-1.25046		S088	BULKSOIL	M.K.K	INCEPTISOLS		S088	21.4106	9.35599			S435	ENDOSPHERE	DURGA	ALFISOLS	FLOWERING	India	ENDOSPHEREDURGAALFISOLSFLOWERING				S435	-18.2889	-2.95041									S303	RHIZOSPHERE	M.K.K	ALFISOLS	FLOWERING	India	RHIZOSPHEREM.K.KALFISOLSFLOWERING				S303	28.1538
641	S412	ENDOSPHERE	S412	-16.9801	-3.70455		S089	BULKSOIL	M.K.K	INCEPTISOLS		S089	25.5805	11.9622			S436	ENDOSPHERE	DURGA	ALFISOLS	FLOWERING	India	ENDOSPHEREDURGAALFISOLSFLOWERING				S436	-12.894	-15.6157									S304	RHIZOSPHERE	M.K.K	ALFISOLS	FLOWERING	India	RHIZOSPHEREM.K.KALFISOLSFLOWERING				S304	19.2739
642	S413	ENDOSPHERE	S413	-30.206	2.39284		S090	BULKSOIL	M.K.K	INCEPTISOLS		S090	24.4678	7.37157			S437	ENDOSPHERE	DURGA	ALFISOLS	FLOWERING	India	ENDOSPHEREDURGAALFISOLSFLOWERING				S437	-22.9715	-7.60359									S305	RHIZOSPHERE	M.K.K	ALFISOLS	FLOWERING	India	RHIZOSPHEREM.K.KALFISOLSFLOWERING				S305	24.8055
643	S414	ENDOSPHERE	S414	-23.6814	-1.66376		S277	BULKSOIL	DURGA	INCEPTISOLS		S277	29.6357	2.4442			S438	ENDOSPHERE	DURGA	ALFISOLS	FLOWERING	India	ENDOSPHEREDURGAALFISOLSFLOWERING				S438	-19.7493	-6.06498									S355	BULKSOIL	M.K.K	INCEPTISOLS	FLOWERING	India	BULKSOILM.K.KINCEPTISOLSFLOWERING				S355	28.3825
650	S421	ENDOSPHERE	S421	-18.6905	-7.53461		S278	BULKSOIL	DURGA	INCEPTISOLS		S278	30.1079	0.0111652			S181	Rhizoplane	Durga	ALFISOLS	vegitative	India	RhizoplaneDurgaALFISOLSvegitative				S181	-18.7078	-0.379121									S356	BULKSOIL	M.K.K	INCEPTISOLS	FLOWERING	India	BULKSOILM.K.KINCEPTISOLSFLOWERING				S356	25.2031
651	S422	ENDOSPHERE	S422	-25.9536	-2.37128		S279	BULKSOIL	DURGA	INCEPTISOLS		S279	29.5022	3.42078			S182	Rhizoplane	Durga	ALFISOLS	vegitative	India	RhizoplaneDurgaALFISOLSvegitative				S182	-16.3732	7.94174									S357	BULKSOIL	M.K.K	INCEPTISOLS	FLOWERING	India	BULKSOILM.K.KINCEPTISOLSFLOWERING				S357	34.6202
652	S423	ENDOSPHERE	S423	-21.6232	-4.52123		S280	BULKSOIL	DURGA	INCEPTISOLS		S280	32.8746	7.98885			S183	Rhizoplane	Durga	ALFISOLS	vegitative	India	RhizoplaneDurgaALFISOLSvegitative				S183	-19.1379	-0.35316									S358	BULKSOIL	M.K.K	INCEPTISOLS	FLOWERING	India	BULKSOILM.K.KINCEPTISOLSFLOWERING				S358	35.0418
653	S424	ENDOSPHERE	S424	-14.055	-6.71819		S281	BULKSOIL	DURGA	INCEPTISOLS		S281	30.3599	3.07713			S184	Rhizoplane	Durga	ALFISOLS	vegitative	India	RhizoplaneDurgaALFISOLSvegitative				S184	-21.3628	1.26027									S359	BULKSOIL	M.K.K	INCEPTISOLS	FLOWERING	India	BULKSOILM.K.KINCEPTISOLSFLOWERING				S359	36.4529
654	S425	ENDOSPHERE	S425	-23.604	-3.93495		S282	BULKSOIL	DURGA	INCEPTISOLS		S282	31.6145	2.72585			S185	Rhizoplane	Durga	ALFISOLS	vegitative	India	RhizoplaneDurgaALFISOLSvegitative				S185	-25.2654	2.4833									S360	BULKSOIL	M.K.K	INCEPTISOLS	FLOWERING	India	BULKSOILM.K.KINCEPTISOLSFLOWERING				S360	36.3188
655	S426	ENDOSPHERE	S426	-15	-5.12524		S343	BULKSOIL	ASHA	INCEPTISOLS		S343	32.0506	0.762846			S186	Rhizoplane	Durga	ALFISOLS	vegitative	India	RhizoplaneDurgaALFISOLSvegitative				S186	-28.1688	7.94585									S487	ENDOSPHERE	M.K.K	INCEPTISOLS	FLOWERING	India	ENDOSPHEREM.K.KINCEPTISOLSFLOWERING				S487	-16.7806
662	S433	ENDOSPHERE	S433	-18.7809	-6.60039		S344	BULKSOIL	ASHA	INCEPTISOLS		S344	30.3332	-0.693757			S415	RHIZOPLANE	DURGA	ALFISOLS	FLOWERING	India	RHIZOPLANEDURGAALFISOLSFLOWERING				S415	3.39093	-5.47643									S488	ENDOSPHERE	M.K.K	INCEPTISOLS	FLOWERING	India	ENDOSPHEREM.K.KINCEPTISOLSFLOWERING				S488	-29.5238
663	S434	ENDOSPHERE	S434	-23.3195	-8.03623		S345	BULKSOIL	ASHA	INCEPTISOLS		S345	33.3961	1.22582			S416	RHIZOPLANE	DURGA	ALFISOLS	FLOWERING	India	RHIZOPLANEDURGAALFISOLSFLOWERING				S416	2.20419	-7.07497									S489	ENDOSPHERE	M.K.K	INCEPTISOLS	FLOWERING	India	ENDOSPHEREM.K.KINCEPTISOLSFLOWERING				S489	-14.3329
664	S435	ENDOSPHERE	S435	-18.2889	-2.95041		S346	BULKSOIL	ASHA	INCEPTISOLS		S346	32.5979	4.189			S417	RHIZOPLANE	DURGA	ALFISOLS	FLOWERING	India	RHIZOPLANEDURGAALFISOLSFLOWERING				S417	5.48411	-5.17844									S490	ENDOSPHERE	M.K.K	INCEPTISOLS	FLOWERING	India	ENDOSPHEREM.K.KINCEPTISOLSFLOWERING				S490	-20.4173
665	S436	ENDOSPHERE	S436	-12.894	-15.6157		S347	BULKSOIL	ASHA	INCEPTISOLS		S347	28.8882	0.742037			S418	RHIZOPLANE	DURGA	ALFISOLS	FLOWERING	India	RHIZOPLANEDURGAALFISOLSFLOWERING				S418	12.137	0.949423									S491	ENDOSPHERE	M.K.K	INCEPTISOLS	FLOWERING	India	ENDOSPHEREM.K.KINCEPTISOLSFLOWERING				S491	-19.7604
666	S437	ENDOSPHERE	S437	-22.9715	-7.60359		S348	BULKSOIL	ASHA	INCEPTISOLS		S348	28.8095	3.41592			S419	RHIZOPLANE	DURGA	ALFISOLS	FLOWERING	India	RHIZOPLANEDURGAALFISOLSFLOWERING				S419	9.64972	0.226856									S492	ENDOSPHERE	M.K.K	INCEPTISOLS	FLOWERING	India	ENDOSPHEREM.K.KINCEPTISOLSFLOWERING				S492	-22.9266
667	S438	ENDOSPHERE	S438	-19.7493	-6.06498		S355	BULKSOIL	M.K.K	INCEPTISOLS		S355	28.3825	4.20949			S420	RHIZOPLANE	DURGA	ALFISOLS	FLOWERING	India	RHIZOPLANEDURGAALFISOLSFLOWERING				S420	15.9898	2.72614									S385	RHIZOPLANE	M.K.K	INCEPTISOLS	FLOWERING	India	RHIZOPLANEM.K.KINCEPTISOLSFLOWERING				S385	18.3518
674	S445	ENDOSPHERE	S445	-26.9195	-6.93486		S356	BULKSOIL	M.K.K	INCEPTISOLS		S356	25.2031	-4.15621			S079	Rhizosphere	Durga	ALFISOLS	vegitative	India	RhizosphereDurgaALFISOLSvegitative				S079	20.6517	11.7423									S386	RHIZOPLANE	M.K.K	INCEPTISOLS	FLOWERING	India	RHIZOPLANEM.K.KINCEPTISOLSFLOWERING				S386	-1.11223
675	S446	ENDOSPHERE	S446	-22.726	-10.5422		S357	BULKSOIL	M.K.K	INCEPTISOLS		S357	34.6202	4.02478			S080	Rhizosphere	Durga	ALFISOLS	vegitative	India	RhizosphereDurgaALFISOLSvegitative				S080	-1.89406	12.0319									S387	RHIZOPLANE	M.K.K	INCEPTISOLS	FLOWERING	India	RHIZOPLANEM.K.KINCEPTISOLSFLOWERING				S387	22.5654
676	S447	ENDOSPHERE	S447	-27.2933	-6.25816		S358	BULKSOIL	M.K.K	INCEPTISOLS		S358	35.0418	2.81042			S081	Rhizosphere	Durga	ALFISOLS	vegitative	India	RhizosphereDurgaALFISOLSvegitative				S081	6.45405	4.76062									S389	RHIZOPLANE	M.K.K	INCEPTISOLS	FLOWERING	India	RHIZOPLANEM.K.KINCEPTISOLSFLOWERING				S389	-1.93283
677	S448	ENDOSPHERE	S448	-16.6084	-13.3558		S359	BULKSOIL	M.K.K	INCEPTISOLS		S359	36.4529	3.52856			S082	Rhizosphere	Durga	ALFISOLS	vegitative	India	RhizosphereDurgaALFISOLSvegitative				S082	18.8292	8.0864									S390	RHIZOPLANE	M.K.K	INCEPTISOLS	FLOWERING	India	RHIZOPLANEM.K.KINCEPTISOLSFLOWERING				S390	21.699
678	S449	ENDOSPHERE	S449	-27.0115	-10.539		S360	BULKSOIL	M.K.K	INCEPTISOLS		S360	36.3188	2.66545			S083	Rhizosphere	Durga	ALFISOLS	vegitative	India	RhizosphereDurgaALFISOLSvegitative				S083	5.93731	9.13971									S367	RHIZOSPHERE	M.K.K	INCEPTISOLS	FLOWERING	India	RHIZOSPHEREM.K.KINCEPTISOLSFLOWERING				S367	4.32195
679	S450	ENDOSPHERE	S450	-21.0637	-13.7516		S241	Endosphere	Asha	INCEPTISOLS		S241	-22.0065	7.93853			S084	Rhizosphere	Durga	ALFISOLS	vegitative	India	RhizosphereDurgaALFISOLSvegitative				S084	12.0904	13.4937									S368	RHIZOSPHERE	M.K.K	INCEPTISOLS	FLOWERING	India	RHIZOSPHEREM.K.KINCEPTISOLSFLOWERING				S368	22.0585
686	S457	ENDOSPHERE	S457	-18.7495	-16.7283		S242	Endosphere	Asha	INCEPTISOLS		S242	-24.6958	6.30752			S313	RHIZOSPHERE	DURGA	ALFISOLS	FLOWERING	India	RHIZOSPHEREDURGAALFISOLSFLOWERING				S313	22.2418	7.26625									S369	RHIZOSPHERE	M.K.K	INCEPTISOLS	FLOWERING	India	RHIZOSPHEREM.K.KINCEPTISOLSFLOWERING				S369	21.2173
687	S458	ENDOSPHERE	S458	-20.766	-14.3501		S243	Endosphere	Asha	INCEPTISOLS		S243	-11.3042	14.9819			S314	RHIZOSPHERE	DURGA	ALFISOLS	FLOWERING	India	RHIZOSPHEREDURGAALFISOLSFLOWERING				S314	19.9127	-12.533									S370	RHIZOSPHERE	M.K.K	INCEPTISOLS	FLOWERING	India	RHIZOSPHEREM.K.KINCEPTISOLSFLOWERING				S370	3.21161
688	S459	ENDOSPHERE	S459	-20.3459	-14.7831		S244	Endosphere	Asha	INCEPTISOLS		S244	-22.2631	8.90161			S315	RHIZOSPHERE	DURGA	ALFISOLS	FLOWERING	India	RHIZOSPHEREDURGAALFISOLSFLOWERING				S315	18.3224	4.1518									S371	RHIZOSPHERE	M.K.K	INCEPTISOLS	FLOWERING	India	RHIZOSPHEREM.K.KINCEPTISOLSFLOWERING				S371	12.6404
689	S460	ENDOSPHERE	S460	-14.678	-18.0357		S245	Endosphere	Asha	INCEPTISOLS		S245	-10.0746	13.0592			S316	RHIZOSPHERE	DURGA	ALFISOLS	FLOWERING	India	RHIZOSPHEREDURGAALFISOLSFLOWERING				S316	22.5552	-2.96047									S372	RHIZOSPHERE	M.K.K	INCEPTISOLS	FLOWERING	India	RHIZOSPHEREM.K.KINCEPTISOLSFLOWERING				S372	22.337
690	S461	ENDOSPHERE	S461	-19.3478	-17.098		S246	Endosphere	Asha	INCEPTISOLS		S246	-20.3461	11.5773			S317	RHIZOSPHERE	DURGA	ALFISOLS	FLOWERING	India	RHIZOSPHEREDURGAALFISOLSFLOWERING				S317	13.2743	0.15919									S319	BULKSOIL	M.K.K	VERTISOLS	FLOWERING	India	BULKSOILM.K.KVERTISOLSFLOWERING				S319	15.7949
691	S462	ENDOSPHERE	S462	-17.3741	-16.8066		S253	Endosphere	M.K.K	INCEPTISOLS		S253	-17.212	13.5764			S318	RHIZOSPHERE	DURGA	ALFISOLS	FLOWERING	India	RHIZOSPHEREDURGAALFISOLSFLOWERING				S318	27.3363	7.71928									S320	BULKSOIL	M.K.K	VERTISOLS	FLOWERING	India	BULKSOILM.K.KVERTISOLSFLOWERING				S320	16.1096
692	S463	ENDOSPHERE	S463	-24.1752	-5.61683		S254	Endosphere	M.K.K	INCEPTISOLS		S254	-24.3389	12.1285			S007	BULKSOIL	Durga	INCEPTISOLS	vegitative	India	BULKSOILDurgaINCEPTISOLSvegitative				S007	25.8012	15.746									S321	BULKSOIL	M.K.K	VERTISOLS	FLOWERING	India	BULKSOILM.K.KVERTISOLSFLOWERING				S321	24.8678
693	S464	ENDOSPHERE	S464	-28.3698	-7.76534		S255	Endosphere	M.K.K	INCEPTISOLS		S255	-29.2265	11.8615			S008	BULKSOIL	Durga	INCEPTISOLS	vegitative	India	BULKSOILDurgaINCEPTISOLSvegitative				S008	16.631	8.69121									S322	BULKSOIL	M.K.K	VERTISOLS	FLOWERING	India	BULKSOILM.K.KVERTISOLSFLOWERING				S322	25.7291
694	S465	ENDOSPHERE	S465	-18.5146	-10.0703		S256	Endosphere	M.K.K	INCEPTISOLS		S256	-25.5455	13.0678			S009	BULKSOIL	Durga	INCEPTISOLS	vegitative	India	BULKSOILDurgaINCEPTISOLSvegitative				S009	25.5313	12.3397									S323	BULKSOIL	M.K.K	VERTISOLS	FLOWERING	India	BULKSOILM.K.KVERTISOLSFLOWERING				S323	22.4566
695	S466	ENDOSPHERE	S466	-20.9379	-12.8434		S257	Endosphere	M.K.K	INCEPTISOLS		S257	-27.0564	9.37577			S010	BULKSOIL	Durga	INCEPTISOLS	vegitative	India	BULKSOILDurgaINCEPTISOLSvegitative				S010	27.5947	12.6103									S324	BULKSOIL	M.K.K	VERTISOLS	FLOWERING	India	BULKSOILM.K.KVERTISOLSFLOWERING				S324	24.4908
696	S467	ENDOSPHERE	S467	-25.6868	-5.74895		S258	Endosphere	M.K.K	INCEPTISOLS		S258	-11.106	16.8129			S011	BULKSOIL	Durga	INCEPTISOLS	vegitative	India	BULKSOILDurgaINCEPTISOLSvegitative				S011	20.0445	15.4498									S457	ENDOSPHERE	M.K.K	VERTISOLS	FLOWERING	India	ENDOSPHEREM.K.KVERTISOLSFLOWERING				S457	-18.7495
697	S468	ENDOSPHERE	S468	-20.2963	-14.548		S265	Endosphere	Durga	INCEPTISOLS		S265	-23.961	10.1618			S012	BULKSOIL	Durga	INCEPTISOLS	vegitative	India	BULKSOILDurgaINCEPTISOLSvegitative				S012	16.1981	17.4768									S458	ENDOSPHERE	M.K.K	VERTISOLS	FLOWERING	India	ENDOSPHEREM.K.KVERTISOLSFLOWERING				S458	-20.766
698	S475	ENDOSPHERE	S475	-27.7879	1.66775		S266	Endosphere	Durga	INCEPTISOLS		S266	-12.2969	16.0683			S277	BULKSOIL	DURGA	INCEPTISOLS	FLOWERING	India	BULKSOILDURGAINCEPTISOLSFLOWERING				S277	29.6357	2.4442									S459	ENDOSPHERE	M.K.K	VERTISOLS	FLOWERING	India	ENDOSPHEREM.K.KVERTISOLSFLOWERING				S459	-20.3459
699	S476	ENDOSPHERE	S476	-30.7708	-0.377406		S267	Endosphere	Durga	INCEPTISOLS		S267	-19.6738	12.6011			S278	BULKSOIL	DURGA	INCEPTISOLS	FLOWERING	India	BULKSOILDURGAINCEPTISOLSFLOWERING				S278	30.1079	0.0111652									S460	ENDOSPHERE	M.K.K	VERTISOLS	FLOWERING	India	ENDOSPHEREM.K.KVERTISOLSFLOWERING				S460	-14.678
700	S477	ENDOSPHERE	S477	-31.1573	0.283155		S268	Endosphere	Durga	INCEPTISOLS		S268	-17.6911	14.1527			S279	BULKSOIL	DURGA	INCEPTISOLS	FLOWERING	India	BULKSOILDURGAINCEPTISOLSFLOWERING				S279	29.5022	3.42078									S461	ENDOSPHERE	M.K.K	VERTISOLS	FLOWERING	India	ENDOSPHEREM.K.KVERTISOLSFLOWERING				S461	-19.3478
701	S478	ENDOSPHERE	S478	-27.0243	0.425961		S269	Endosphere	Durga	INCEPTISOLS		S269	-26.5001	6.64131			S280	BULKSOIL	DURGA	INCEPTISOLS	FLOWERING	India	BULKSOILDURGAINCEPTISOLSFLOWERING				S280	32.8746	7.98885									S462	ENDOSPHERE	M.K.K	VERTISOLS	FLOWERING	India	ENDOSPHEREM.K.KVERTISOLSFLOWERING				S462	-17.3741
702	S479	ENDOSPHERE	S479	-28.5359	-0.754677		S270	Endosphere	Durga	INCEPTISOLS		S270	-28.068	13.2719			S281	BULKSOIL	DURGA	INCEPTISOLS	FLOWERING	India	BULKSOILDURGAINCEPTISOLSFLOWERING				S281	30.3599	3.07713									S439	RHIZOPLANE	M.K.K	VERTISOLS	FLOWERING	India	RHIZOPLANEM.K.KVERTISOLSFLOWERING				S439	-3.26685
703	S480	ENDOSPHERE	S480	-24.8942	2.56307		S475	ENDOSPHERE	ASHA	INCEPTISOLS		S475	-27.7879	1.66775			S282	BULKSOIL	DURGA	INCEPTISOLS	FLOWERING	India	BULKSOILDURGAINCEPTISOLSFLOWERING				S282	31.6145	2.72585									S440	RHIZOPLANE	M.K.K	VERTISOLS	FLOWERING	India	RHIZOPLANEM.K.KVERTISOLSFLOWERING				S440	-0.325062
704	S487	ENDOSPHERE	S487	-16.7806	-5.69386		S476	ENDOSPHERE	ASHA	INCEPTISOLS		S476	-30.7708	-0.377406			S265	Endosphere	Durga	INCEPTISOLS	vegitative	India	EndosphereDurgaINCEPTISOLSvegitative				S265	-23.961	10.1618									S441	RHIZOPLANE	M.K.K	VERTISOLS	FLOWERING	India	RHIZOPLANEM.K.KVERTISOLSFLOWERING				S441	7.59258
705	S488	ENDOSPHERE	S488	-29.5238	-4.63952		S477	ENDOSPHERE	ASHA	INCEPTISOLS		S477	-31.1573	0.283155			S266	Endosphere	Durga	INCEPTISOLS	vegitative	India	EndosphereDurgaINCEPTISOLSvegitative				S266	-12.2969	16.0683									S442	RHIZOPLANE	M.K.K	VERTISOLS	FLOWERING	India	RHIZOPLANEM.K.KVERTISOLSFLOWERING				S442	4.56538
706	S489	ENDOSPHERE	S489	-14.3329	-2.63423		S478	ENDOSPHERE	ASHA	INCEPTISOLS		S478	-27.0243	0.425961			S267	Endosphere	Durga	INCEPTISOLS	vegitative	India	EndosphereDurgaINCEPTISOLSvegitative				S267	-19.6738	12.6011									S443	RHIZOPLANE	M.K.K	VERTISOLS	FLOWERING	India	RHIZOPLANEM.K.KVERTISOLSFLOWERING				S443	5.81908
707	S490	ENDOSPHERE	S490	-20.4173	-2.59409		S479	ENDOSPHERE	ASHA	INCEPTISOLS		S479	-28.5359	-0.754677			S268	Endosphere	Durga	INCEPTISOLS	vegitative	India	EndosphereDurgaINCEPTISOLSvegitative				S268	-17.6911	14.1527									S444	RHIZOPLANE	M.K.K	VERTISOLS	FLOWERING	India	RHIZOPLANEM.K.KVERTISOLSFLOWERING				S444	-2.19447
708	S491	ENDOSPHERE	S491	-19.7604	-8.14028		S480	ENDOSPHERE	ASHA	INCEPTISOLS		S480	-24.8942	2.56307			S269	Endosphere	Durga	INCEPTISOLS	vegitative	India	EndosphereDurgaINCEPTISOLSvegitative				S269	-26.5001	6.64131									S337	RHIZOSPHERE	M.K.K	VERTISOLS	FLOWERING	India	RHIZOSPHEREM.K.KVERTISOLSFLOWERING				S337	20.3575
709	S492	ENDOSPHERE	S492	-22.9266	-5.00497		S487	ENDOSPHERE	M.K.K	INCEPTISOLS		S487	-16.7806	-5.69386			S270	Endosphere	Durga	INCEPTISOLS	vegitative	India	EndosphereDurgaINCEPTISOLSvegitative				S270	-28.068	13.2719									S338	RHIZOSPHERE	M.K.K	VERTISOLS	FLOWERING	India	RHIZOSPHEREM.K.KVERTISOLSFLOWERING				S338	17.7777
710	S499	ENDOSPHERE	S499	-26.2126	-2.13229		S488	ENDOSPHERE	M.K.K	INCEPTISOLS		S488	-29.5238	-4.63952			S499	ENDOSPHERE	DURGA	INCEPTISOLS	FLOWERING	India	ENDOSPHEREDURGAINCEPTISOLSFLOWERING				S499	-26.2126	-2.13229									S339	RHIZOSPHERE	M.K.K	VERTISOLS	FLOWERING	India	RHIZOSPHEREM.K.KVERTISOLSFLOWERING				S339	17.5408
711	S500	ENDOSPHERE	S500	-27.9761	0.0276318		S489	ENDOSPHERE	M.K.K	INCEPTISOLS		S489	-14.3329	-2.63423			S500	ENDOSPHERE	DURGA	INCEPTISOLS	FLOWERING	India	ENDOSPHEREDURGAINCEPTISOLSFLOWERING				S500	-27.9761	0.0276318									S340	RHIZOSPHERE	M.K.K	VERTISOLS	FLOWERING	India	RHIZOSPHEREM.K.KVERTISOLSFLOWERING				S340	21.0106
712	S501	ENDOSPHERE	S501	-24.7697	-1.69356		S490	ENDOSPHERE	M.K.K	INCEPTISOLS		S490	-20.4173	-2.59409			S501	ENDOSPHERE	DURGA	INCEPTISOLS	FLOWERING	India	ENDOSPHEREDURGAINCEPTISOLSFLOWERING				S501	-24.7697	-1.69356									S341	RHIZOSPHERE	M.K.K	VERTISOLS	FLOWERING	India	RHIZOSPHEREM.K.KVERTISOLSFLOWERING				S341	17.5526
713	S502	ENDOSPHERE	S502	-23.8509	-1.68991		S491	ENDOSPHERE	M.K.K	INCEPTISOLS		S491	-19.7604	-8.14028			S502	ENDOSPHERE	DURGA	INCEPTISOLS	FLOWERING	India	ENDOSPHEREDURGAINCEPTISOLSFLOWERING				S502	-23.8509	-1.68991									S342	RHIZOSPHERE	M.K.K	VERTISOLS	FLOWERING	India	RHIZOSPHEREM.K.KVERTISOLSFLOWERING				S342	18.5317
714	S503	ENDOSPHERE	S503	-29.069	-0.676529		S492	ENDOSPHERE	M.K.K	INCEPTISOLS		S492	-22.9266	-5.00497			S503	ENDOSPHERE	DURGA	INCEPTISOLS	FLOWERING	India	ENDOSPHEREDURGAINCEPTISOLSFLOWERING				S503	-29.069	-0.676529									S019	Initial		ALFISOLS	pre sowing	India	InitialALFISOLSpre sowing				S019	10.5681
715	S504	ENDOSPHERE	S504	-25.5112	-3.58908		S499	ENDOSPHERE	DURGA	INCEPTISOLS		S499	-26.2126	-2.13229			S504	ENDOSPHERE	DURGA	INCEPTISOLS	FLOWERING	India	ENDOSPHEREDURGAINCEPTISOLSFLOWERING				S504	-25.5112	-3.58908									S020	Initial		ALFISOLS	pre sowing	India	InitialALFISOLSpre sowing				S020	11.052
20	S019	Initial	S019	10.5681	15.9454		S500	ENDOSPHERE	DURGA	INCEPTISOLS		S500	-27.9761	0.0276318			S163	Rhizoplane	Durga	INCEPTISOLS	vegitative	India	RhizoplaneDurgaINCEPTISOLSvegitative				S163	-16.3304	8.47361									S021	Initial		ALFISOLS	pre sowing	India	InitialALFISOLSpre sowing				S021	5.84354
21	S020	Initial	S020	11.052	15.2203		S501	ENDOSPHERE	DURGA	INCEPTISOLS		S501	-24.7697	-1.69356			S164	Rhizoplane	Durga	INCEPTISOLS	vegitative	India	RhizoplaneDurgaINCEPTISOLSvegitative				S164	-20.1149	8.8783									S022	Initial		ALFISOLS	pre sowing	India	InitialALFISOLSpre sowing				S022	19.2057
22	S021	Initial	S021	5.84354	14.387		S502	ENDOSPHERE	DURGA	INCEPTISOLS		S502	-23.8509	-1.68991			S165	Rhizoplane	Durga	INCEPTISOLS	vegitative	India	RhizoplaneDurgaINCEPTISOLSvegitative				S165	-28.1107	9.33444									S023	Initial		ALFISOLS	pre sowing	India	InitialALFISOLSpre sowing				S023	9.25754
23	S022	Initial	S022	19.2057	16.1282		S503	ENDOSPHERE	DURGA	INCEPTISOLS		S503	-29.069	-0.676529			S166	Rhizoplane	Durga	INCEPTISOLS	vegitative	India	RhizoplaneDurgaINCEPTISOLSvegitative				S166	-26.4711	7.39212									S024	Initial		ALFISOLS	pre sowing	India	InitialALFISOLSpre sowing				S024	11.2312
24	S023	Initial	S023	9.25754	18.4824		S504	ENDOSPHERE	DURGA	INCEPTISOLS		S504	-25.5112	-3.58908			S167	Rhizoplane	Durga	INCEPTISOLS	vegitative	India	RhizoplaneDurgaINCEPTISOLSvegitative				S167	-28.1169	8.93425									S043	Initial		INCEPTISOLS	pre sowing	India	InitialINCEPTISOLSpre sowing				S043	23.1627
25	S024	Initial	S024	11.2312	15.6531		S043	Initial		INCEPTISOLS		S043	23.1627	16.0236			S168	Rhizoplane	Durga	INCEPTISOLS	vegitative	India	RhizoplaneDurgaINCEPTISOLSvegitative				S168	-22.0215	2.77943									S044	Initial		INCEPTISOLS	pre sowing	India	InitialINCEPTISOLSpre sowing				S044	25.9466
32	S031	Initial	S031	25.2767	-2.34573		S044	Initial		INCEPTISOLS		S044	25.9466	9.66762			S397	RHIZOPLANE	DURGA	INCEPTISOLS	FLOWERING	India	RHIZOPLANEDURGAINCEPTISOLSFLOWERING				S397	-14.1192	-3.98976									S045	Initial		INCEPTISOLS	pre sowing	India	InitialINCEPTISOLSpre sowing				S045	28.1635
33	S032	Initial	S032	21.559	-7.24845		S045	Initial		INCEPTISOLS		S045	28.1635	11.5328			S398	RHIZOPLANE	DURGA	INCEPTISOLS	FLOWERING	India	RHIZOPLANEDURGAINCEPTISOLSFLOWERING				S398	-21.0824	-2.3497									S046	Initial		INCEPTISOLS	pre sowing	India	InitialINCEPTISOLSpre sowing				S046	27.3365
35	S034	Initial	S034	21.634	-6.21076		S046	Initial		INCEPTISOLS		S046	27.3365	12.7538			S399	RHIZOPLANE	DURGA	INCEPTISOLS	FLOWERING	India	RHIZOPLANEDURGAINCEPTISOLSFLOWERING				S399	-5.73323	-11.2709									S047	Initial		INCEPTISOLS	pre sowing	India	InitialINCEPTISOLSpre sowing				S047	29.6884
36	S035	Initial	S035	19.907	-13.2404		S047	Initial		INCEPTISOLS		S047	29.6884	9.31573			S400	RHIZOPLANE	DURGA	INCEPTISOLS	FLOWERING	India	RHIZOPLANEDURGAINCEPTISOLSFLOWERING				S400	-3.68122	-3.83064									S048	Initial		INCEPTISOLS	pre sowing	India	InitialINCEPTISOLSpre sowing				S048	27.7658
37	S036	Initial	S036	21.4498	-7.41846		S048	Initial		INCEPTISOLS		S048	27.7658	8.75739			S401	RHIZOPLANE	DURGA	INCEPTISOLS	FLOWERING	India	RHIZOPLANEDURGAINCEPTISOLSFLOWERING				S401	-17.1315	-8.7971									S031	Initial		VERTISOLS	pre sowing	India	InitialVERTISOLSpre sowing				S031	25.2767
44	S043	Initial	S043	23.1627	16.0236		S139	Rhizoplane	Asha	INCEPTISOLS		S139	-21.7172	8.97794			S402	RHIZOPLANE	DURGA	INCEPTISOLS	FLOWERING	India	RHIZOPLANEDURGAINCEPTISOLSFLOWERING				S402	-14.7438	-11.0491									S032	Initial		VERTISOLS	pre sowing	India	InitialVERTISOLSpre sowing				S032	21.559
45	S044	Initial	S044	25.9466	9.66762		S140	Rhizoplane	Asha	INCEPTISOLS		S140	-16.8581	6.49772			S145	Rhizosphere	Durga	INCEPTISOLS	vegitative	India	RhizosphereDurgaINCEPTISOLSvegitative				S145	-11.432	3.57007									S034	Initial		VERTISOLS	pre sowing	India	InitialVERTISOLSpre sowing				S034	21.634
46	S045	Initial	S045	28.1635	11.5328		S141	Rhizoplane	Asha	INCEPTISOLS		S141	-26.138	8.92764			S146	Rhizosphere	Durga	INCEPTISOLS	vegitative	India	RhizosphereDurgaINCEPTISOLSvegitative				S146	10.7671	7.02724									S035	Initial		VERTISOLS	pre sowing	India	InitialVERTISOLSpre sowing				S035	19.907
47	S046	Initial	S046	27.3365	12.7538		S142	Rhizoplane	Asha	INCEPTISOLS		S142	-15.4369	8.65632			S147	Rhizosphere	Durga	INCEPTISOLS	vegitative	India	RhizosphereDurgaINCEPTISOLSvegitative				S147	12.6176	5.91496									S036	Initial		VERTISOLS	pre sowing	India	InitialVERTISOLSpre sowing				S036	21.4498
48	S047	Initial	S047	29.6884	9.31573		S143	Rhizoplane	Asha	INCEPTISOLS		S143	-23.3877	8.68887			S148	Rhizosphere	Durga	INCEPTISOLS	vegitative	India	RhizosphereDurgaINCEPTISOLSvegitative				S148	-3.84843	8.07076									S001	BULKSOIL	Asha	ALFISOLS	vegitative	India	BULKSOILAshaALFISOLSvegitative				S001	20.9493
49	S048	Initial	S048	27.7658	8.75739		S144	Rhizoplane	Asha	INCEPTISOLS		S144	-18.44	9.67727			S149	Rhizosphere	Durga	INCEPTISOLS	vegitative	India	RhizosphereDurgaINCEPTISOLSvegitative				S149	-3.85839	4.96168									S002	BULKSOIL	Asha	ALFISOLS	vegitative	India	BULKSOILAshaALFISOLSvegitative				S002	24.2404
141	S103	Rhizoplane	S103	-19.7361	4.44081		S151	Rhizoplane	M.K.K	INCEPTISOLS		S151	-8.95075	14.8441			S150	Rhizosphere	Durga	INCEPTISOLS	vegitative	India	RhizosphereDurgaINCEPTISOLSvegitative				S150	-10.3248	8.52129									S003	BULKSOIL	Asha	ALFISOLS	vegitative	India	BULKSOILAshaALFISOLSvegitative				S003	19.0383
152	S104	Rhizoplane	S104	-16.9582	2.86113		S152	Rhizoplane	M.K.K	INCEPTISOLS		S152	-20.2651	-3.43203			S379	RHIZOSPHERE	DURGA	INCEPTISOLS	FLOWERING	India	RHIZOSPHEREDURGAINCEPTISOLSFLOWERING				S379	22.1687	3.48687									S004	BULKSOIL	Asha	ALFISOLS	vegitative	India	BULKSOILAshaALFISOLSvegitative				S004	22.7104
163	S105	Rhizoplane	S105	-26.0013	5.46959		S153	Rhizoplane	M.K.K	INCEPTISOLS		S153	-18.2695	9.07926			S380	RHIZOSPHERE	DURGA	INCEPTISOLS	FLOWERING	India	RHIZOSPHEREDURGAINCEPTISOLSFLOWERING				S380	14.9904	2.47303									S005	BULKSOIL	Asha	ALFISOLS	vegitative	India	BULKSOILAshaALFISOLSvegitative				S005	17.3136
169	S106	Rhizoplane	S106	-25.126	3.30404		S154	Rhizoplane	M.K.K	INCEPTISOLS		S154	-21.9075	4.6974			S381	RHIZOSPHERE	DURGA	INCEPTISOLS	FLOWERING	India	RHIZOSPHEREDURGAINCEPTISOLSFLOWERING				S381	11.4129	-10.4058									S006	BULKSOIL	Asha	ALFISOLS	vegitative	India	BULKSOILAshaALFISOLSvegitative				S006	13.1114
170	S107	Rhizoplane	S107	-23.0941	-0.886401		S155	Rhizoplane	M.K.K	INCEPTISOLS		S155	-17.7417	10.5483			S382	RHIZOSPHERE	DURGA	INCEPTISOLS	FLOWERING	India	RHIZOSPHEREDURGAINCEPTISOLSFLOWERING				S382	19.7848	0.44437									S175	Endosphere	Asha	ALFISOLS	vegitative	India	EndosphereAshaALFISOLSvegitative				S175	-29.385
180	S108	Rhizoplane	S108	-15.2572	-5.02507		S156	Rhizoplane	M.K.K	INCEPTISOLS		S156	-16.5983	11.3001			S383	RHIZOSPHERE	DURGA	INCEPTISOLS	FLOWERING	India	RHIZOSPHEREDURGAINCEPTISOLSFLOWERING				S383	17.1554	0.851438									S176	Endosphere	Asha	ALFISOLS	vegitative	India	EndosphereAshaALFISOLSvegitative				S176	-29.2285
238	S115	Rhizoplane	S115	-15.2458	-1.62646		S163	Rhizoplane	Durga	INCEPTISOLS		S163	-16.3304	8.47361			S384	RHIZOSPHERE	DURGA	INCEPTISOLS	FLOWERING	India	RHIZOSPHEREDURGAINCEPTISOLSFLOWERING				S384	14.253	0.0329577									S177	Endosphere	Asha	ALFISOLS	vegitative	India	EndosphereAshaALFISOLSvegitative				S177	-27.5305
245	S116	Rhizoplane	S116	-17.12	-7.10079		S164	Rhizoplane	Durga	INCEPTISOLS		S164	-20.1149	8.8783			S061	BULKSOIL	Durga	VERTISOLS	vegitative	India	BULKSOILDurgaVERTISOLSvegitative				S061	7.95608	4.61574									S178	Endosphere	Asha	ALFISOLS	vegitative	India	EndosphereAshaALFISOLSvegitative				S178	-21.3801
254	S117	Rhizoplane	S117	-19.2119	-3.18705		S165	Rhizoplane	Durga	INCEPTISOLS		S165	-28.1107	9.33444			S062	BULKSOIL	Durga	VERTISOLS	vegitative	India	BULKSOILDurgaVERTISOLSvegitative				S062	21.8953	-3.3245									S179	Endosphere	Asha	ALFISOLS	vegitative	India	EndosphereAshaALFISOLSvegitative				S179	-27.8907
261	S118	Rhizoplane	S118	-18.2176	-0.759227		S166	Rhizoplane	Durga	INCEPTISOLS		S166	-26.4711	7.39212			S063	BULKSOIL	Durga	VERTISOLS	vegitative	India	BULKSOILDurgaVERTISOLSvegitative				S063	19.8425	5.20321									S180	Endosphere	Asha	ALFISOLS	vegitative	India	EndosphereAshaALFISOLSvegitative				S180	-31.2132
268	S119	Rhizoplane	S119	-14.449	-3.72918		S167	Rhizoplane	Durga	INCEPTISOLS		S167	-28.1169	8.93425			S064	BULKSOIL	Durga	VERTISOLS	vegitative	India	BULKSOILDurgaVERTISOLSvegitative				S064	21.2835	-15.3299									S157	Rhizoplane	Asha	ALFISOLS	vegitative	India	RhizoplaneAshaALFISOLSvegitative				S157	-10.3402
276	S120	Rhizoplane	S120	-22.5494	6.35426		S168	Rhizoplane	Durga	INCEPTISOLS		S168	-22.0215	2.77943			S065	BULKSOIL	Durga	VERTISOLS	vegitative	India	BULKSOILDurgaVERTISOLSvegitative				S065	19.6972	-12.5865									S158	Rhizoplane	Asha	ALFISOLS	vegitative	India	RhizoplaneAshaALFISOLSvegitative				S158	-12.8237
329	S127	Rhizoplane	S127	-13.5013	-6.00747		S373	RHIZOPLANE	ASHA	INCEPTISOLS		S373	-9.4002	-8.10342			S066	BULKSOIL	Durga	VERTISOLS	vegitative	India	BULKSOILDurgaVERTISOLSvegitative				S066	17.0916	-10.3287									S159	Rhizoplane	Asha	ALFISOLS	vegitative	India	RhizoplaneAshaALFISOLSvegitative				S159	-20.6258
330	S128	Rhizoplane	S128	-14.1471	-15.9442		S374	RHIZOPLANE	ASHA	INCEPTISOLS		S374	-16.3434	-4.70414			S331	BULKSOIL	DURGA	VERTISOLS	FLOWERING	India	BULKSOILDURGAVERTISOLSFLOWERING				S331	19.1375	-37.0448									S160	Rhizoplane	Asha	ALFISOLS	vegitative	India	RhizoplaneAshaALFISOLSvegitative				S160	-16.1548
331	S129	Rhizoplane	S129	-22.2044	-7.65402		S375	RHIZOPLANE	ASHA	INCEPTISOLS		S375	-10.1308	-5.43896			S332	BULKSOIL	DURGA	VERTISOLS	FLOWERING	India	BULKSOILDURGAVERTISOLSFLOWERING				S332	20.571	-34.9476									S161	Rhizoplane	Asha	ALFISOLS	vegitative	India	RhizoplaneAshaALFISOLSvegitative				S161	-13.404
341	S130	Rhizoplane	S130	-17.4203	-6.90988		S376	RHIZOPLANE	ASHA	INCEPTISOLS		S376	-14.7325	-5.83784			S333	BULKSOIL	DURGA	VERTISOLS	FLOWERING	India	BULKSOILDURGAVERTISOLSFLOWERING				S333	24.4107	-33.0334									S162	Rhizoplane	Asha	ALFISOLS	vegitative	India	RhizoplaneAshaALFISOLSvegitative				S162	-24.6086
352	S131	Rhizoplane	S131	-16.7428	-9.32188		S377	RHIZOPLANE	ASHA	INCEPTISOLS		S377	-15.2588	-7.53448			S334	BULKSOIL	DURGA	VERTISOLS	FLOWERING	India	BULKSOILDURGAVERTISOLSFLOWERING				S334	21.9202	-34.563									S055	Rhizosphere	Asha	ALFISOLS	vegitative	India	RhizosphereAshaALFISOLSvegitative				S055	14.5991
362	S132	Rhizoplane	S132	-17.397	-9.61324		S378	RHIZOPLANE	ASHA	INCEPTISOLS		S378	-13.5345	-6.39218			S335	BULKSOIL	DURGA	VERTISOLS	FLOWERING	India	BULKSOILDURGAVERTISOLSFLOWERING				S335	23.34	-28.0589									S056	Rhizosphere	Asha	ALFISOLS	vegitative	India	RhizosphereAshaALFISOLSvegitative				S056	3.21302
388	S139	Rhizoplane	S139	-21.7172	8.97794		S385	RHIZOPLANE	M.K.K	INCEPTISOLS		S385	18.3518	-1.7812			S336	BULKSOIL	DURGA	VERTISOLS	FLOWERING	India	BULKSOILDURGAVERTISOLSFLOWERING				S336	25.0719	-28.8311									S057	Rhizosphere	Asha	ALFISOLS	vegitative	India	RhizosphereAshaALFISOLSvegitative				S057	0.334885
398	S140	Rhizoplane	S140	-16.8581	6.49772		S386	RHIZOPLANE	M.K.K	INCEPTISOLS		S386	-1.11223	-7.83189			S229	Endosphere	Durga	VERTISOLS	vegitative	India	EndosphereDurgaVERTISOLSvegitative				S229	-8.24491	9.27775									S058	Rhizosphere	Asha	ALFISOLS	vegitative	India	RhizosphereAshaALFISOLSvegitative				S058	11.3946
406	S141	Rhizoplane	S141	-26.138	8.92764		S387	RHIZOPLANE	M.K.K	INCEPTISOLS		S387	22.5654	-0.699908			S230	Endosphere	Durga	VERTISOLS	vegitative	India	EndosphereDurgaVERTISOLSvegitative				S230	-12.2712	2.18398									S059	Rhizosphere	Asha	ALFISOLS	vegitative	India	RhizosphereAshaALFISOLSvegitative				S059	7.22361
407	S142	Rhizoplane	S142	-15.4369	8.65632		S389	RHIZOPLANE	M.K.K	INCEPTISOLS		S389	-1.93283	-9.27342			S231	Endosphere	Durga	VERTISOLS	vegitative	India	EndosphereDurgaVERTISOLSvegitative				S231	-21.3288	-4.08958									S060	Rhizosphere	Asha	ALFISOLS	vegitative	India	RhizosphereAshaALFISOLSvegitative				S060	6.69387
408	S143	Rhizoplane	S143	-23.3877	8.68887		S390	RHIZOPLANE	M.K.K	INCEPTISOLS		S390	21.699	1.03998			S232	Endosphere	Durga	VERTISOLS	vegitative	India	EndosphereDurgaVERTISOLSvegitative				S232	-19.5572	1.54643									S073	BULKSOIL	Asha	INCEPTISOLS	vegitative	India	BULKSOILAshaINCEPTISOLSvegitative				S073	23.8255
409	S144	Rhizoplane	S144	-18.44	9.67727		S397	RHIZOPLANE	DURGA	INCEPTISOLS		S397	-14.1192	-3.98976			S233	Endosphere	Durga	VERTISOLS	vegitative	India	EndosphereDurgaVERTISOLSvegitative				S233	-22.193	-1.63101									S074	BULKSOIL	Asha	INCEPTISOLS	vegitative	India	BULKSOILAshaINCEPTISOLSvegitative				S074	24.3574
416	S151	Rhizoplane	S151	-8.95075	14.8441		S398	RHIZOPLANE	DURGA	INCEPTISOLS		S398	-21.0824	-2.3497			S234	Endosphere	Durga	VERTISOLS	vegitative	India	EndosphereDurgaVERTISOLSvegitative				S234	-16.6454	-2.98373									S075	BULKSOIL	Asha	INCEPTISOLS	vegitative	India	BULKSOILAshaINCEPTISOLSvegitative				S075	23.9126
417	S152	Rhizoplane	S152	-20.2651	-3.43203		S399	RHIZOPLANE	DURGA	INCEPTISOLS		S399	-5.73323	-11.2709			S463	ENDOSPHERE	DURGA	VERTISOLS	FLOWERING	India	ENDOSPHEREDURGAVERTISOLSFLOWERING				S463	-24.1752	-5.61683									S076	BULKSOIL	Asha	INCEPTISOLS	vegitative	India	BULKSOILAshaINCEPTISOLSvegitative				S076	18.2605
418	S153	Rhizoplane	S153	-18.2695	9.07926		S400	RHIZOPLANE	DURGA	INCEPTISOLS		S400	-3.68122	-3.83064			S464	ENDOSPHERE	DURGA	VERTISOLS	FLOWERING	India	ENDOSPHEREDURGAVERTISOLSFLOWERING				S464	-28.3698	-7.76534									S077	BULKSOIL	Asha	INCEPTISOLS	vegitative	India	BULKSOILAshaINCEPTISOLSvegitative				S077	26.0973
419	S154	Rhizoplane	S154	-21.9075	4.6974		S401	RHIZOPLANE	DURGA	INCEPTISOLS		S401	-17.1315	-8.7971			S465	ENDOSPHERE	DURGA	VERTISOLS	FLOWERING	India	ENDOSPHEREDURGAVERTISOLSFLOWERING				S465	-18.5146	-10.0703									S078	BULKSOIL	Asha	INCEPTISOLS	vegitative	India	BULKSOILAshaINCEPTISOLSvegitative				S078	24.8286
420	S155	Rhizoplane	S155	-17.7417	10.5483		S402	RHIZOPLANE	DURGA	INCEPTISOLS		S402	-14.7438	-11.0491			S466	ENDOSPHERE	DURGA	VERTISOLS	FLOWERING	India	ENDOSPHEREDURGAVERTISOLSFLOWERING				S466	-20.9379	-12.8434									S241	Endosphere	Asha	INCEPTISOLS	vegitative	India	EndosphereAshaINCEPTISOLSvegitative				S241	-22.0065
421	S156	Rhizoplane	S156	-16.5983	11.3001		S121	Rhizosphere	Asha	INCEPTISOLS		S121	7.60086	5.04258			S467	ENDOSPHERE	DURGA	VERTISOLS	FLOWERING	India	ENDOSPHEREDURGAVERTISOLSFLOWERING				S467	-25.6868	-5.74895									S242	Endosphere	Asha	INCEPTISOLS	vegitative	India	EndosphereAshaINCEPTISOLSvegitative				S242	-24.6958
422	S157	Rhizoplane	S157	-10.3402	11.9073		S122	Rhizosphere	Asha	INCEPTISOLS		S122	13.7897	3.14084			S468	ENDOSPHERE	DURGA	VERTISOLS	FLOWERING	India	ENDOSPHEREDURGAVERTISOLSFLOWERING				S468	-20.2963	-14.548									S243	Endosphere	Asha	INCEPTISOLS	vegitative	India	EndosphereAshaINCEPTISOLSvegitative				S243	-11.3042
423	S158	Rhizoplane	S158	-12.8237	2.85842		S123	Rhizosphere	Asha	INCEPTISOLS		S123	2.85957	6.94693			S127	Rhizoplane	Durga	VERTISOLS	vegitative	India	RhizoplaneDurgaVERTISOLSvegitative				S127	-13.5013	-6.00747									S244	Endosphere	Asha	INCEPTISOLS	vegitative	India	EndosphereAshaINCEPTISOLSvegitative				S244	-22.2631
424	S159	Rhizoplane	S159	-20.6258	9.54986		S124	Rhizosphere	Asha	INCEPTISOLS		S124	-0.76702	3.40449			S128	Rhizoplane	Durga	VERTISOLS	vegitative	India	RhizoplaneDurgaVERTISOLSvegitative				S128	-14.1471	-15.9442									S245	Endosphere	Asha	INCEPTISOLS	vegitative	India	EndosphereAshaINCEPTISOLSvegitative				S245	-10.0746
425	S160	Rhizoplane	S160	-16.1548	1.51319		S125	Rhizosphere	Asha	INCEPTISOLS		S125	5.94881	6.38687			S129	Rhizoplane	Durga	VERTISOLS	vegitative	India	RhizoplaneDurgaVERTISOLSvegitative				S129	-22.2044	-7.65402									S246	Endosphere	Asha	INCEPTISOLS	vegitative	India	EndosphereAshaINCEPTISOLSvegitative				S246	-20.3461
426	S161	Rhizoplane	S161	-13.404	11.0647		S126	Rhizosphere	Asha	INCEPTISOLS		S126	3.41072	6.49423			S130	Rhizoplane	Durga	VERTISOLS	vegitative	India	RhizoplaneDurgaVERTISOLSvegitative				S130	-17.4203	-6.90988									S139	Rhizoplane	Asha	INCEPTISOLS	vegitative	India	RhizoplaneAshaINCEPTISOLSvegitative				S139	-21.7172
427	S162	Rhizoplane	S162	-24.6086	9.26697		S133	Rhizosphere	M.K.K	INCEPTISOLS		S133	-1.31602	12.9271			S131	Rhizoplane	Durga	VERTISOLS	vegitative	India	RhizoplaneDurgaVERTISOLSvegitative				S131	-16.7428	-9.32188									S140	Rhizoplane	Asha	INCEPTISOLS	vegitative	India	RhizoplaneAshaINCEPTISOLSvegitative				S140	-16.8581
428	S163	Rhizoplane	S163	-16.3304	8.47361		S134	Rhizosphere	M.K.K	INCEPTISOLS		S134	-5.67823	-6.25505			S132	Rhizoplane	Durga	VERTISOLS	vegitative	India	RhizoplaneDurgaVERTISOLSvegitative				S132	-17.397	-9.61324									S141	Rhizoplane	Asha	INCEPTISOLS	vegitative	India	RhizoplaneAshaINCEPTISOLSvegitative				S141	-26.138
429	S164	Rhizoplane	S164	-20.1149	8.8783		S135	Rhizosphere	M.K.K	INCEPTISOLS		S135	2.87025	6.53282			S451	RHIZOPLANE	DURGA	VERTISOLS	FLOWERING	India	RHIZOPLANEDURGAVERTISOLSFLOWERING				S451	-10.9632	-20.5024									S142	Rhizoplane	Asha	INCEPTISOLS	vegitative	India	RhizoplaneAshaINCEPTISOLSvegitative				S142	-15.4369
430	S165	Rhizoplane	S165	-28.1107	9.33444		S136	Rhizosphere	M.K.K	INCEPTISOLS		S136	-14.0598	4.02437			S452	RHIZOPLANE	DURGA	VERTISOLS	FLOWERING	India	RHIZOPLANEDURGAVERTISOLSFLOWERING				S452	-11.4167	-25.3121									S143	Rhizoplane	Asha	INCEPTISOLS	vegitative	India	RhizoplaneAshaINCEPTISOLSvegitative				S143	-23.3877
431	S166	Rhizoplane	S166	-26.4711	7.39212		S137	Rhizosphere	M.K.K	INCEPTISOLS		S137	-8.2736	8.90533			S453	RHIZOPLANE	DURGA	VERTISOLS	FLOWERING	India	RHIZOPLANEDURGAVERTISOLSFLOWERING				S453	-7.76367	-26.6897									S144	Rhizoplane	Asha	INCEPTISOLS	vegitative	India	RhizoplaneAshaINCEPTISOLSvegitative				S144	-18.44
432	S167	Rhizoplane	S167	-28.1169	8.93425		S138	Rhizosphere	M.K.K	INCEPTISOLS		S138	-13.483	8.13835			S454	RHIZOPLANE	DURGA	VERTISOLS	FLOWERING	India	RHIZOPLANEDURGAVERTISOLSFLOWERING				S454	-11.5308	-22.6105									S121	Rhizosphere	Asha	INCEPTISOLS	vegitative	India	RhizosphereAshaINCEPTISOLSvegitative				S121	7.60086
433	S168	Rhizoplane	S168	-22.0215	2.77943		S145	Rhizosphere	Durga	INCEPTISOLS		S145	-11.432	3.57007			S455	RHIZOPLANE	DURGA	VERTISOLS	FLOWERING	India	RHIZOPLANEDURGAVERTISOLSFLOWERING				S455	-12.5102	-23.128									S122	Rhizosphere	Asha	INCEPTISOLS	vegitative	India	RhizosphereAshaINCEPTISOLSvegitative				S122	13.7897
434	S169	Rhizoplane	S169	-24.6773	8.22474		S146	Rhizosphere	Durga	INCEPTISOLS		S146	10.7671	7.02724			S456	RHIZOPLANE	DURGA	VERTISOLS	FLOWERING	India	RHIZOPLANEDURGAVERTISOLSFLOWERING				S456	-9.05804	-25.2411									S123	Rhizosphere	Asha	INCEPTISOLS	vegitative	India	RhizosphereAshaINCEPTISOLSvegitative				S123	2.85957
435	S170	Rhizoplane	S170	-20.9548	10.7691		S147	Rhizosphere	Durga	INCEPTISOLS		S147	12.6176	5.91496			S109	Rhizosphere	Durga	VERTISOLS	vegitative	India	RhizosphereDurgaVERTISOLSvegitative				S109	9.46209	-22.6112									S124	Rhizosphere	Asha	INCEPTISOLS	vegitative	India	RhizosphereAshaINCEPTISOLSvegitative				S124	-0.76702
436	S171	Rhizoplane	S171	-3.69461	14.3133		S148	Rhizosphere	Durga	INCEPTISOLS		S148	-3.84843	8.07076			S110	Rhizosphere	Durga	VERTISOLS	vegitative	India	RhizosphereDurgaVERTISOLSvegitative				S110	11.0514	-27.5367									S125	Rhizosphere	Asha	INCEPTISOLS	vegitative	India	RhizosphereAshaINCEPTISOLSvegitative				S125	5.94881
437	S172	Rhizoplane	S172	-11.2489	15.1247		S149	Rhizosphere	Durga	INCEPTISOLS		S149	-3.85839	4.96168			S111	Rhizosphere	Durga	VERTISOLS	vegitative	India	RhizosphereDurgaVERTISOLSvegitative				S111	1.84076	-22.2692									S126	Rhizosphere	Asha	INCEPTISOLS	vegitative	India	RhizosphereAshaINCEPTISOLSvegitative				S126	3.41072
438	S173	Rhizoplane	S173	-17.0378	2.93172		S150	Rhizosphere	Durga	INCEPTISOLS		S150	-10.3248	8.52129			S112	Rhizosphere	Durga	VERTISOLS	vegitative	India	RhizosphereDurgaVERTISOLSvegitative				S112	4.52351	-22.415									S037	BULKSOIL	Asha	VERTISOLS	Vegitative	India	BULKSOILAshaVERTISOLSVegitative				S037	9.02954
439	S174	Rhizoplane	S174	-18.2323	8.46658		S361	RHIZOSPHERE	ASHA	INCEPTISOLS		S361	20.9438	-1.86764			S113	Rhizosphere	Durga	VERTISOLS	vegitative	India	RhizosphereDurgaVERTISOLSvegitative				S113	6.50253	-22.8064									S038	BULKSOIL	Asha	VERTISOLS	Vegitative	India	BULKSOILAshaVERTISOLSVegitative				S038	14.0067
446	S181	Rhizoplane	S181	-18.7078	-0.379121		S362	RHIZOSPHERE	ASHA	INCEPTISOLS		S362	26.0964	4.49366			S114	Rhizosphere	Durga	VERTISOLS	vegitative	India	RhizosphereDurgaVERTISOLSvegitative				S114	5.91178	-20.9824									S039	BULKSOIL	Asha	VERTISOLS	Vegitative	India	BULKSOILAshaVERTISOLSVegitative				S039	15.0613
447	S182	Rhizoplane	S182	-16.3732	7.94174		S363	RHIZOSPHERE	ASHA	INCEPTISOLS		S363	23.6645	0.889202			S349	RHIZOSPHERE	DURGA	VERTISOLS	FLOWERING	India	RHIZOSPHEREDURGAVERTISOLSFLOWERING				S349	8.96294	-20.6538									S040	BULKSOIL	Asha	VERTISOLS	Vegitative	India	BULKSOILAshaVERTISOLSVegitative				S040	15.2571
448	S183	Rhizoplane	S183	-19.1379	-0.35316		S364	RHIZOSPHERE	ASHA	INCEPTISOLS		S364	18.8015	1.2121			S350	RHIZOSPHERE	DURGA	VERTISOLS	FLOWERING	India	RHIZOSPHEREDURGAVERTISOLSFLOWERING				S350	18.4833	-28.0314									S041	BULKSOIL	Asha	VERTISOLS	Vegitative	India	BULKSOILAshaVERTISOLSVegitative				S041	18.1397
449	S184	Rhizoplane	S184	-21.3628	1.26027		S365	RHIZOSPHERE	ASHA	INCEPTISOLS		S365	23.6098	3.33708			S351	RHIZOSPHERE	DURGA	VERTISOLS	FLOWERING	India	RHIZOSPHEREDURGAVERTISOLSFLOWERING				S351	19.7244	-13.7486									S042	BULKSOIL	Asha	VERTISOLS	Vegitative	India	BULKSOILAshaVERTISOLSVegitative				S042	18.3155
450	S185	Rhizoplane	S185	-25.2654	2.4833		S366	RHIZOSPHERE	ASHA	INCEPTISOLS		S366	25.5285	1.7737			S352	RHIZOSPHERE	DURGA	VERTISOLS	FLOWERING	India	RHIZOSPHEREDURGAVERTISOLSFLOWERING				S352	16.3396	-2.91095									S205	Endosphere	Asha	VERTISOLS	vegitative	India	EndosphereAshaVERTISOLSvegitative				S205	-28.2611
451	S186	Rhizoplane	S186	-28.1688	7.94585		S367	RHIZOSPHERE	M.K.K	INCEPTISOLS		S367	4.32195	-10.0425			S353	RHIZOSPHERE	DURGA	VERTISOLS	FLOWERING	India	RHIZOSPHEREDURGAVERTISOLSFLOWERING				S353	19.875	-19.4605									S206	Endosphere	Asha	VERTISOLS	vegitative	India	EndosphereAshaVERTISOLSvegitative				S206	-29.4133
602	S373	RHIZOPLANE	S373	-9.4002	-8.10342		S368	RHIZOSPHERE	M.K.K	INCEPTISOLS		S368	22.0585	-0.641937			S354	RHIZOSPHERE	DURGA	VERTISOLS	FLOWERING	India	RHIZOSPHEREDURGAVERTISOLSFLOWERING				S354	21.7693	-16.7201									S207	Endosphere	Asha	VERTISOLS	vegitative	India	EndosphereAshaVERTISOLSvegitative				S207	-31.8745
603	S374	RHIZOPLANE	S374	-16.3434	-4.70414		S369	RHIZOSPHERE	M.K.K	INCEPTISOLS		S369	21.2173	-0.492493			S013	BULKSOIL	M.K.K	ALFISOLS	vegitative	India	BULKSOILM.K.KALFISOLSvegitative				S013	28.8561	16.5982									S208	Endosphere	Asha	VERTISOLS	vegitative	India	EndosphereAshaVERTISOLSvegitative				S208	-29.6848
604	S375	RHIZOPLANE	S375	-10.1308	-5.43896		S370	RHIZOSPHERE	M.K.K	INCEPTISOLS		S370	3.21161	-8.13955			S014	BULKSOIL	M.K.K	ALFISOLS	vegitative	India	BULKSOILM.K.KALFISOLSvegitative				S014	25.6038	15.0939									S209	Endosphere	Asha	VERTISOLS	vegitative	India	EndosphereAshaVERTISOLSvegitative				S209	-29.6835
605	S376	RHIZOPLANE	S376	-14.7325	-5.83784		S371	RHIZOSPHERE	M.K.K	INCEPTISOLS		S371	12.6404	-2.36124			S015	BULKSOIL	M.K.K	ALFISOLS	vegitative	India	BULKSOILM.K.KALFISOLSvegitative				S015	29.5145	16.1827									S210	Endosphere	Asha	VERTISOLS	vegitative	India	EndosphereAshaVERTISOLSvegitative				S210	-26.3458
606	S377	RHIZOPLANE	S377	-15.2588	-7.53448		S372	RHIZOSPHERE	M.K.K	INCEPTISOLS		S372	22.337	-0.527815			S016	BULKSOIL	M.K.K	ALFISOLS	vegitative	India	BULKSOILM.K.KALFISOLSvegitative				S016	23.4202	16.6566									S103	Rhizoplane	Asha	VERTISOLS	vegitative	India	RhizoplaneAshaVERTISOLSvegitative				S103	-19.7361
607	S378	RHIZOPLANE	S378	-13.5345	-6.39218		S379	RHIZOSPHERE	DURGA	INCEPTISOLS		S379	22.1687	3.48687			S017	BULKSOIL	M.K.K	ALFISOLS	vegitative	India	BULKSOILM.K.KALFISOLSvegitative				S017	29.5269	15.3439									S104	Rhizoplane	Asha	VERTISOLS	vegitative	India	RhizoplaneAshaVERTISOLSvegitative				S104	-16.9582
614	S385	RHIZOPLANE	S385	18.3518	-1.7812		S380	RHIZOSPHERE	DURGA	INCEPTISOLS		S380	14.9904	2.47303			S018	BULKSOIL	M.K.K	ALFISOLS	vegitative	India	BULKSOILM.K.KALFISOLSvegitative				S018	25.9407	15.2049									S105	Rhizoplane	Asha	VERTISOLS	vegitative	India	RhizoplaneAshaVERTISOLSvegitative				S105	-26.0013
615	S386	RHIZOPLANE	S386	-1.11223	-7.83189		S381	RHIZOSPHERE	DURGA	INCEPTISOLS		S381	11.4129	-10.4058			S283	BULKSOIL	M.K.K	ALFISOLS	FLOWERING	India	BULKSOILM.K.KALFISOLSFLOWERING				S283	13.8028	16.9921									S106	Rhizoplane	Asha	VERTISOLS	vegitative	India	RhizoplaneAshaVERTISOLSvegitative				S106	-25.126
616	S387	RHIZOPLANE	S387	22.5654	-0.699908		S382	RHIZOSPHERE	DURGA	INCEPTISOLS		S382	19.7848	0.44437			S284	BULKSOIL	M.K.K	ALFISOLS	FLOWERING	India	BULKSOILM.K.KALFISOLSFLOWERING				S284	13.1849	17.3992									S107	Rhizoplane	Asha	VERTISOLS	vegitative	India	RhizoplaneAshaVERTISOLSvegitative				S107	-23.0941
618	S389	RHIZOPLANE	S389	-1.93283	-9.27342		S383	RHIZOSPHERE	DURGA	INCEPTISOLS		S383	17.1554	0.851438			S285	BULKSOIL	M.K.K	ALFISOLS	FLOWERING	India	BULKSOILM.K.KALFISOLSFLOWERING				S285	15.7954	12.834									S108	Rhizoplane	Asha	VERTISOLS	vegitative	India	RhizoplaneAshaVERTISOLSvegitative				S108	-15.2572
619	S390	RHIZOPLANE	S390	21.699	1.03998		S384	RHIZOSPHERE	DURGA	INCEPTISOLS		S384	14.253	0.0329577			S286	BULKSOIL	M.K.K	ALFISOLS	FLOWERING	India	BULKSOILM.K.KALFISOLSFLOWERING				S286	14.6359	15.773									S091	Rhizosphere	Asha	VERTISOLS	vegitative	India	RhizosphereAshaVERTISOLSvegitative				S091	0.820584
620	S391	RHIZOPLANE	S391	-2.54735	-1.30589		S037	BULKSOIL	Asha	VERTISOLS		S037	9.02954	16.102			S287	BULKSOIL	M.K.K	ALFISOLS	FLOWERING	India	BULKSOILM.K.KALFISOLSFLOWERING				S287	12.4262	15.9534									S092	Rhizosphere	Asha	VERTISOLS	vegitative	India	RhizosphereAshaVERTISOLSvegitative				S092	2.11788
621	S392	RHIZOPLANE	S392	-3.73436	-0.107901		S038	BULKSOIL	Asha	VERTISOLS		S038	14.0067	11.5209			S288	BULKSOIL	M.K.K	ALFISOLS	FLOWERING	India	BULKSOILM.K.KALFISOLSFLOWERING				S288	14.0123	13.6871									S093	Rhizosphere	Asha	VERTISOLS	vegitative	India	RhizosphereAshaVERTISOLSvegitative				S093	-6.76675
622	S393	RHIZOPLANE	S393	-9.5796	0.201507		S039	BULKSOIL	Asha	VERTISOLS		S039	15.0613	12.0283			S187	Endosphere	M.K.K	ALFISOLS	vegitative	India	EndosphereM.K.KALFISOLSvegitative				S187	-27.3677	7.73561									S094	Rhizosphere	Asha	VERTISOLS	vegitative	India	RhizosphereAshaVERTISOLSvegitative				S094	-9.72353
623	S394	RHIZOPLANE	S394	-19.135	-6.77538		S040	BULKSOIL	Asha	VERTISOLS		S040	15.2571	13.8751			S188	Endosphere	M.K.K	ALFISOLS	vegitative	India	EndosphereM.K.KALFISOLSvegitative				S188	-29.8233	7.74295									S095	Rhizosphere	Asha	VERTISOLS	vegitative	India	RhizosphereAshaVERTISOLSvegitative				S095	2.93149
624	S395	RHIZOPLANE	S395	-1.18897	-5.88851		S041	BULKSOIL	Asha	VERTISOLS		S041	18.1397	-2.26965			S189	Endosphere	M.K.K	ALFISOLS	vegitative	India	EndosphereM.K.KALFISOLSvegitative				S189	-27.0355	7.06087									S096	Rhizosphere	Asha	VERTISOLS	vegitative	India	RhizosphereAshaVERTISOLSvegitative				S096	7.16148
625	S396	RHIZOPLANE	S396	-5.7003	-1.95278		S042	BULKSOIL	Asha	VERTISOLS		S042	18.3155	12.108			S190	Endosphere	M.K.K	ALFISOLS	vegitative	India	EndosphereM.K.KALFISOLSvegitative				S190	-29.2421	9.05081									S025	BULKSOIL	Durga	ALFISOLS	vegitative	India	BULKSOILDurgaALFISOLSvegitative				S025	24.8031
626	S397	RHIZOPLANE	S397	-14.1192	-3.98976		S049	BULKSOIL	M.K.K	VERTISOLS		S049	14.2001	14.9216			S191	Endosphere	M.K.K	ALFISOLS	vegitative	India	EndosphereM.K.KALFISOLSvegitative				S191	-29.7148	3.95753									S026	BULKSOIL	Durga	ALFISOLS	vegitative	India	BULKSOILDurgaALFISOLSvegitative				S026	29.2865
627	S398	RHIZOPLANE	S398	-21.0824	-2.3497		S050	BULKSOIL	M.K.K	VERTISOLS		S050	21.3216	8.84922			S192	Endosphere	M.K.K	ALFISOLS	vegitative	India	EndosphereM.K.KALFISOLSvegitative				S192	-31.3557	6.00589									S027	BULKSOIL	Durga	ALFISOLS	vegitative	India	BULKSOILDurgaALFISOLSvegitative				S027	15.578
628	S399	RHIZOPLANE	S399	-5.73323	-11.2709		S051	BULKSOIL	M.K.K	VERTISOLS		S051	17.4279	13.8347			S421	ENDOSPHERE	M.K.K	ALFISOLS	FLOWERING	India	ENDOSPHEREM.K.KALFISOLSFLOWERING				S421	-18.6905	-7.53461									S028	BULKSOIL	Durga	ALFISOLS	vegitative	India	BULKSOILDurgaALFISOLSvegitative				S028	25.4988
629	S400	RHIZOPLANE	S400	-3.68122	-3.83064		S052	BULKSOIL	M.K.K	VERTISOLS		S052	16.4597	7.99468			S422	ENDOSPHERE	M.K.K	ALFISOLS	FLOWERING	India	ENDOSPHEREM.K.KALFISOLSFLOWERING				S422	-25.9536	-2.37128									S029	BULKSOIL	Durga	ALFISOLS	vegitative	India	BULKSOILDurgaALFISOLSvegitative				S029	25.599
630	S401	RHIZOPLANE	S401	-17.1315	-8.7971		S053	BULKSOIL	M.K.K	VERTISOLS		S053	15.2661	7.57684			S423	ENDOSPHERE	M.K.K	ALFISOLS	FLOWERING	India	ENDOSPHEREM.K.KALFISOLSFLOWERING				S423	-21.6232	-4.52123									S030	BULKSOIL	Durga	ALFISOLS	vegitative	India	BULKSOILDurgaALFISOLSvegitative				S030	23.6144
631	S402	RHIZOPLANE	S402	-14.7438	-11.0491		S054	BULKSOIL	M.K.K	VERTISOLS		S054	13.9523	10.6008			S424	ENDOSPHERE	M.K.K	ALFISOLS	FLOWERING	India	ENDOSPHEREM.K.KALFISOLSFLOWERING				S424	-14.055	-6.71819									S193	Endosphere	Durga	ALFISOLS	vegitative	India	EndosphereDurgaALFISOLSvegitative				S193	-26.5434
632	S403	RHIZOPLANE	S403	3.80912	-6.98217		S061	BULKSOIL	Durga	VERTISOLS		S061	7.95608	4.61574			S425	ENDOSPHERE	M.K.K	ALFISOLS	FLOWERING	India	ENDOSPHEREM.K.KALFISOLSFLOWERING				S425	-23.604	-3.93495									S194	Endosphere	Durga	ALFISOLS	vegitative	India	EndosphereDurgaALFISOLSvegitative				S194	-31.7176
633	S404	RHIZOPLANE	S404	9.64311	-3.20867		S062	BULKSOIL	Durga	VERTISOLS		S062	21.8953	-3.3245			S426	ENDOSPHERE	M.K.K	ALFISOLS	FLOWERING	India	ENDOSPHEREM.K.KALFISOLSFLOWERING				S426	-15	-5.12524									S195	Endosphere	Durga	ALFISOLS	vegitative	India	EndosphereDurgaALFISOLSvegitative				S195	-25.1842
634	S405	RHIZOPLANE	S405	-9.59133	-5.19091		S063	BULKSOIL	Durga	VERTISOLS		S063	19.8425	5.20321			S169	Rhizoplane	M.K.K	ALFISOLS	vegitative	India	RhizoplaneM.K.KALFISOLSvegitative				S169	-24.6773	8.22474									S196	Endosphere	Durga	ALFISOLS	vegitative	India	EndosphereDurgaALFISOLSvegitative				S196	-23.4269
635	S406	RHIZOPLANE	S406	4.75939	-3.70578		S064	BULKSOIL	Durga	VERTISOLS		S064	21.2835	-15.3299			S170	Rhizoplane	M.K.K	ALFISOLS	vegitative	India	RhizoplaneM.K.KALFISOLSvegitative				S170	-20.9548	10.7691									S197	Endosphere	Durga	ALFISOLS	vegitative	India	EndosphereDurgaALFISOLSvegitative				S197	-30.1178
636	S407	RHIZOPLANE	S407	-4.40696	-5.03739		S065	BULKSOIL	Durga	VERTISOLS		S065	19.6972	-12.5865			S171	Rhizoplane	M.K.K	ALFISOLS	vegitative	India	RhizoplaneM.K.KALFISOLSvegitative				S171	-3.69461	14.3133									S198	Endosphere	Durga	ALFISOLS	vegitative	India	EndosphereDurgaALFISOLSvegitative				S198	-30.8849
637	S408	RHIZOPLANE	S408	11.1842	0.920475		S066	BULKSOIL	Durga	VERTISOLS		S066	17.0916	-10.3287			S172	Rhizoplane	M.K.K	ALFISOLS	vegitative	India	RhizoplaneM.K.KALFISOLSvegitative				S172	-11.2489	15.1247									S181	Rhizoplane	Durga	ALFISOLS	vegitative	India	RhizoplaneDurgaALFISOLSvegitative				S181	-18.7078
644	S415	RHIZOPLANE	S415	3.39093	-5.47643		S307	BULKSOIL	ASHA	VERTISOLS		S307	18.8159	-16.4409			S173	Rhizoplane	M.K.K	ALFISOLS	vegitative	India	RhizoplaneM.K.KALFISOLSvegitative				S173	-17.0378	2.93172									S182	Rhizoplane	Durga	ALFISOLS	vegitative	India	RhizoplaneDurgaALFISOLSvegitative				S182	-16.3732
645	S416	RHIZOPLANE	S416	2.20419	-7.07497		S308	BULKSOIL	ASHA	VERTISOLS		S308	18.8731	-30.1715			S174	Rhizoplane	M.K.K	ALFISOLS	vegitative	India	RhizoplaneM.K.KALFISOLSvegitative				S174	-18.2323	8.46658									S183	Rhizoplane	Durga	ALFISOLS	vegitative	India	RhizoplaneDurgaALFISOLSvegitative				S183	-19.1379
646	S417	RHIZOPLANE	S417	5.48411	-5.17844		S309	BULKSOIL	ASHA	VERTISOLS		S309	19.7334	-31.3775			S403	RHIZOPLANE	M.K.K	ALFISOLS	FLOWERING	India	RHIZOPLANEM.K.KALFISOLSFLOWERING				S403	3.80912	-6.98217									S184	Rhizoplane	Durga	ALFISOLS	vegitative	India	RhizoplaneDurgaALFISOLSvegitative				S184	-21.3628
647	S418	RHIZOPLANE	S418	12.137	0.949423		S310	BULKSOIL	ASHA	VERTISOLS		S310	22.884	-31.6486			S404	RHIZOPLANE	M.K.K	ALFISOLS	FLOWERING	India	RHIZOPLANEM.K.KALFISOLSFLOWERING				S404	9.64311	-3.20867									S185	Rhizoplane	Durga	ALFISOLS	vegitative	India	RhizoplaneDurgaALFISOLSvegitative				S185	-25.2654
648	S419	RHIZOPLANE	S419	9.64972	0.226856		S311	BULKSOIL	ASHA	VERTISOLS		S311	22.6872	-31.7961			S405	RHIZOPLANE	M.K.K	ALFISOLS	FLOWERING	India	RHIZOPLANEM.K.KALFISOLSFLOWERING				S405	-9.59133	-5.19091									S186	Rhizoplane	Durga	ALFISOLS	vegitative	India	RhizoplaneDurgaALFISOLSvegitative				S186	-28.1688
649	S420	RHIZOPLANE	S420	15.9898	2.72614		S312	BULKSOIL	ASHA	VERTISOLS		S312	22.3777	-32.255			S406	RHIZOPLANE	M.K.K	ALFISOLS	FLOWERING	India	RHIZOPLANEM.K.KALFISOLSFLOWERING				S406	4.75939	-3.70578									S079	Rhizosphere	Durga	ALFISOLS	vegitative	India	RhizosphereDurgaALFISOLSvegitative				S079	20.6517
656	S427	RHIZOPLANE	S427	-0.594248	-26.4775		S319	BULKSOIL	M.K.K	VERTISOLS		S319	15.7949	-16.8167			S407	RHIZOPLANE	M.K.K	ALFISOLS	FLOWERING	India	RHIZOPLANEM.K.KALFISOLSFLOWERING				S407	-4.40696	-5.03739									S080	Rhizosphere	Durga	ALFISOLS	vegitative	India	RhizosphereDurgaALFISOLSvegitative				S080	-1.89406
657	S428	RHIZOPLANE	S428	-2.11149	-29.9972		S320	BULKSOIL	M.K.K	VERTISOLS		S320	16.1096	-19.1103			S408	RHIZOPLANE	M.K.K	ALFISOLS	FLOWERING	India	RHIZOPLANEM.K.KALFISOLSFLOWERING				S408	11.1842	0.920475									S081	Rhizosphere	Durga	ALFISOLS	vegitative	India	RhizosphereDurgaALFISOLSvegitative				S081	6.45405
658	S429	RHIZOPLANE	S429	-2.87685	-26.7831		S321	BULKSOIL	M.K.K	VERTISOLS		S321	24.8678	-32.2178			S067	Rhizosphere	M.K.K	ALFISOLS	vegitative	India	RhizosphereM.K.KALFISOLSvegitative				S067	-2.40405	12.1648									S082	Rhizosphere	Durga	ALFISOLS	vegitative	India	RhizosphereDurgaALFISOLSvegitative				S082	18.8292
659	S430	RHIZOPLANE	S430	-3.65977	-25.5385		S322	BULKSOIL	M.K.K	VERTISOLS		S322	25.7291	-30.8304			S068	Rhizosphere	M.K.K	ALFISOLS	vegitative	India	RhizosphereM.K.KALFISOLSvegitative				S068	-5.837	11.8732									S083	Rhizosphere	Durga	ALFISOLS	vegitative	India	RhizosphereDurgaALFISOLSvegitative				S083	5.93731
660	S431	RHIZOPLANE	S431	2.38999	-30.5158		S323	BULKSOIL	M.K.K	VERTISOLS		S323	22.4566	-25.8791			S069	Rhizosphere	M.K.K	ALFISOLS	vegitative	India	RhizosphereM.K.KALFISOLSvegitative				S069	-3.00789	9.53121									S084	Rhizosphere	Durga	ALFISOLS	vegitative	India	RhizosphereDurgaALFISOLSvegitative				S084	12.0904
661	S432	RHIZOPLANE	S432	-4.59625	-22.0282		S324	BULKSOIL	M.K.K	VERTISOLS		S324	24.4908	-29.248			S070	Rhizosphere	M.K.K	ALFISOLS	vegitative	India	RhizosphereM.K.KALFISOLSvegitative				S070	9.95966	12.3055									S007	BULKSOIL	Durga	INCEPTISOLS	vegitative	India	BULKSOILDurgaINCEPTISOLSvegitative				S007	25.8012
668	S439	RHIZOPLANE	S439	-3.26685	-24.1819		S331	BULKSOIL	DURGA	VERTISOLS		S331	19.1375	-37.0448			S071	Rhizosphere	M.K.K	ALFISOLS	vegitative	India	RhizosphereM.K.KALFISOLSvegitative				S071	-1.75171	7.75192									S008	BULKSOIL	Durga	INCEPTISOLS	vegitative	India	BULKSOILDurgaINCEPTISOLSvegitative				S008	16.631
669	S440	RHIZOPLANE	S440	-0.325062	-25.8532		S332	BULKSOIL	DURGA	VERTISOLS		S332	20.571	-34.9476			S072	Rhizosphere	M.K.K	ALFISOLS	vegitative	India	RhizosphereM.K.KALFISOLSvegitative				S072	-1.60087	9.83625									S009	BULKSOIL	Durga	INCEPTISOLS	vegitative	India	BULKSOILDurgaINCEPTISOLSvegitative				S009	25.5313
670	S441	RHIZOPLANE	S441	7.59258	-31.3881		S333	BULKSOIL	DURGA	VERTISOLS		S333	24.4107	-33.0334			S301	RHIZOSPHERE	M.K.K	ALFISOLS	FLOWERING	India	RHIZOSPHEREM.K.KALFISOLSFLOWERING				S301	13.7549	2.68167									S010	BULKSOIL	Durga	INCEPTISOLS	vegitative	India	BULKSOILDurgaINCEPTISOLSvegitative				S010	27.5947
671	S442	RHIZOPLANE	S442	4.56538	-30.5748		S334	BULKSOIL	DURGA	VERTISOLS		S334	21.9202	-34.563			S302	RHIZOSPHERE	M.K.K	ALFISOLS	FLOWERING	India	RHIZOSPHEREM.K.KALFISOLSFLOWERING				S302	29.8457	9.52819									S011	BULKSOIL	Durga	INCEPTISOLS	vegitative	India	BULKSOILDurgaINCEPTISOLSvegitative				S011	20.0445
672	S443	RHIZOPLANE	S443	5.81908	-30.1154		S335	BULKSOIL	DURGA	VERTISOLS		S335	23.34	-28.0589			S303	RHIZOSPHERE	M.K.K	ALFISOLS	FLOWERING	India	RHIZOSPHEREM.K.KALFISOLSFLOWERING				S303	28.1538	11.4934									S012	BULKSOIL	Durga	INCEPTISOLS	vegitative	India	BULKSOILDurgaINCEPTISOLSvegitative				S012	16.1981
673	S444	RHIZOPLANE	S444	-2.19447	-25.6716		S336	BULKSOIL	DURGA	VERTISOLS		S336	25.0719	-28.8311			S304	RHIZOSPHERE	M.K.K	ALFISOLS	FLOWERING	India	RHIZOSPHEREM.K.KALFISOLSFLOWERING				S304	19.2739	15.5648									S265	Endosphere	Durga	INCEPTISOLS	vegitative	India	EndosphereDurgaINCEPTISOLSvegitative				S265	-23.961
680	S451	RHIZOPLANE	S451	-10.9632	-20.5024		S205	Endosphere	Asha	VERTISOLS		S205	-28.2611	8.18958			S305	RHIZOSPHERE	M.K.K	ALFISOLS	FLOWERING	India	RHIZOSPHEREM.K.KALFISOLSFLOWERING				S305	24.8055	16.0414									S266	Endosphere	Durga	INCEPTISOLS	vegitative	India	EndosphereDurgaINCEPTISOLSvegitative				S266	-12.2969
681	S452	RHIZOPLANE	S452	-11.4167	-25.3121		S206	Endosphere	Asha	VERTISOLS		S206	-29.4133	7.38658			S085	BULKSOIL	M.K.K	INCEPTISOLS	vegitative	India	BULKSOILM.K.KINCEPTISOLSvegitative				S085	21.7586	14.3416									S267	Endosphere	Durga	INCEPTISOLS	vegitative	India	EndosphereDurgaINCEPTISOLSvegitative				S267	-19.6738
682	S453	RHIZOPLANE	S453	-7.76367	-26.6897		S207	Endosphere	Asha	VERTISOLS		S207	-31.8745	7.0777			S086	BULKSOIL	M.K.K	INCEPTISOLS	vegitative	India	BULKSOILM.K.KINCEPTISOLSvegitative				S086	26.7129	6.01499									S268	Endosphere	Durga	INCEPTISOLS	vegitative	India	EndosphereDurgaINCEPTISOLSvegitative				S268	-17.6911
683	S454	RHIZOPLANE	S454	-11.5308	-22.6105		S208	Endosphere	Asha	VERTISOLS		S208	-29.6848	9.53202			S087	BULKSOIL	M.K.K	INCEPTISOLS	vegitative	India	BULKSOILM.K.KINCEPTISOLSvegitative				S087	30.6728	10.7462									S269	Endosphere	Durga	INCEPTISOLS	vegitative	India	EndosphereDurgaINCEPTISOLSvegitative				S269	-26.5001
684	S455	RHIZOPLANE	S455	-12.5102	-23.128		S209	Endosphere	Asha	VERTISOLS		S209	-29.6835	4.56361			S088	BULKSOIL	M.K.K	INCEPTISOLS	vegitative	India	BULKSOILM.K.KINCEPTISOLSvegitative				S088	21.4106	9.35599									S270	Endosphere	Durga	INCEPTISOLS	vegitative	India	EndosphereDurgaINCEPTISOLSvegitative				S270	-28.068
685	S456	RHIZOPLANE	S456	-9.05804	-25.2411		S210	Endosphere	Asha	VERTISOLS		S210	-26.3458	-1.52829			S089	BULKSOIL	M.K.K	INCEPTISOLS	vegitative	India	BULKSOILM.K.KINCEPTISOLSvegitative				S089	25.5805	11.9622									S163	Rhizoplane	Durga	INCEPTISOLS	vegitative	India	RhizoplaneDurgaINCEPTISOLSvegitative				S163	-16.3304
56	S055	Rhizosphere	S055	14.5991	13.2114		S217	Endosphere	M.K.K	VERTISOLS		S217	-25.4008	-0.926248			S090	BULKSOIL	M.K.K	INCEPTISOLS	vegitative	India	BULKSOILM.K.KINCEPTISOLSvegitative				S090	24.4678	7.37157									S164	Rhizoplane	Durga	INCEPTISOLS	vegitative	India	RhizoplaneDurgaINCEPTISOLSvegitative				S164	-20.1149
57	S056	Rhizosphere	S056	3.21302	10.18		S218	Endosphere	M.K.K	VERTISOLS		S218	-26.2063	3.65068			S355	BULKSOIL	M.K.K	INCEPTISOLS	FLOWERING	India	BULKSOILM.K.KINCEPTISOLSFLOWERING				S355	28.3825	4.20949									S165	Rhizoplane	Durga	INCEPTISOLS	vegitative	India	RhizoplaneDurgaINCEPTISOLSvegitative				S165	-28.1107
58	S057	Rhizosphere	S057	0.334885	12.2749		S219	Endosphere	M.K.K	VERTISOLS		S219	-28.8789	8.63856			S356	BULKSOIL	M.K.K	INCEPTISOLS	FLOWERING	India	BULKSOILM.K.KINCEPTISOLSFLOWERING				S356	25.2031	-4.15621									S166	Rhizoplane	Durga	INCEPTISOLS	vegitative	India	RhizoplaneDurgaINCEPTISOLSvegitative				S166	-26.4711
59	S058	Rhizosphere	S058	11.3946	10.3548		S220	Endosphere	M.K.K	VERTISOLS		S220	-26.8163	4.95013			S357	BULKSOIL	M.K.K	INCEPTISOLS	FLOWERING	India	BULKSOILM.K.KINCEPTISOLSFLOWERING				S357	34.6202	4.02478									S167	Rhizoplane	Durga	INCEPTISOLS	vegitative	India	RhizoplaneDurgaINCEPTISOLSvegitative				S167	-28.1169
60	S059	Rhizosphere	S059	7.22361	11.8181		S221	Endosphere	M.K.K	VERTISOLS		S221	-27.3382	11.1728			S358	BULKSOIL	M.K.K	INCEPTISOLS	FLOWERING	India	BULKSOILM.K.KINCEPTISOLSFLOWERING				S358	35.0418	2.81042									S168	Rhizoplane	Durga	INCEPTISOLS	vegitative	India	RhizoplaneDurgaINCEPTISOLSvegitative				S168	-22.0215
61	S060	Rhizosphere	S060	6.69387	8.48448		S222	Endosphere	M.K.K	VERTISOLS		S222	-27.1458	12.3034			S359	BULKSOIL	M.K.K	INCEPTISOLS	FLOWERING	India	BULKSOILM.K.KINCEPTISOLSFLOWERING				S359	36.4529	3.52856									S145	Rhizosphere	Durga	INCEPTISOLS	vegitative	India	RhizosphereDurgaINCEPTISOLSvegitative				S145	-11.432
68	S067	Rhizosphere	S067	-2.40405	12.1648		S229	Endosphere	Durga	VERTISOLS		S229	-8.24491	9.27775			S360	BULKSOIL	M.K.K	INCEPTISOLS	FLOWERING	India	BULKSOILM.K.KINCEPTISOLSFLOWERING				S360	36.3188	2.66545									S146	Rhizosphere	Durga	INCEPTISOLS	vegitative	India	RhizosphereDurgaINCEPTISOLSvegitative				S146	10.7671
69	S068	Rhizosphere	S068	-5.837	11.8732		S230	Endosphere	Durga	VERTISOLS		S230	-12.2712	2.18398			S253	Endosphere	M.K.K	INCEPTISOLS	vegitative	India	EndosphereM.K.KINCEPTISOLSvegitative				S253	-17.212	13.5764									S147	Rhizosphere	Durga	INCEPTISOLS	vegitative	India	RhizosphereDurgaINCEPTISOLSvegitative				S147	12.6176
70	S069	Rhizosphere	S069	-3.00789	9.53121		S231	Endosphere	Durga	VERTISOLS		S231	-21.3288	-4.08958			S254	Endosphere	M.K.K	INCEPTISOLS	vegitative	India	EndosphereM.K.KINCEPTISOLSvegitative				S254	-24.3389	12.1285									S148	Rhizosphere	Durga	INCEPTISOLS	vegitative	India	RhizosphereDurgaINCEPTISOLSvegitative				S148	-3.84843
71	S070	Rhizosphere	S070	9.95966	12.3055		S232	Endosphere	Durga	VERTISOLS		S232	-19.5572	1.54643			S255	Endosphere	M.K.K	INCEPTISOLS	vegitative	India	EndosphereM.K.KINCEPTISOLSvegitative				S255	-29.2265	11.8615									S149	Rhizosphere	Durga	INCEPTISOLS	vegitative	India	RhizosphereDurgaINCEPTISOLSvegitative				S149	-3.85839
72	S071	Rhizosphere	S071	-1.75171	7.75192		S233	Endosphere	Durga	VERTISOLS		S233	-22.193	-1.63101			S256	Endosphere	M.K.K	INCEPTISOLS	vegitative	India	EndosphereM.K.KINCEPTISOLSvegitative				S256	-25.5455	13.0678									S150	Rhizosphere	Durga	INCEPTISOLS	vegitative	India	RhizosphereDurgaINCEPTISOLSvegitative				S150	-10.3248
73	S072	Rhizosphere	S072	-1.60087	9.83625		S234	Endosphere	Durga	VERTISOLS		S234	-16.6454	-2.98373			S257	Endosphere	M.K.K	INCEPTISOLS	vegitative	India	EndosphereM.K.KINCEPTISOLSvegitative				S257	-27.0564	9.37577									S061	BULKSOIL	Durga	VERTISOLS	vegitative	India	BULKSOILDurgaVERTISOLSvegitative				S061	7.95608
80	S079	Rhizosphere	S079	20.6517	11.7423		S445	ENDOSPHERE	ASHA	VERTISOLS		S445	-26.9195	-6.93486			S258	Endosphere	M.K.K	INCEPTISOLS	vegitative	India	EndosphereM.K.KINCEPTISOLSvegitative				S258	-11.106	16.8129									S062	BULKSOIL	Durga	VERTISOLS	vegitative	India	BULKSOILDurgaVERTISOLSvegitative				S062	21.8953
81	S080	Rhizosphere	S080	-1.89406	12.0319		S446	ENDOSPHERE	ASHA	VERTISOLS		S446	-22.726	-10.5422			S487	ENDOSPHERE	M.K.K	INCEPTISOLS	FLOWERING	India	ENDOSPHEREM.K.KINCEPTISOLSFLOWERING				S487	-16.7806	-5.69386									S063	BULKSOIL	Durga	VERTISOLS	vegitative	India	BULKSOILDurgaVERTISOLSvegitative				S063	19.8425
82	S081	Rhizosphere	S081	6.45405	4.76062		S447	ENDOSPHERE	ASHA	VERTISOLS		S447	-27.2933	-6.25816			S488	ENDOSPHERE	M.K.K	INCEPTISOLS	FLOWERING	India	ENDOSPHEREM.K.KINCEPTISOLSFLOWERING				S488	-29.5238	-4.63952									S064	BULKSOIL	Durga	VERTISOLS	vegitative	India	BULKSOILDurgaVERTISOLSvegitative				S064	21.2835
83	S082	Rhizosphere	S082	18.8292	8.0864		S448	ENDOSPHERE	ASHA	VERTISOLS		S448	-16.6084	-13.3558			S489	ENDOSPHERE	M.K.K	INCEPTISOLS	FLOWERING	India	ENDOSPHEREM.K.KINCEPTISOLSFLOWERING				S489	-14.3329	-2.63423									S065	BULKSOIL	Durga	VERTISOLS	vegitative	India	BULKSOILDurgaVERTISOLSvegitative				S065	19.6972
84	S083	Rhizosphere	S083	5.93731	9.13971		S449	ENDOSPHERE	ASHA	VERTISOLS		S449	-27.0115	-10.539			S490	ENDOSPHERE	M.K.K	INCEPTISOLS	FLOWERING	India	ENDOSPHEREM.K.KINCEPTISOLSFLOWERING				S490	-20.4173	-2.59409									S066	BULKSOIL	Durga	VERTISOLS	vegitative	India	BULKSOILDurgaVERTISOLSvegitative				S066	17.0916
85	S084	Rhizosphere	S084	12.0904	13.4937		S450	ENDOSPHERE	ASHA	VERTISOLS		S450	-21.0637	-13.7516			S491	ENDOSPHERE	M.K.K	INCEPTISOLS	FLOWERING	India	ENDOSPHEREM.K.KINCEPTISOLSFLOWERING				S491	-19.7604	-8.14028									S229	Endosphere	Durga	VERTISOLS	vegitative	India	EndosphereDurgaVERTISOLSvegitative				S229	-8.24491
92	S091	Rhizosphere	S091	0.820584	-5.2761		S457	ENDOSPHERE	M.K.K	VERTISOLS		S457	-18.7495	-16.7283			S492	ENDOSPHERE	M.K.K	INCEPTISOLS	FLOWERING	India	ENDOSPHEREM.K.KINCEPTISOLSFLOWERING				S492	-22.9266	-5.00497									S230	Endosphere	Durga	VERTISOLS	vegitative	India	EndosphereDurgaVERTISOLSvegitative				S230	-12.2712
93	S092	Rhizosphere	S092	2.11788	-8.62316		S458	ENDOSPHERE	M.K.K	VERTISOLS		S458	-20.766	-14.3501			S151	Rhizoplane	M.K.K	INCEPTISOLS	vegitative	India	RhizoplaneM.K.KINCEPTISOLSvegitative				S151	-8.95075	14.8441									S231	Endosphere	Durga	VERTISOLS	vegitative	India	EndosphereDurgaVERTISOLSvegitative				S231	-21.3288
94	S093	Rhizosphere	S093	-6.76675	2.86636		S459	ENDOSPHERE	M.K.K	VERTISOLS		S459	-20.3459	-14.7831			S152	Rhizoplane	M.K.K	INCEPTISOLS	vegitative	India	RhizoplaneM.K.KINCEPTISOLSvegitative				S152	-20.2651	-3.43203									S232	Endosphere	Durga	VERTISOLS	vegitative	India	EndosphereDurgaVERTISOLSvegitative				S232	-19.5572
95	S094	Rhizosphere	S094	-9.72353	1.82816		S460	ENDOSPHERE	M.K.K	VERTISOLS		S460	-14.678	-18.0357			S153	Rhizoplane	M.K.K	INCEPTISOLS	vegitative	India	RhizoplaneM.K.KINCEPTISOLSvegitative				S153	-18.2695	9.07926									S233	Endosphere	Durga	VERTISOLS	vegitative	India	EndosphereDurgaVERTISOLSvegitative				S233	-22.193
96	S095	Rhizosphere	S095	2.93149	-4.67622		S461	ENDOSPHERE	M.K.K	VERTISOLS		S461	-19.3478	-17.098			S154	Rhizoplane	M.K.K	INCEPTISOLS	vegitative	India	RhizoplaneM.K.KINCEPTISOLSvegitative				S154	-21.9075	4.6974									S234	Endosphere	Durga	VERTISOLS	vegitative	India	EndosphereDurgaVERTISOLSvegitative				S234	-16.6454
97	S096	Rhizosphere	S096	7.16148	-12.1103		S462	ENDOSPHERE	M.K.K	VERTISOLS		S462	-17.3741	-16.8066			S155	Rhizoplane	M.K.K	INCEPTISOLS	vegitative	India	RhizoplaneM.K.KINCEPTISOLSvegitative				S155	-17.7417	10.5483									S127	Rhizoplane	Durga	VERTISOLS	vegitative	India	RhizoplaneDurgaVERTISOLSvegitative				S127	-13.5013
98	S097	Rhizosphere	S097	-9.9634	0.488807		S463	ENDOSPHERE	DURGA	VERTISOLS		S463	-24.1752	-5.61683			S156	Rhizoplane	M.K.K	INCEPTISOLS	vegitative	India	RhizoplaneM.K.KINCEPTISOLSvegitative				S156	-16.5983	11.3001									S128	Rhizoplane	Durga	VERTISOLS	vegitative	India	RhizoplaneDurgaVERTISOLSvegitative				S128	-14.1471
99	S098	Rhizosphere	S098	8.67915	-21.9845		S464	ENDOSPHERE	DURGA	VERTISOLS		S464	-28.3698	-7.76534			S385	RHIZOPLANE	M.K.K	INCEPTISOLS	FLOWERING	India	RHIZOPLANEM.K.KINCEPTISOLSFLOWERING				S385	18.3518	-1.7812									S129	Rhizoplane	Durga	VERTISOLS	vegitative	India	RhizoplaneDurgaVERTISOLSvegitative				S129	-22.2044
100	S099	Rhizosphere	S099	0.960641	-7.86877		S465	ENDOSPHERE	DURGA	VERTISOLS		S465	-18.5146	-10.0703			S386	RHIZOPLANE	M.K.K	INCEPTISOLS	FLOWERING	India	RHIZOPLANEM.K.KINCEPTISOLSFLOWERING				S386	-1.11223	-7.83189									S130	Rhizoplane	Durga	VERTISOLS	vegitative	India	RhizoplaneDurgaVERTISOLSvegitative				S130	-17.4203
110	S100	Rhizosphere	S100	-3.50577	-4.30361		S466	ENDOSPHERE	DURGA	VERTISOLS		S466	-20.9379	-12.8434			S387	RHIZOPLANE	M.K.K	INCEPTISOLS	FLOWERING	India	RHIZOPLANEM.K.KINCEPTISOLSFLOWERING				S387	22.5654	-0.699908									S131	Rhizoplane	Durga	VERTISOLS	vegitative	India	RhizoplaneDurgaVERTISOLSvegitative				S131	-16.7428
119	S101	Rhizosphere	S101	-12.3116	2.12926		S467	ENDOSPHERE	DURGA	VERTISOLS		S467	-25.6868	-5.74895			S389	RHIZOPLANE	M.K.K	INCEPTISOLS	FLOWERING	India	RHIZOPLANEM.K.KINCEPTISOLSFLOWERING				S389	-1.93283	-9.27342									S132	Rhizoplane	Durga	VERTISOLS	vegitative	India	RhizoplaneDurgaVERTISOLSvegitative				S132	-17.397
130	S102	Rhizosphere	S102	-15.3104	2.70336		S468	ENDOSPHERE	DURGA	VERTISOLS		S468	-20.2963	-14.548			S390	RHIZOPLANE	M.K.K	INCEPTISOLS	FLOWERING	India	RHIZOPLANEM.K.KINCEPTISOLSFLOWERING				S390	21.699	1.03998									S109	Rhizosphere	Durga	VERTISOLS	vegitative	India	RhizosphereDurgaVERTISOLSvegitative				S109	9.46209
188	S109	Rhizosphere	S109	9.46209	-22.6112		S031	Initial		VERTISOLS		S031	25.2767	-2.34573			S133	Rhizosphere	M.K.K	INCEPTISOLS	vegitative	India	RhizosphereM.K.KINCEPTISOLSvegitative				S133	-1.31602	12.9271									S110	Rhizosphere	Durga	VERTISOLS	vegitative	India	RhizosphereDurgaVERTISOLSvegitative				S110	11.0514
195	S110	Rhizosphere	S110	11.0514	-27.5367		S032	Initial		VERTISOLS		S032	21.559	-7.24845			S134	Rhizosphere	M.K.K	INCEPTISOLS	vegitative	India	RhizosphereM.K.KINCEPTISOLSvegitative				S134	-5.67823	-6.25505									S111	Rhizosphere	Durga	VERTISOLS	vegitative	India	RhizosphereDurgaVERTISOLSvegitative				S111	1.84076
204	S111	Rhizosphere	S111	1.84076	-22.2692		S034	Initial		VERTISOLS		S034	21.634	-6.21076			S135	Rhizosphere	M.K.K	INCEPTISOLS	vegitative	India	RhizosphereM.K.KINCEPTISOLSvegitative				S135	2.87025	6.53282									S112	Rhizosphere	Durga	VERTISOLS	vegitative	India	RhizosphereDurgaVERTISOLSvegitative				S112	4.52351
215	S112	Rhizosphere	S112	4.52351	-22.415		S035	Initial		VERTISOLS		S035	19.907	-13.2404			S136	Rhizosphere	M.K.K	INCEPTISOLS	vegitative	India	RhizosphereM.K.KINCEPTISOLSvegitative				S136	-14.0598	4.02437									S113	Rhizosphere	Durga	VERTISOLS	vegitative	India	RhizosphereDurgaVERTISOLSvegitative				S113	6.50253
225	S113	Rhizosphere	S113	6.50253	-22.8064		S036	Initial		VERTISOLS		S036	21.4498	-7.41846			S137	Rhizosphere	M.K.K	INCEPTISOLS	vegitative	India	RhizosphereM.K.KINCEPTISOLSvegitative				S137	-8.2736	8.90533									S114	Rhizosphere	Durga	VERTISOLS	vegitative	India	RhizosphereDurgaVERTISOLSvegitative				S114	5.91178
232	S114	Rhizosphere	S114	5.91178	-20.9824		S103	Rhizoplane	Asha	VERTISOLS		S103	-19.7361	4.44081			S138	Rhizosphere	M.K.K	INCEPTISOLS	vegitative	India	RhizosphereM.K.KINCEPTISOLSvegitative				S138	-13.483	8.13835									S013	BULKSOIL	M.K.K	ALFISOLS	vegitative	India	BULKSOILM.K.KALFISOLSvegitative				S013	28.8561
285	S121	Rhizosphere	S121	7.60086	5.04258		S104	Rhizoplane	Asha	VERTISOLS		S104	-16.9582	2.86113			S367	RHIZOSPHERE	M.K.K	INCEPTISOLS	FLOWERING	India	RHIZOSPHEREM.K.KINCEPTISOLSFLOWERING				S367	4.32195	-10.0425									S014	BULKSOIL	M.K.K	ALFISOLS	vegitative	India	BULKSOILM.K.KALFISOLSvegitative				S014	25.6038
293	S122	Rhizosphere	S122	13.7897	3.14084		S105	Rhizoplane	Asha	VERTISOLS		S105	-26.0013	5.46959			S368	RHIZOSPHERE	M.K.K	INCEPTISOLS	FLOWERING	India	RHIZOSPHEREM.K.KINCEPTISOLSFLOWERING				S368	22.0585	-0.641937									S015	BULKSOIL	M.K.K	ALFISOLS	vegitative	India	BULKSOILM.K.KALFISOLSvegitative				S015	29.5145
303	S123	Rhizosphere	S123	2.85957	6.94693		S106	Rhizoplane	Asha	VERTISOLS		S106	-25.126	3.30404			S369	RHIZOSPHERE	M.K.K	INCEPTISOLS	FLOWERING	India	RHIZOSPHEREM.K.KINCEPTISOLSFLOWERING				S369	21.2173	-0.492493									S016	BULKSOIL	M.K.K	ALFISOLS	vegitative	India	BULKSOILM.K.KALFISOLSvegitative				S016	23.4202
312	S124	Rhizosphere	S124	-0.76702	3.40449		S107	Rhizoplane	Asha	VERTISOLS		S107	-23.0941	-0.886401			S370	RHIZOSPHERE	M.K.K	INCEPTISOLS	FLOWERING	India	RHIZOSPHEREM.K.KINCEPTISOLSFLOWERING				S370	3.21161	-8.13955									S017	BULKSOIL	M.K.K	ALFISOLS	vegitative	India	BULKSOILM.K.KALFISOLSvegitative				S017	29.5269
319	S125	Rhizosphere	S125	5.94881	6.38687		S108	Rhizoplane	Asha	VERTISOLS		S108	-15.2572	-5.02507			S371	RHIZOSPHERE	M.K.K	INCEPTISOLS	FLOWERING	India	RHIZOSPHEREM.K.KINCEPTISOLSFLOWERING				S371	12.6404	-2.36124									S018	BULKSOIL	M.K.K	ALFISOLS	vegitative	India	BULKSOILM.K.KALFISOLSvegitative				S018	25.9407
328	S126	Rhizosphere	S126	3.41072	6.49423		S115	Rhizoplane	M.K.K	VERTISOLS		S115	-15.2458	-1.62646			S372	RHIZOSPHERE	M.K.K	INCEPTISOLS	FLOWERING	India	RHIZOSPHEREM.K.KINCEPTISOLSFLOWERING				S372	22.337	-0.527815									S187	Endosphere	M.K.K	ALFISOLS	vegitative	India	EndosphereM.K.KALFISOLSvegitative				S187	-27.3677
373	S133	Rhizosphere	S133	-1.31602	12.9271		S116	Rhizoplane	M.K.K	VERTISOLS		S116	-17.12	-7.10079			S049	BULKSOIL	M.K.K	VERTISOLS	vegitative	India	BULKSOILM.K.KVERTISOLSvegitative				S049	14.2001	14.9216									S188	Endosphere	M.K.K	ALFISOLS	vegitative	India	EndosphereM.K.KALFISOLSvegitative				S188	-29.8233
383	S134	Rhizosphere	S134	-5.67823	-6.25505		S117	Rhizoplane	M.K.K	VERTISOLS		S117	-19.2119	-3.18705			S050	BULKSOIL	M.K.K	VERTISOLS	vegitative	India	BULKSOILM.K.KVERTISOLSvegitative				S050	21.3216	8.84922									S189	Endosphere	M.K.K	ALFISOLS	vegitative	India	EndosphereM.K.KALFISOLSvegitative				S189	-27.0355
384	S135	Rhizosphere	S135	2.87025	6.53282		S118	Rhizoplane	M.K.K	VERTISOLS		S118	-18.2176	-0.759227			S051	BULKSOIL	M.K.K	VERTISOLS	vegitative	India	BULKSOILM.K.KVERTISOLSvegitative				S051	17.4279	13.8347									S190	Endosphere	M.K.K	ALFISOLS	vegitative	India	EndosphereM.K.KALFISOLSvegitative				S190	-29.2421
385	S136	Rhizosphere	S136	-14.0598	4.02437		S119	Rhizoplane	M.K.K	VERTISOLS		S119	-14.449	-3.72918			S052	BULKSOIL	M.K.K	VERTISOLS	vegitative	India	BULKSOILM.K.KVERTISOLSvegitative				S052	16.4597	7.99468									S191	Endosphere	M.K.K	ALFISOLS	vegitative	India	EndosphereM.K.KALFISOLSvegitative				S191	-29.7148
386	S137	Rhizosphere	S137	-8.2736	8.90533		S120	Rhizoplane	M.K.K	VERTISOLS		S120	-22.5494	6.35426			S053	BULKSOIL	M.K.K	VERTISOLS	vegitative	India	BULKSOILM.K.KVERTISOLSvegitative				S053	15.2661	7.57684									S192	Endosphere	M.K.K	ALFISOLS	vegitative	India	EndosphereM.K.KALFISOLSvegitative				S192	-31.3557
387	S138	Rhizosphere	S138	-13.483	8.13835		S127	Rhizoplane	Durga	VERTISOLS		S127	-13.5013	-6.00747			S054	BULKSOIL	M.K.K	VERTISOLS	vegitative	India	BULKSOILM.K.KVERTISOLSvegitative				S054	13.9523	10.6008									S169	Rhizoplane	M.K.K	ALFISOLS	vegitative	India	RhizoplaneM.K.KALFISOLSvegitative				S169	-24.6773
410	S145	Rhizosphere	S145	-11.432	3.57007		S128	Rhizoplane	Durga	VERTISOLS		S128	-14.1471	-15.9442			S319	BULKSOIL	M.K.K	VERTISOLS	FLOWERING	India	BULKSOILM.K.KVERTISOLSFLOWERING				S319	15.7949	-16.8167									S170	Rhizoplane	M.K.K	ALFISOLS	vegitative	India	RhizoplaneM.K.KALFISOLSvegitative				S170	-20.9548
411	S146	Rhizosphere	S146	10.7671	7.02724		S129	Rhizoplane	Durga	VERTISOLS		S129	-22.2044	-7.65402			S320	BULKSOIL	M.K.K	VERTISOLS	FLOWERING	India	BULKSOILM.K.KVERTISOLSFLOWERING				S320	16.1096	-19.1103									S171	Rhizoplane	M.K.K	ALFISOLS	vegitative	India	RhizoplaneM.K.KALFISOLSvegitative				S171	-3.69461
412	S147	Rhizosphere	S147	12.6176	5.91496		S130	Rhizoplane	Durga	VERTISOLS		S130	-17.4203	-6.90988			S321	BULKSOIL	M.K.K	VERTISOLS	FLOWERING	India	BULKSOILM.K.KVERTISOLSFLOWERING				S321	24.8678	-32.2178									S172	Rhizoplane	M.K.K	ALFISOLS	vegitative	India	RhizoplaneM.K.KALFISOLSvegitative				S172	-11.2489
413	S148	Rhizosphere	S148	-3.84843	8.07076		S131	Rhizoplane	Durga	VERTISOLS		S131	-16.7428	-9.32188			S322	BULKSOIL	M.K.K	VERTISOLS	FLOWERING	India	BULKSOILM.K.KVERTISOLSFLOWERING				S322	25.7291	-30.8304									S173	Rhizoplane	M.K.K	ALFISOLS	vegitative	India	RhizoplaneM.K.KALFISOLSvegitative				S173	-17.0378
414	S149	Rhizosphere	S149	-3.85839	4.96168		S132	Rhizoplane	Durga	VERTISOLS		S132	-17.397	-9.61324			S323	BULKSOIL	M.K.K	VERTISOLS	FLOWERING	India	BULKSOILM.K.KVERTISOLSFLOWERING				S323	22.4566	-25.8791									S174	Rhizoplane	M.K.K	ALFISOLS	vegitative	India	RhizoplaneM.K.KALFISOLSvegitative				S174	-18.2323
415	S150	Rhizosphere	S150	-10.3248	8.52129		S427	RHIZOPLANE	ASHA	VERTISOLS		S427	-0.594248	-26.4775			S324	BULKSOIL	M.K.K	VERTISOLS	FLOWERING	India	BULKSOILM.K.KVERTISOLSFLOWERING				S324	24.4908	-29.248									S067	Rhizosphere	M.K.K	ALFISOLS	vegitative	India	RhizosphereM.K.KALFISOLSvegitative				S067	-2.40405
518	S289	RHIZOSPHERE	S289	13.1891	18.6404		S428	RHIZOPLANE	ASHA	VERTISOLS		S428	-2.11149	-29.9972			S217	Endosphere	M.K.K	VERTISOLS	vegitative	India	EndosphereM.K.KVERTISOLSvegitative				S217	-25.4008	-0.926248									S068	Rhizosphere	M.K.K	ALFISOLS	vegitative	India	RhizosphereM.K.KALFISOLSvegitative				S068	-5.837
519	S290	RHIZOSPHERE	S290	15.5316	14.9666		S429	RHIZOPLANE	ASHA	VERTISOLS		S429	-2.87685	-26.7831			S218	Endosphere	M.K.K	VERTISOLS	vegitative	India	EndosphereM.K.KVERTISOLSvegitative				S218	-26.2063	3.65068									S069	Rhizosphere	M.K.K	ALFISOLS	vegitative	India	RhizosphereM.K.KALFISOLSvegitative				S069	-3.00789
520	S291	RHIZOSPHERE	S291	10.5425	18.3747		S430	RHIZOPLANE	ASHA	VERTISOLS		S430	-3.65977	-25.5385			S219	Endosphere	M.K.K	VERTISOLS	vegitative	India	EndosphereM.K.KVERTISOLSvegitative				S219	-28.8789	8.63856									S070	Rhizosphere	M.K.K	ALFISOLS	vegitative	India	RhizosphereM.K.KALFISOLSvegitative				S070	9.95966
521	S292	RHIZOSPHERE	S292	13.0711	13.9992		S431	RHIZOPLANE	ASHA	VERTISOLS		S431	2.38999	-30.5158			S220	Endosphere	M.K.K	VERTISOLS	vegitative	India	EndosphereM.K.KVERTISOLSvegitative				S220	-26.8163	4.95013									S071	Rhizosphere	M.K.K	ALFISOLS	vegitative	India	RhizosphereM.K.KALFISOLSvegitative				S071	-1.75171
522	S293	RHIZOSPHERE	S293	12.916	15.7257		S432	RHIZOPLANE	ASHA	VERTISOLS		S432	-4.59625	-22.0282			S221	Endosphere	M.K.K	VERTISOLS	vegitative	India	EndosphereM.K.KVERTISOLSvegitative				S221	-27.3382	11.1728									S072	Rhizosphere	M.K.K	ALFISOLS	vegitative	India	RhizosphereM.K.KALFISOLSvegitative				S072	-1.60087
523	S294	RHIZOSPHERE	S294	13.4103	14.5089		S439	RHIZOPLANE	M.K.K	VERTISOLS		S439	-3.26685	-24.1819			S222	Endosphere	M.K.K	VERTISOLS	vegitative	India	EndosphereM.K.KVERTISOLSvegitative				S222	-27.1458	12.3034									S085	BULKSOIL	M.K.K	INCEPTISOLS	vegitative	India	BULKSOILM.K.KINCEPTISOLSvegitative				S085	21.7586
530	S301	RHIZOSPHERE	S301	13.7549	2.68167		S440	RHIZOPLANE	M.K.K	VERTISOLS		S440	-0.325062	-25.8532			S457	ENDOSPHERE	M.K.K	VERTISOLS	FLOWERING	India	ENDOSPHEREM.K.KVERTISOLSFLOWERING				S457	-18.7495	-16.7283									S086	BULKSOIL	M.K.K	INCEPTISOLS	vegitative	India	BULKSOILM.K.KINCEPTISOLSvegitative				S086	26.7129
531	S302	RHIZOSPHERE	S302	29.8457	9.52819		S441	RHIZOPLANE	M.K.K	VERTISOLS		S441	7.59258	-31.3881			S458	ENDOSPHERE	M.K.K	VERTISOLS	FLOWERING	India	ENDOSPHEREM.K.KVERTISOLSFLOWERING				S458	-20.766	-14.3501									S087	BULKSOIL	M.K.K	INCEPTISOLS	vegitative	India	BULKSOILM.K.KINCEPTISOLSvegitative				S087	30.6728
532	S303	RHIZOSPHERE	S303	28.1538	11.4934		S442	RHIZOPLANE	M.K.K	VERTISOLS		S442	4.56538	-30.5748			S459	ENDOSPHERE	M.K.K	VERTISOLS	FLOWERING	India	ENDOSPHEREM.K.KVERTISOLSFLOWERING				S459	-20.3459	-14.7831									S088	BULKSOIL	M.K.K	INCEPTISOLS	vegitative	India	BULKSOILM.K.KINCEPTISOLSvegitative				S088	21.4106
533	S304	RHIZOSPHERE	S304	19.2739	15.5648		S443	RHIZOPLANE	M.K.K	VERTISOLS		S443	5.81908	-30.1154			S460	ENDOSPHERE	M.K.K	VERTISOLS	FLOWERING	India	ENDOSPHEREM.K.KVERTISOLSFLOWERING				S460	-14.678	-18.0357									S089	BULKSOIL	M.K.K	INCEPTISOLS	vegitative	India	BULKSOILM.K.KINCEPTISOLSvegitative				S089	25.5805
534	S305	RHIZOSPHERE	S305	24.8055	16.0414		S444	RHIZOPLANE	M.K.K	VERTISOLS		S444	-2.19447	-25.6716			S461	ENDOSPHERE	M.K.K	VERTISOLS	FLOWERING	India	ENDOSPHEREM.K.KVERTISOLSFLOWERING				S461	-19.3478	-17.098									S090	BULKSOIL	M.K.K	INCEPTISOLS	vegitative	India	BULKSOILM.K.KINCEPTISOLSvegitative				S090	24.4678
542	S313	RHIZOSPHERE	S313	22.2418	7.26625		S451	RHIZOPLANE	DURGA	VERTISOLS		S451	-10.9632	-20.5024			S462	ENDOSPHERE	M.K.K	VERTISOLS	FLOWERING	India	ENDOSPHEREM.K.KVERTISOLSFLOWERING				S462	-17.3741	-16.8066									S253	Endosphere	M.K.K	INCEPTISOLS	vegitative	India	EndosphereM.K.KINCEPTISOLSvegitative				S253	-17.212
543	S314	RHIZOSPHERE	S314	19.9127	-12.533		S452	RHIZOPLANE	DURGA	VERTISOLS		S452	-11.4167	-25.3121			S115	Rhizoplane	M.K.K	VERTISOLS	vegitative	India	RhizoplaneM.K.KVERTISOLSvegitative				S115	-15.2458	-1.62646									S254	Endosphere	M.K.K	INCEPTISOLS	vegitative	India	EndosphereM.K.KINCEPTISOLSvegitative				S254	-24.3389
544	S315	RHIZOSPHERE	S315	18.3224	4.1518		S453	RHIZOPLANE	DURGA	VERTISOLS		S453	-7.76367	-26.6897			S116	Rhizoplane	M.K.K	VERTISOLS	vegitative	India	RhizoplaneM.K.KVERTISOLSvegitative				S116	-17.12	-7.10079									S255	Endosphere	M.K.K	INCEPTISOLS	vegitative	India	EndosphereM.K.KINCEPTISOLSvegitative				S255	-29.2265
545	S316	RHIZOSPHERE	S316	22.5552	-2.96047		S454	RHIZOPLANE	DURGA	VERTISOLS		S454	-11.5308	-22.6105			S117	Rhizoplane	M.K.K	VERTISOLS	vegitative	India	RhizoplaneM.K.KVERTISOLSvegitative				S117	-19.2119	-3.18705									S256	Endosphere	M.K.K	INCEPTISOLS	vegitative	India	EndosphereM.K.KINCEPTISOLSvegitative				S256	-25.5455
546	S317	RHIZOSPHERE	S317	13.2743	0.15919		S455	RHIZOPLANE	DURGA	VERTISOLS		S455	-12.5102	-23.128			S118	Rhizoplane	M.K.K	VERTISOLS	vegitative	India	RhizoplaneM.K.KVERTISOLSvegitative				S118	-18.2176	-0.759227									S257	Endosphere	M.K.K	INCEPTISOLS	vegitative	India	EndosphereM.K.KINCEPTISOLSvegitative				S257	-27.0564
547	S318	RHIZOSPHERE	S318	27.3363	7.71928		S456	RHIZOPLANE	DURGA	VERTISOLS		S456	-9.05804	-25.2411			S119	Rhizoplane	M.K.K	VERTISOLS	vegitative	India	RhizoplaneM.K.KVERTISOLSvegitative				S119	-14.449	-3.72918									S258	Endosphere	M.K.K	INCEPTISOLS	vegitative	India	EndosphereM.K.KINCEPTISOLSvegitative				S258	-11.106
554	S325	RHIZOSPHERE	S325	6.19193	-12.5537		S091	Rhizosphere	Asha	VERTISOLS		S091	0.820584	-5.2761			S120	Rhizoplane	M.K.K	VERTISOLS	vegitative	India	RhizoplaneM.K.KVERTISOLSvegitative				S120	-22.5494	6.35426									S151	Rhizoplane	M.K.K	INCEPTISOLS	vegitative	India	RhizoplaneM.K.KINCEPTISOLSvegitative				S151	-8.95075
555	S326	RHIZOSPHERE	S326	6.60231	-21.1271		S092	Rhizosphere	Asha	VERTISOLS		S092	2.11788	-8.62316			S439	RHIZOPLANE	M.K.K	VERTISOLS	FLOWERING	India	RHIZOPLANEM.K.KVERTISOLSFLOWERING				S439	-3.26685	-24.1819									S152	Rhizoplane	M.K.K	INCEPTISOLS	vegitative	India	RhizoplaneM.K.KINCEPTISOLSvegitative				S152	-20.2651
556	S327	RHIZOSPHERE	S327	11.2011	-16.596		S093	Rhizosphere	Asha	VERTISOLS		S093	-6.76675	2.86636			S440	RHIZOPLANE	M.K.K	VERTISOLS	FLOWERING	India	RHIZOPLANEM.K.KVERTISOLSFLOWERING				S440	-0.325062	-25.8532									S153	Rhizoplane	M.K.K	INCEPTISOLS	vegitative	India	RhizoplaneM.K.KINCEPTISOLSvegitative				S153	-18.2695
557	S328	RHIZOSPHERE	S328	9.41632	-18.5726		S094	Rhizosphere	Asha	VERTISOLS		S094	-9.72353	1.82816			S441	RHIZOPLANE	M.K.K	VERTISOLS	FLOWERING	India	RHIZOPLANEM.K.KVERTISOLSFLOWERING				S441	7.59258	-31.3881									S154	Rhizoplane	M.K.K	INCEPTISOLS	vegitative	India	RhizoplaneM.K.KINCEPTISOLSvegitative				S154	-21.9075
558	S329	RHIZOSPHERE	S329	3.43163	-19.6262		S095	Rhizosphere	Asha	VERTISOLS		S095	2.93149	-4.67622			S442	RHIZOPLANE	M.K.K	VERTISOLS	FLOWERING	India	RHIZOPLANEM.K.KVERTISOLSFLOWERING				S442	4.56538	-30.5748									S155	Rhizoplane	M.K.K	INCEPTISOLS	vegitative	India	RhizoplaneM.K.KINCEPTISOLSvegitative				S155	-17.7417
559	S330	RHIZOSPHERE	S330	9.69507	-28.4067		S096	Rhizosphere	Asha	VERTISOLS		S096	7.16148	-12.1103			S443	RHIZOPLANE	M.K.K	VERTISOLS	FLOWERING	India	RHIZOPLANEM.K.KVERTISOLSFLOWERING				S443	5.81908	-30.1154									S156	Rhizoplane	M.K.K	INCEPTISOLS	vegitative	India	RhizoplaneM.K.KINCEPTISOLSvegitative				S156	-16.5983
566	S337	RHIZOSPHERE	S337	20.3575	-29.9776		S097	Rhizosphere	M.K.K	VERTISOLS		S097	-9.9634	0.488807			S444	RHIZOPLANE	M.K.K	VERTISOLS	FLOWERING	India	RHIZOPLANEM.K.KVERTISOLSFLOWERING				S444	-2.19447	-25.6716									S133	Rhizosphere	M.K.K	INCEPTISOLS	vegitative	India	RhizosphereM.K.KINCEPTISOLSvegitative				S133	-1.31602
567	S338	RHIZOSPHERE	S338	17.7777	-31.9831		S098	Rhizosphere	M.K.K	VERTISOLS		S098	8.67915	-21.9845			S097	Rhizosphere	M.K.K	VERTISOLS	vegitative	India	RhizosphereM.K.KVERTISOLSvegitative				S097	-9.9634	0.488807									S134	Rhizosphere	M.K.K	INCEPTISOLS	vegitative	India	RhizosphereM.K.KINCEPTISOLSvegitative				S134	-5.67823
568	S339	RHIZOSPHERE	S339	17.5408	-33.0081		S099	Rhizosphere	M.K.K	VERTISOLS		S099	0.960641	-7.86877			S098	Rhizosphere	M.K.K	VERTISOLS	vegitative	India	RhizosphereM.K.KVERTISOLSvegitative				S098	8.67915	-21.9845									S135	Rhizosphere	M.K.K	INCEPTISOLS	vegitative	India	RhizosphereM.K.KINCEPTISOLSvegitative				S135	2.87025
569	S340	RHIZOSPHERE	S340	21.0106	-25.434		S100	Rhizosphere	M.K.K	VERTISOLS		S100	-3.50577	-4.30361			S099	Rhizosphere	M.K.K	VERTISOLS	vegitative	India	RhizosphereM.K.KVERTISOLSvegitative				S099	0.960641	-7.86877									S136	Rhizosphere	M.K.K	INCEPTISOLS	vegitative	India	RhizosphereM.K.KINCEPTISOLSvegitative				S136	-14.0598
570	S341	RHIZOSPHERE	S341	17.5526	-29.8387		S101	Rhizosphere	M.K.K	VERTISOLS		S101	-12.3116	2.12926			S100	Rhizosphere	M.K.K	VERTISOLS	vegitative	India	RhizosphereM.K.KVERTISOLSvegitative				S100	-3.50577	-4.30361									S137	Rhizosphere	M.K.K	INCEPTISOLS	vegitative	India	RhizosphereM.K.KINCEPTISOLSvegitative				S137	-8.2736
571	S342	RHIZOSPHERE	S342	18.5317	-30.2439		S102	Rhizosphere	M.K.K	VERTISOLS		S102	-15.3104	2.70336			S101	Rhizosphere	M.K.K	VERTISOLS	vegitative	India	RhizosphereM.K.KVERTISOLSvegitative				S101	-12.3116	2.12926									S138	Rhizosphere	M.K.K	INCEPTISOLS	vegitative	India	RhizosphereM.K.KINCEPTISOLSvegitative				S138	-13.483
578	S349	RHIZOSPHERE	S349	8.96294	-20.6538		S109	Rhizosphere	Durga	VERTISOLS		S109	9.46209	-22.6112			S102	Rhizosphere	M.K.K	VERTISOLS	vegitative	India	RhizosphereM.K.KVERTISOLSvegitative				S102	-15.3104	2.70336									S049	BULKSOIL	M.K.K	VERTISOLS	vegitative	India	BULKSOILM.K.KVERTISOLSvegitative				S049	14.2001
579	S350	RHIZOSPHERE	S350	18.4833	-28.0314		S110	Rhizosphere	Durga	VERTISOLS		S110	11.0514	-27.5367			S337	RHIZOSPHERE	M.K.K	VERTISOLS	FLOWERING	India	RHIZOSPHEREM.K.KVERTISOLSFLOWERING				S337	20.3575	-29.9776									S050	BULKSOIL	M.K.K	VERTISOLS	vegitative	India	BULKSOILM.K.KVERTISOLSvegitative				S050	21.3216
580	S351	RHIZOSPHERE	S351	19.7244	-13.7486		S111	Rhizosphere	Durga	VERTISOLS		S111	1.84076	-22.2692			S338	RHIZOSPHERE	M.K.K	VERTISOLS	FLOWERING	India	RHIZOSPHEREM.K.KVERTISOLSFLOWERING				S338	17.7777	-31.9831									S051	BULKSOIL	M.K.K	VERTISOLS	vegitative	India	BULKSOILM.K.KVERTISOLSvegitative				S051	17.4279
581	S352	RHIZOSPHERE	S352	16.3396	-2.91095		S112	Rhizosphere	Durga	VERTISOLS		S112	4.52351	-22.415			S339	RHIZOSPHERE	M.K.K	VERTISOLS	FLOWERING	India	RHIZOSPHEREM.K.KVERTISOLSFLOWERING				S339	17.5408	-33.0081									S052	BULKSOIL	M.K.K	VERTISOLS	vegitative	India	BULKSOILM.K.KVERTISOLSvegitative				S052	16.4597
582	S353	RHIZOSPHERE	S353	19.875	-19.4605		S113	Rhizosphere	Durga	VERTISOLS		S113	6.50253	-22.8064			S340	RHIZOSPHERE	M.K.K	VERTISOLS	FLOWERING	India	RHIZOSPHEREM.K.KVERTISOLSFLOWERING				S340	21.0106	-25.434									S053	BULKSOIL	M.K.K	VERTISOLS	vegitative	India	BULKSOILM.K.KVERTISOLSvegitative				S053	15.2661
583	S354	RHIZOSPHERE	S354	21.7693	-16.7201		S114	Rhizosphere	Durga	VERTISOLS		S114	5.91178	-20.9824			S341	RHIZOSPHERE	M.K.K	VERTISOLS	FLOWERING	India	RHIZOSPHEREM.K.KVERTISOLSFLOWERING				S341	17.5526	-29.8387									S054	BULKSOIL	M.K.K	VERTISOLS	vegitative	India	BULKSOILM.K.KVERTISOLSvegitative				S054	13.9523
590	S361	RHIZOSPHERE	S361	20.9438	-1.86764		S325	RHIZOSPHERE	ASHA	VERTISOLS		S325	6.19193	-12.5537			S342	RHIZOSPHERE	M.K.K	VERTISOLS	FLOWERING	India	RHIZOSPHEREM.K.KVERTISOLSFLOWERING				S342	18.5317	-30.2439									S217	Endosphere	M.K.K	VERTISOLS	vegitative	India	EndosphereM.K.KVERTISOLSvegitative				S217	-25.4008
591	S362	RHIZOSPHERE	S362	26.0964	4.49366		S326	RHIZOSPHERE	ASHA	VERTISOLS		S326	6.60231	-21.1271			S019	Initial		ALFISOLS	pre sowing	India	InitialALFISOLSpre sowing				S019	10.5681	15.9454									S218	Endosphere	M.K.K	VERTISOLS	vegitative	India	EndosphereM.K.KVERTISOLSvegitative				S218	-26.2063
592	S363	RHIZOSPHERE	S363	23.6645	0.889202		S327	RHIZOSPHERE	ASHA	VERTISOLS		S327	11.2011	-16.596			S020	Initial		ALFISOLS	pre sowing	India	InitialALFISOLSpre sowing				S020	11.052	15.2203									S219	Endosphere	M.K.K	VERTISOLS	vegitative	India	EndosphereM.K.KVERTISOLSvegitative				S219	-28.8789
593	S364	RHIZOSPHERE	S364	18.8015	1.2121		S328	RHIZOSPHERE	ASHA	VERTISOLS		S328	9.41632	-18.5726			S021	Initial		ALFISOLS	pre sowing	India	InitialALFISOLSpre sowing				S021	5.84354	14.387									S220	Endosphere	M.K.K	VERTISOLS	vegitative	India	EndosphereM.K.KVERTISOLSvegitative				S220	-26.8163
594	S365	RHIZOSPHERE	S365	23.6098	3.33708		S329	RHIZOSPHERE	ASHA	VERTISOLS		S329	3.43163	-19.6262			S022	Initial		ALFISOLS	pre sowing	India	InitialALFISOLSpre sowing				S022	19.2057	16.1282									S221	Endosphere	M.K.K	VERTISOLS	vegitative	India	EndosphereM.K.KVERTISOLSvegitative				S221	-27.3382
595	S366	RHIZOSPHERE	S366	25.5285	1.7737		S330	RHIZOSPHERE	ASHA	VERTISOLS		S330	9.69507	-28.4067			S023	Initial		ALFISOLS	pre sowing	India	InitialALFISOLSpre sowing				S023	9.25754	18.4824									S222	Endosphere	M.K.K	VERTISOLS	vegitative	India	EndosphereM.K.KVERTISOLSvegitative				S222	-27.1458
596	S367	RHIZOSPHERE	S367	4.32195	-10.0425		S337	RHIZOSPHERE	M.K.K	VERTISOLS		S337	20.3575	-29.9776			S024	Initial		ALFISOLS	pre sowing	India	InitialALFISOLSpre sowing				S024	11.2312	15.6531									S115	Rhizoplane	M.K.K	VERTISOLS	vegitative	India	RhizoplaneM.K.KVERTISOLSvegitative				S115	-15.2458
597	S368	RHIZOSPHERE	S368	22.0585	-0.641937		S338	RHIZOSPHERE	M.K.K	VERTISOLS		S338	17.7777	-31.9831			S043	Initial		INCEPTISOLS	pre sowing	India	InitialINCEPTISOLSpre sowing				S043	23.1627	16.0236									S116	Rhizoplane	M.K.K	VERTISOLS	vegitative	India	RhizoplaneM.K.KVERTISOLSvegitative				S116	-17.12
598	S369	RHIZOSPHERE	S369	21.2173	-0.492493		S339	RHIZOSPHERE	M.K.K	VERTISOLS		S339	17.5408	-33.0081			S044	Initial		INCEPTISOLS	pre sowing	India	InitialINCEPTISOLSpre sowing				S044	25.9466	9.66762									S117	Rhizoplane	M.K.K	VERTISOLS	vegitative	India	RhizoplaneM.K.KVERTISOLSvegitative				S117	-19.2119
599	S370	RHIZOSPHERE	S370	3.21161	-8.13955		S340	RHIZOSPHERE	M.K.K	VERTISOLS		S340	21.0106	-25.434			S045	Initial		INCEPTISOLS	pre sowing	India	InitialINCEPTISOLSpre sowing				S045	28.1635	11.5328									S118	Rhizoplane	M.K.K	VERTISOLS	vegitative	India	RhizoplaneM.K.KVERTISOLSvegitative				S118	-18.2176
600	S371	RHIZOSPHERE	S371	12.6404	-2.36124		S341	RHIZOSPHERE	M.K.K	VERTISOLS		S341	17.5526	-29.8387			S046	Initial		INCEPTISOLS	pre sowing	India	InitialINCEPTISOLSpre sowing				S046	27.3365	12.7538									S119	Rhizoplane	M.K.K	VERTISOLS	vegitative	India	RhizoplaneM.K.KVERTISOLSvegitative				S119	-14.449
601	S372	RHIZOSPHERE	S372	22.337	-0.527815		S342	RHIZOSPHERE	M.K.K	VERTISOLS		S342	18.5317	-30.2439			S047	Initial		INCEPTISOLS	pre sowing	India	InitialINCEPTISOLSpre sowing				S047	29.6884	9.31573									S120	Rhizoplane	M.K.K	VERTISOLS	vegitative	India	RhizoplaneM.K.KVERTISOLSvegitative				S120	-22.5494
608	S379	RHIZOSPHERE	S379	22.1687	3.48687		S349	RHIZOSPHERE	DURGA	VERTISOLS		S349	8.96294	-20.6538			S048	Initial		INCEPTISOLS	pre sowing	India	InitialINCEPTISOLSpre sowing				S048	27.7658	8.75739									S097	Rhizosphere	M.K.K	VERTISOLS	vegitative	India	RhizosphereM.K.KVERTISOLSvegitative				S097	-9.9634
609	S380	RHIZOSPHERE	S380	14.9904	2.47303		S350	RHIZOSPHERE	DURGA	VERTISOLS		S350	18.4833	-28.0314			S031	Initial		VERTISOLS	pre sowing	India	InitialVERTISOLSpre sowing				S031	25.2767	-2.34573									S098	Rhizosphere	M.K.K	VERTISOLS	vegitative	India	RhizosphereM.K.KVERTISOLSvegitative				S098	8.67915
610	S381	RHIZOSPHERE	S381	11.4129	-10.4058		S351	RHIZOSPHERE	DURGA	VERTISOLS		S351	19.7244	-13.7486			S032	Initial		VERTISOLS	pre sowing	India	InitialVERTISOLSpre sowing				S032	21.559	-7.24845									S099	Rhizosphere	M.K.K	VERTISOLS	vegitative	India	RhizosphereM.K.KVERTISOLSvegitative				S099	0.960641
611	S382	RHIZOSPHERE	S382	19.7848	0.44437		S352	RHIZOSPHERE	DURGA	VERTISOLS		S352	16.3396	-2.91095			S034	Initial		VERTISOLS	pre sowing	India	InitialVERTISOLSpre sowing				S034	21.634	-6.21076									S100	Rhizosphere	M.K.K	VERTISOLS	vegitative	India	RhizosphereM.K.KVERTISOLSvegitative				S100	-3.50577
612	S383	RHIZOSPHERE	S383	17.1554	0.851438		S353	RHIZOSPHERE	DURGA	VERTISOLS		S353	19.875	-19.4605			S035	Initial		VERTISOLS	pre sowing	India	InitialVERTISOLSpre sowing				S035	19.907	-13.2404									S101	Rhizosphere	M.K.K	VERTISOLS	vegitative	India	RhizosphereM.K.KVERTISOLSvegitative				S101	-12.3116
613	S384	RHIZOSPHERE	S384	14.253	0.0329577		S354	RHIZOSPHERE	DURGA	VERTISOLS		S354	21.7693	-16.7201			S036	Initial		VERTISOLS	pre sowing	India	InitialVERTISOLSpre sowing				S036	21.4498	-7.41846									S102	Rhizosphere	M.K.K	VERTISOLS	vegitative	India	RhizosphereM.K.KVERTISOLSvegitative				S102	-15.3104
[truncated: 1 more columns]

## Sheet: FigS5-PCoA_taxonomiclevels
						phyla fract				phyla soil				phyla genotype				phyla stage					family fract				family soil				family genotype				family stage					genus fract				genus soil				genus genotype
						BULKSOIL	13.1811	6.8839		ALFISOLS	0.0855075	12.05		Asha	13.1811	6.8839		FLOWERING	9.05636	0.86998			BULKSOIL	18.3184	7.02274		ALFISOLS	4.85691	18.4243		Asha	18.3184	7.02274		FLOWERING	11.7925	3.45604			BULKSOIL	19.5175	8.24074		ALFISOLS	7.61444	20.9705		Asha	19.5175
						BULKSOIL	17.9251	8.52947		ALFISOLS	1.86256	8.23293		Asha	17.9251	8.52947		FLOWERING	7.54883	6.34474			BULKSOIL	19.7118	7.38957		ALFISOLS	7.38473	14.4024		Asha	19.7118	7.38957		FLOWERING	14.4208	8.69656			BULKSOIL	23.0533	9.06285		ALFISOLS	8.85348	16.6881		Asha	23.0533
						BULKSOIL	11.0643	6.54488		ALFISOLS	5.36654	3.90861		Asha	11.0643	6.54488		FLOWERING	7.88227	5.35484			BULKSOIL	15.8702	10.5725		ALFISOLS	7.11259	7.10147		Asha	15.8702	10.5725		FLOWERING	12.9982	10.1929			BULKSOIL	15.9345	13.5011		ALFISOLS	5.24988	10.6886		Asha	15.9345
						BULKSOIL	12.614	8.44104		ALFISOLS	10.0593	4.85338		Asha	12.614	8.44104		FLOWERING	7.0753	6.19229			BULKSOIL	18.402	9.60214		ALFISOLS	13.5854	7.57868		Asha	18.402	9.60214		FLOWERING	13.9882	9.41812			BULKSOIL	21.2247	12.9458		ALFISOLS	15.8891	13.0157		Asha	21.2247
						BULKSOIL	9.67148	3.75105		ALFISOLS	4.2134	7.18757		Asha	9.67148	3.75105		FLOWERING	9.20465	3.49771			BULKSOIL	11.4489	5.51288		ALFISOLS	9.32373	11.2216		Asha	11.4489	5.51288		FLOWERING	12.6711	5.75523			BULKSOIL	14.0957	6.66478		ALFISOLS	7.5046	16.2174		Asha	14.0957
						BULKSOIL	7.1731	4.60911		ALFISOLS	5.63147	7.04023		Asha	7.1731	4.60911		FLOWERING	6.95732	6.20117			BULKSOIL	11.5957	8.1538		ALFISOLS	9.21005	11.0887		Asha	11.5957	8.1538		FLOWERING	10.064	6.33203			BULKSOIL	12.8141	9.56064		ALFISOLS	9.61862	15.6103		Asha	12.8141
						BULKSOIL	15.0152	10.278		ALFISOLS	13.1811	6.8839		Asha	13.2314	1.84148		FLOWERING	7.5739	4.51619			BULKSOIL	19.8381	8.51915		ALFISOLS	18.3184	7.02274		Asha	15.3664	7.13721		FLOWERING	13.4834	8.09546			BULKSOIL	23.5588	12.3869		ALFISOLS	19.5175	8.24074		Asha	17.6159
						BULKSOIL	15.5557	2.54824		ALFISOLS	17.9251	8.52947		Asha	12.0233	0.456271		FLOWERING	7.14982	6.83303			BULKSOIL	20.9733	3.51788		ALFISOLS	19.7118	7.38957		Asha	17.2719	1.9715		FLOWERING	10.7938	11.1008			BULKSOIL	28.1271	6.15209		ALFISOLS	23.0533	9.06285		Asha	22.1121
						BULKSOIL	2.62467	9.91425		ALFISOLS	11.0643	6.54488		Asha	11.3211	-2.36525		FLOWERING	7.48733	5.47727			BULKSOIL	11.1395	14.9165		ALFISOLS	15.8702	10.5725		Asha	17.077	-1.10128		FLOWERING	11.729	9.39945			BULKSOIL	13.2832	16.6173		ALFISOLS	15.9345	13.5011		Asha	20.1706
						BULKSOIL	12.5474	4.46087		ALFISOLS	12.614	8.44104		Asha	6.87357	4.19775		FLOWERING	8.3011	6.69272			BULKSOIL	17.882	5.63568		ALFISOLS	18.402	9.60214		Asha	10.4824	8.54081		FLOWERING	11.6461	11.246			BULKSOIL	24.1954	4.42303		ALFISOLS	21.2247	12.9458		Asha	14.0566
						BULKSOIL	11.3643	10.4802		ALFISOLS	9.67148	3.75105		Asha	14.2208	5.65989		FLOWERING	9.43974	6.0123			BULKSOIL	19.017	13.2494		ALFISOLS	11.4489	5.51288		Asha	17.5707	7.69274		FLOWERING	13.887	8.88724			BULKSOIL	23.8704	15.8525		ALFISOLS	14.0957	6.66478		Asha	22.4793
						BULKSOIL	10.3436	8.60869		ALFISOLS	7.1731	4.60911		Asha	12.8764	4.27787		FLOWERING	6.40137	5.13451			BULKSOIL	18.3861	13.2062		ALFISOLS	11.5957	8.1538		Asha	18.9037	7.54307		FLOWERING	12.3103	10.9028			BULKSOIL	17.5377	16.2501		ALFISOLS	12.8141	9.56064		Asha	21.1979
						BULKSOIL	17.32	10.9581		ALFISOLS	15.0152	10.278		Asha	4.11893	5.08026		FLOWERING	7.97926	7.3229			BULKSOIL	22.9176	7.86523		ALFISOLS	19.8381	8.51915		Asha	6.23024	10.2727		FLOWERING	11.0715	9.49366			BULKSOIL	26.7397	9.9475		ALFISOLS	23.5588	12.3869		Asha	6.70889
						BULKSOIL	14.0636	7.28625		ALFISOLS	15.5557	2.54824		Asha	5.57829	6.34542		FLOWERING	4.42047	6.81765			BULKSOIL	19.0106	8.74845		ALFISOLS	20.9733	3.51788		Asha	7.64366	9.47158		FLOWERING	9.70625	9.80422			BULKSOIL	20.2634	8.06748		ALFISOLS	28.1271	6.15209		Asha	10.4732
						BULKSOIL	19.8639	10.604		ALFISOLS	2.62467	9.91425		Asha	2.86957	10.5681		FLOWERING	6.80464	5.53541			BULKSOIL	21.0464	8.39844		ALFISOLS	11.1395	14.9165		Asha	9.98888	16.9964		FLOWERING	8.28771	8.91272			BULKSOIL	25.8592	8.75331		ALFISOLS	13.2832	16.6173		Asha	13.1246
						BULKSOIL	14.3562	5.80456		ALFISOLS	12.5474	4.46087		Asha	3.6246	6.13051		FLOWERING	6.31907	5.24436			BULKSOIL	21.6044	5.81791		ALFISOLS	17.882	5.63568		Asha	10.2714	12.5915		FLOWERING	13.0536	7.20772			BULKSOIL	23.517	8.75824		ALFISOLS	24.1954	4.42303		Asha	12.9968
						BULKSOIL	17.7991	8.9502		ALFISOLS	11.3643	10.4802		Asha	5.20813	4.75439		FLOWERING	6.50324	5.33634			BULKSOIL	21.5978	11.4075		ALFISOLS	19.017	13.2494		Asha	11.2628	9.39786		FLOWERING	8.64892	9.59372			BULKSOIL	28.5598	12.9964		ALFISOLS	23.8704	15.8525		Asha	14.0008
						BULKSOIL	15.2517	3.70688		ALFISOLS	10.3436	8.60869		Asha	10.1871	4.67418		FLOWERING	6.94861	6.496			BULKSOIL	17.479	6.73405		ALFISOLS	18.3861	13.2062		Asha	13.5119	8.44079		FLOWERING	9.31079	12.0723			BULKSOIL	22.9231	7.56835		ALFISOLS	17.5377	16.2501		Asha	16.9056
						BULKSOIL	13.2314	1.84148		ALFISOLS	17.32	10.9581		Asha	9.76349	3.31627		FLOWERING	15.1563	-7.80222			BULKSOIL	15.3664	7.13721		ALFISOLS	22.9176	7.86523		Asha	9.5328	4.85978		FLOWERING	17.6243	-11.448			BULKSOIL	17.6159	6.46016		ALFISOLS	26.7397	9.9475		Asha	9.32483
						BULKSOIL	12.0233	0.456271		ALFISOLS	14.0636	7.28625		Asha	1.16908	-1.7549		FLOWERING	15.9627	3.36147			BULKSOIL	17.2719	1.9715		ALFISOLS	19.0106	8.74845		Asha	2.47832	0.825032		FLOWERING	20.5693	-1.8858			BULKSOIL	22.1121	4.77566		ALFISOLS	20.2634	8.06748		Asha	2.03484
						BULKSOIL	11.3211	-2.36525		ALFISOLS	19.8639	10.604		Asha	2.88304	2.03192		FLOWERING	15.6887	-3.54556			BULKSOIL	17.077	-1.10128		ALFISOLS	21.0464	8.39844		Asha	-0.46339	2.46875		FLOWERING	19.803	-7.2595			BULKSOIL	20.1706	-0.377385		ALFISOLS	25.8592	8.75331		Asha	-2.41956
						BULKSOIL	6.87357	4.19775		ALFISOLS	14.3562	5.80456		Asha	5.89024	1.38086		FLOWERING	16.9496	0.926351			BULKSOIL	10.4824	8.54081		ALFISOLS	21.6044	5.81791		Asha	9.68364	5.17621		FLOWERING	21.3342	-5.31151			BULKSOIL	14.0566	8.94874		ALFISOLS	23.517	8.75824		Asha	8.55842
						BULKSOIL	14.2208	5.65989		ALFISOLS	17.7991	8.9502		Asha	4.27906	-1.92927		FLOWERING	13.7704	-3.89449			BULKSOIL	17.5707	7.69274		ALFISOLS	21.5978	11.4075		Asha	5.39663	-0.0915228		FLOWERING	19.1575	-8.24061			BULKSOIL	22.4793	9.46297		ALFISOLS	28.5598	12.9964		Asha	3.47861
						BULKSOIL	12.8764	4.27787		ALFISOLS	15.2517	3.70688		Asha	4.01258	-2.58269		FLOWERING	15.3733	-2.32883			BULKSOIL	18.9037	7.54307		ALFISOLS	17.479	6.73405		Asha	5.65729	0.909168		FLOWERING	15.378	-6.23586			BULKSOIL	21.1979	7.38391		ALFISOLS	22.9231	7.56835		Asha	3.89494
						BULKSOIL	14.5026	4.19478		ALFISOLS	9.76349	3.31627		Asha	6.20294	0.0688751		FLOWERING	13.7166	-4.60342			BULKSOIL	18.9224	3.75472		ALFISOLS	9.5328	4.85978		Asha	6.37434	0.753376		FLOWERING	20.3001	-8.14605			BULKSOIL	19.9266	7.62196		ALFISOLS	9.32483	7.87653		Asha	4.70522
						BULKSOIL	9.14488	3.821		ALFISOLS	1.16908	-1.7549		Asha	6.19777	-3.28339		FLOWERING	14.6527	-2.42399			BULKSOIL	11.3509	7.03284		ALFISOLS	2.47832	0.825032		Asha	8.96644	-4.52546		FLOWERING	20.0006	-7.35074			BULKSOIL	13.5645	7.77631		ALFISOLS	2.03484	0.437054		Asha	7.85589
						BULKSOIL	13.3555	3.52584		ALFISOLS	2.88304	2.03192		Asha	4.3898	-1.96533		FLOWERING	12.7337	-5.39403			BULKSOIL	19.3448	4.81872		ALFISOLS	-0.46339	2.46875		Asha	3.51037	-0.608065		FLOWERING	16.9878	-4.05131			BULKSOIL	22.1111	6.76112		ALFISOLS	-2.41956	4.60375		Asha	0.230514
						BULKSOIL	14.6511	0.46283		ALFISOLS	5.89024	1.38086		Asha	-0.0240214	-1.30121		FLOWERING	14.2466	-6.28317			BULKSOIL	18.2199	-0.762414		ALFISOLS	9.68364	5.17621		Asha	1.17645	-1.78664		FLOWERING	17.9988	-4.1731			BULKSOIL	24.3263	1.30826		ALFISOLS	8.55842	8.86973		Asha	-2.52587
						BULKSOIL	12.7309	5.84016		ALFISOLS	4.27906	-1.92927		Asha	2.49855	-0.864263		FLOWERING	14.6927	-1.38533			BULKSOIL	16.1033	8.04928		ALFISOLS	5.39663	-0.0915228		Asha	5.32428	-0.37795		FLOWERING	19.9663	-4.07568			BULKSOIL	17.196	8.86941		ALFISOLS	3.47861	2.9086		Asha	3.14901
						BULKSOIL	8.51484	4.94088		ALFISOLS	4.01258	-2.58269		Asha	1.70601	-3.90932		FLOWERING	14.3291	-5.57115			BULKSOIL	11.4581	9.24326		ALFISOLS	5.65729	0.909168		Asha	2.37107	-3.55515		FLOWERING	21.8526	-6.33522			BULKSOIL	13.1337	11.0917		ALFISOLS	3.89494	0.603123		Asha	0.468246
						BULKSOIL	9.31093	2.77211		ALFISOLS	12.3081	5.1352		Asha	0.307559	-5.34712		FLOWERING	14.6814	0.835349			BULKSOIL	15.4618	6.71459		ALFISOLS	12.8655	3.61167		Asha	1.0381	-4.41389		FLOWERING	17.5617	-2.19295			BULKSOIL	18.3054	10.9147		ALFISOLS	18.8097	1.90452		Asha	2.70185
						BULKSOIL	10.3929	-3.44452		ALFISOLS	-1.74353	1.07669		Asha	-0.616001	-9.33755		FLOWERING	10.5035	-1.19086			BULKSOIL	14.6414	-2.92111		ALFISOLS	-1.02234	5.13806		Asha	-3.08485	-7.72476		FLOWERING	10.0962	-2.79406			BULKSOIL	21.0647	-4.2821		ALFISOLS	-2.09256	7.60519		Asha	1.14599
						BULKSOIL	11.6943	1.23658		ALFISOLS	2.30315	-1.8425		Asha	2.46541	-2.90769		FLOWERING	15.0068	-1.26605			BULKSOIL	21.8073	2.70849		ALFISOLS	4.28164	-2.18035		Asha	-1.25442	-3.00697		FLOWERING	24.4152	-2.77536			BULKSOIL	26.642	4.23405		ALFISOLS	5.28088	2.31379		Asha	-3.2813
						BULKSOIL	6.74893	-0.210747		ALFISOLS	12.1599	-0.354446		Asha	2.23868	-3.69273		FLOWERING	15.54	-3.85362			BULKSOIL	13.0556	3.61483		ALFISOLS	18.078	1.06548		Asha	-3.33096	-0.885165		FLOWERING	20.3381	-6.76226			BULKSOIL	16.9882	4.58268		ALFISOLS	18.9433	4.03045		Asha	-5.75472
						BULKSOIL	11.6145	5.70759		ALFISOLS	2.98302	1.51891		Asha	5.82336	-5.72361		FLOWERING	17.5258	-2.54139			BULKSOIL	17.7824	6.91969		ALFISOLS	2.35153	3.58581		Asha	5.30004	-4.06047		FLOWERING	23.8457	-5.24494			BULKSOIL	23.2936	6.58127		ALFISOLS	4.29452	6.42171		Asha	3.74437
						BULKSOIL	10.5109	0.0138055		ALFISOLS	8.34561	0.516608		Asha	3.36222	-7.11338		FLOWERING	15.3642	-2.11195			BULKSOIL	15.8475	0.27508		ALFISOLS	7.23477	3.96032		Asha	2.94143	-3.70851		FLOWERING	22.0347	-4.71456			BULKSOIL	21.6864	1.52379		ALFISOLS	7.87179	5.26024		Asha	4.47213
						BULKSOIL	4.11893	5.08026		ALFISOLS	-0.879434	4.01324		Asha	-3.40431	3.02186		FLOWERING	8.03902	0.216524			BULKSOIL	6.23024	10.2727		ALFISOLS	1.64473	4.6864		Asha	-2.70914	3.71094		FLOWERING	8.99727	-2.85259			BULKSOIL	6.70889	11.3345		ALFISOLS	-0.284237	6.87714		Asha	-8.125
						BULKSOIL	5.57829	6.34542		ALFISOLS	-2.00228	3.32379		Asha	-6.57513	1.16318		FLOWERING	5.90437	-4.55101			BULKSOIL	7.64366	9.47158		ALFISOLS	-1.70648	5.96112		Asha	-8.38572	1.49567		FLOWERING	9.5431	-9.16671			BULKSOIL	10.4732	10.589		ALFISOLS	-4.13763	9.15208		Asha	-13.1441
						BULKSOIL	2.86957	10.5681		ALFISOLS	1.85649	-0.48241		Asha	-8.57508	4.36653		FLOWERING	6.94199	-4.38496			BULKSOIL	9.98888	16.9964		ALFISOLS	0.661126	1.82099		Asha	-12.4576	5.04006		FLOWERING	7.70373	-6.89298			BULKSOIL	13.1246	17.2507		ALFISOLS	-2.14651	3.74582		Asha	-17.4506
						BULKSOIL	3.6246	6.13051		ALFISOLS	6.66893	5.66571		Asha	-8.32013	-5.07983		FLOWERING	9.563	-5.77178			BULKSOIL	10.2714	12.5915		ALFISOLS	8.00167	10.0736		Asha	-10.772	-3.95659		FLOWERING	9.78256	-8.45559			BULKSOIL	12.9968	15.6323		ALFISOLS	9.17222	11.0108		Asha	-13.886
						BULKSOIL	5.20813	4.75439		ALFISOLS	1.47701	1.3494		Asha	-4.67087	-0.214635		FLOWERING	9.40764	-6.67116			BULKSOIL	11.2628	9.39786		ALFISOLS	3.20041	5.50735		Asha	-6.02729	1.71472		FLOWERING	12.342	-8.18562			BULKSOIL	14.0008	8.0565		ALFISOLS	1.73102	7.02845		Asha	-9.82412
						BULKSOIL	10.1871	4.67418		ALFISOLS	1.26993	-0.469922		Asha	-10.0649	-1.29719		FLOWERING	9.80989	-5.7682			BULKSOIL	13.5119	8.44079		ALFISOLS	2.32244	3.24704		Asha	-11.3727	0.153827		FLOWERING	14.6438	-12.1345			BULKSOIL	16.9056	10.1843		ALFISOLS	-1.51049	3.3706		Asha	-15.1958
						BULKSOIL	2.08102	4.44032		ALFISOLS	-3.40431	3.02186		Asha	-15.8744	2.90436		FLOWERING	11.2998	-6.73932			BULKSOIL	4.12122	6.14572		ALFISOLS	-2.70914	3.71094		Asha	-17.7666	9.63056		FLOWERING	10.9661	-14.7173			BULKSOIL	4.06274	6.20816		ALFISOLS	-8.125	6.89616		Asha	-19.691
						BULKSOIL	13.0552	7.96331		ALFISOLS	-6.57513	1.16318		Asha	-12.0115	-1.77386		FLOWERING	10.3535	-5.55685			BULKSOIL	18.5964	10.062		ALFISOLS	-8.38572	1.49567		Asha	-10.6421	3.61163		FLOWERING	9.75569	-10.8865			BULKSOIL	22.5399	11.5265		ALFISOLS	-13.1441	5.25192		Asha	-11.0928
						BULKSOIL	6.07069	7.34896		ALFISOLS	-8.57508	4.36653		Asha	-21.0622	8.36255		FLOWERING	11.6742	-5.16505			BULKSOIL	13.545	12.3854		ALFISOLS	-12.4576	5.04006		Asha	-21.5381	14.1773		FLOWERING	16.022	-9.46155			BULKSOIL	16.2478	14.4494		ALFISOLS	-17.4506	6.80156		Asha	-24.8641
						BULKSOIL	9.84801	2.39993		ALFISOLS	-8.32013	-5.07983		Asha	-9.07963	5.27291		FLOWERING	11.0998	-6.49987			BULKSOIL	13.8152	7.31777		ALFISOLS	-10.772	-3.95659		Asha	-9.46727	5.64341		FLOWERING	14.5844	-11.2604			BULKSOIL	18.5572	4.06647		ALFISOLS	-13.886	-2.85943		Asha	-11.7778
						BULKSOIL	10.2452	5.69929		ALFISOLS	-4.67087	-0.214635		Asha	-24.17	13.6241		FLOWERING	10.9605	-2.30452			BULKSOIL	14.7896	8.14736		ALFISOLS	-6.02729	1.71472		Asha	-17.627	12.212		FLOWERING	17.7388	-4.82752			BULKSOIL	15.7718	8.19815		ALFISOLS	-9.82412	4.27459		Asha	-20.828
						BULKSOIL	7.96208	6.19578		ALFISOLS	-15.6533	-5.37898		Asha	-8.63468	12.5191		FLOWERING	10.5481	-4.18124			BULKSOIL	13.1954	6.802		ALFISOLS	-18.9578	2.39158		Asha	-13.1541	11.1879		FLOWERING	12.0374	-8.60304			BULKSOIL	16.3828	7.68801		ALFISOLS	-22.169	8.5214		Asha	-16.0642
						BULKSOIL	6.06945	7.12551		ALFISOLS	-11.5295	-9.034		Asha	-13.3874	6.33493		FLOWERING	8.89656	0.414141			BULKSOIL	10.9566	11.9107		ALFISOLS	-12.2896	-4.51928		Asha	-10.403	7.87006		FLOWERING	13.9113	-4.27245			BULKSOIL	10.763	14.8322		ALFISOLS	-15.7215	-2.00018		Asha	-15.2376
						BULKSOIL	9.48252	3.90049		ALFISOLS	-10.3446	3.05126		Asha	-14.8057	0.380365		FLOWERING	6.91666	0.620239			BULKSOIL	14.8067	8.90331		ALFISOLS	-10.733	3.36124		Asha	-15.7386	4.75595		FLOWERING	9.25126	-1.36188			BULKSOIL	15.0753	11.6448		ALFISOLS	-15.0979	6.30449		Asha	-13.7233
						BULKSOIL	6.49115	6.66651		ALFISOLS	-10.5202	-5.02552		Asha	-12.6668	2.84415		FLOWERING	11.9953	2.00973			BULKSOIL	11.2534	12.6021		ALFISOLS	-17.2319	-2.80625		Asha	-16.7817	5.37821		FLOWERING	15.0272	-4.78273			BULKSOIL	14.3609	14.5212		ALFISOLS	-17.5319	1.42227		Asha	-23.6917
						BULKSOIL	6.02201	11.6286		ALFISOLS	-25.7566	-11.8366		Asha	-10.6875	-1.40486		FLOWERING	13.7556	0.448331			BULKSOIL	10.1677	14.5749		ALFISOLS	-20.7353	-6.18694		Asha	-14.4784	2.35046		FLOWERING	17.1145	-6.53944			BULKSOIL	12.0684	17.3243		ALFISOLS	-22.162	0.770216		Asha	-19.1691
						BULKSOIL	7.32841	8.44763		ALFISOLS	-20.4782	-8.38698		Asha	-9.91245	-4.82578		FLOWERING	12.5729	1.06704			BULKSOIL	11.8983	14.34		ALFISOLS	-21.2312	-3.53189		Asha	-13.3986	-1.64134		FLOWERING	15.5358	-3.4306			BULKSOIL	14.0321	15.8203		ALFISOLS	-24.3412	0.930207		Asha	-18.4776
						BULKSOIL	7.8522	7.63006		ALFISOLS	-24.2667	-0.386271		Asha	-16.3229	2.08004		FLOWERING	9.83937	-1.38495			BULKSOIL	8.61008	11.0979		ALFISOLS	-26.131	0.900775		Asha	-13.8859	9.55003		FLOWERING	15.2532	-3.3662			BULKSOIL	13.362	13.8589		ALFISOLS	-28.9573	7.19169		Asha	-16.0689
						BULKSOIL	9.05636	0.86998		ALFISOLS	-15.9223	3.54142		Asha	-13.6648	5.2146		FLOWERING	4.88346	6.69513			BULKSOIL	11.7925	3.45604		ALFISOLS	-16.3751	0.66978		Asha	-22.6651	4.98481		FLOWERING	9.75996	9.60783			BULKSOIL	20.8496	1.64632		ALFISOLS	-20.7543	7.65286		Asha	-25.7026
						BULKSOIL	7.54883	6.34474		ALFISOLS	-15.6813	8.78007		Asha	-15.6305	7.27068		FLOWERING	7.20393	6.35692			BULKSOIL	14.4208	8.69656		ALFISOLS	-14.868	6.02385		Asha	-22.6612	6.2936		FLOWERING	11.2456	11.1177			BULKSOIL	13.5946	12.8409		ALFISOLS	-21.2314	10.1398		Asha	-22.204
						BULKSOIL	7.88227	5.35484		ALFISOLS	3.44703	2.53018		Asha	-10.5028	5.80772		FLOWERING	4.44061	6.47375			BULKSOIL	12.9982	10.1929		ALFISOLS	1.44302	3.25066		Asha	-17.8269	5.03662		FLOWERING	7.64763	10.7168			BULKSOIL	14.3358	13.1522		ALFISOLS	-3.34315	5.80352		Asha	-20.3663
						BULKSOIL	7.0753	6.19229		ALFISOLS	-7.24429	10.1202		Asha	-9.97148	-1.10882		FLOWERING	8.17561	0.558609			BULKSOIL	13.9882	9.41812		ALFISOLS	-6.2333	10.9427		Asha	-11.3613	3.69107		FLOWERING	10.9247	-0.289775			BULKSOIL	13.4407	9.133		ALFISOLS	-10.2602	14.342		Asha	-12.4789
						BULKSOIL	9.20465	3.49771		ALFISOLS	-4.94498	-1.81521		Asha	-18.7195	1.2367		FLOWERING	4.8336	8.46191			BULKSOIL	12.6711	5.75523		ALFISOLS	-8.80493	-1.325		Asha	-20.1957	2.74974		FLOWERING	10.4948	13.4332			BULKSOIL	13.627	7.09215		ALFISOLS	-15.1469	-1.49626		Asha	-22.6032
						BULKSOIL	6.95732	6.20117		ALFISOLS	-8.63468	12.5191		Asha	-19.4405	5.70944		FLOWERING	7.27297	6.59712			BULKSOIL	10.064	6.33203		ALFISOLS	-13.1541	11.1879		Asha	-21.2014	8.48765		FLOWERING	11.3019	11.0561			BULKSOIL	9.35671	10.951		ALFISOLS	-16.0642	13.6341		Asha	-26.4383
						BULKSOIL	7.5739	4.51619		ALFISOLS	-13.6648	5.2146		Asha	-7.79816	2.84765		FLOWERING	11.2676	0.933718			BULKSOIL	13.4834	8.09546		ALFISOLS	-22.6651	4.98481		Asha	-12.5696	9.79159		FLOWERING	14.8995	-1.89286			BULKSOIL	14.0962	10.7878		ALFISOLS	-25.7026	5.46496		Asha	-16.0373
						BULKSOIL	7.14982	6.83303		ALFISOLS	-15.6305	7.27068		Asha	-15.0146	-0.348907		FLOWERING	8.82358	-1.19991			BULKSOIL	10.7938	11.1008		ALFISOLS	-22.6612	6.2936		Asha	-17.3121	5.33546		FLOWERING	10.594	-5.97469			BULKSOIL	12.1423	13.8086		ALFISOLS	-22.204	6.39038		Asha	-19.2575
						BULKSOIL	7.48733	5.47727		ALFISOLS	-10.5028	5.80772		Asha	-9.72275	6.62367		FLOWERING	10.8997	0.678756			BULKSOIL	11.729	9.39945		ALFISOLS	-17.8269	5.03662		Asha	-6.53491	12.7697		FLOWERING	13.7424	-1.05086			BULKSOIL	13.3714	10.198		ALFISOLS	-20.3663	5.47977		Asha	-9.26356
						BULKSOIL	8.3011	6.69272		ALFISOLS	-9.97148	-1.10882		Asha	-17.8419	7.69766		FLOWERING	12.7225	-0.211165			BULKSOIL	11.6461	11.246		ALFISOLS	-11.3613	3.69107		Asha	-13.726	11.2842		FLOWERING	17.7247	-5.92712			BULKSOIL	11.9393	12.6079		ALFISOLS	-12.4789	4.2872		Asha	-18.2699
						BULKSOIL	9.43974	6.0123		ALFISOLS	-18.7195	1.2367		Asha	-8.64402	7.90928		FLOWERING	7.8395	-0.00380659			BULKSOIL	13.887	8.88724		ALFISOLS	-20.1957	2.74974		Asha	-8.62622	13.9426		FLOWERING	9.96129	-4.02633			BULKSOIL	13.7187	13.9929		ALFISOLS	-22.6032	1.41834		Asha	-10.0639
						BULKSOIL	6.40137	5.13451		ALFISOLS	-19.4405	5.70944		Asha	-8.1458	0.0349987		FLOWERING	12.6975	6.15285			BULKSOIL	12.3103	10.9028		ALFISOLS	-21.2014	8.48765		Asha	-10.2224	8.20377		FLOWERING	19.2371	1.20961			BULKSOIL	11.1633	13.4892		ALFISOLS	-26.4383	9.43559		Asha	-14.1722
						BULKSOIL	7.97926	7.3229		ALFISOLS	-16.589	2.3779		Asha	-19.2076	2.71042		FLOWERING	9.083	3.26051			BULKSOIL	11.0715	9.49366		ALFISOLS	-17.2485	7.66516		Asha	-24.3834	9.04308		FLOWERING	9.74841	4.83921			BULKSOIL	10.2033	11.7178		ALFISOLS	-21.1977	7.65577		Asha	-23.565
						BULKSOIL	4.42047	6.81765		ALFISOLS	-24.4799	0.820512		Asha	-17.7046	2.86765		FLOWERING	14.826	3.67649			BULKSOIL	9.70625	9.80422		ALFISOLS	-27.3898	4.66081		Asha	-22.6068	6.37067		FLOWERING	20.6138	4.21724			BULKSOIL	11.0948	12.5057		ALFISOLS	-29.6873	4.24801		Asha	-22.4241
						BULKSOIL	6.80464	5.53541		ALFISOLS	-13.2287	-1.54209		Asha	-18.9604	3.87878		FLOWERING	15.8509	3.92228			BULKSOIL	8.28771	8.91272		ALFISOLS	-19.8697	2.26262		Asha	-25.1225	9.85568		FLOWERING	20.8693	5.31103			BULKSOIL	11.358	12.0101		ALFISOLS	-21.4673	4.77394		Asha	-26.2166
						BULKSOIL	6.31907	5.24436		ALFISOLS	-16.2371	-3.07727		Asha	-17.2109	6.50049		FLOWERING	11.8745	2.58238			BULKSOIL	13.0536	7.20772		ALFISOLS	-17.6702	3.64103		Asha	-21.9779	9.35904		FLOWERING	14.9313	5.95163			BULKSOIL	12.3409	11.8127		ALFISOLS	-23.8358	8.18274		Asha	-25.3202
						BULKSOIL	6.50324	5.33634		ALFISOLS	-17.8288	0.965011		Asha	-14.4044	3.13922		FLOWERING	11.633	6.9188			BULKSOIL	8.64892	9.59372		ALFISOLS	-23.036	5.07418		Asha	-21.9798	6.98398		FLOWERING	19.326	6.30397			BULKSOIL	9.59828	9.84667		ALFISOLS	-28.6748	3.35956		Asha	-25.2387
						BULKSOIL	6.94861	6.496		ALFISOLS	-25.1774	4.43447		Asha	-15.4103	-1.03021		FLOWERING	11.0522	2.19709			BULKSOIL	9.31079	12.0723		ALFISOLS	-27.6804	9.78553		Asha	-21.0815	5.67124		FLOWERING	10.645	6.03509			BULKSOIL	8.04039	14.1426		ALFISOLS	-31.6993	10.0879		Asha	-24.2894
						BULKSOIL	15.1563	-7.80222		ALFISOLS	-13.4121	-5.33152		ASHA	9.05636	0.86998		FLOWERING	10.8418	-7.25846			BULKSOIL	17.6243	-11.448		ALFISOLS	-17.7311	-1.13532		ASHA	11.7925	3.45604		FLOWERING	12.0813	-11.4643			BULKSOIL	24.1006	-9.07968		ALFISOLS	-22.9247	2.21548		ASHA	20.8496
						BULKSOIL	15.9627	3.36147		ALFISOLS	-15.6793	4.99284		ASHA	7.54883	6.34474		FLOWERING	11.2363	-5.63533			BULKSOIL	20.5693	-1.8858		ALFISOLS	-19.1757	5.51299		ASHA	14.4208	8.69656		FLOWERING	13.7466	-7.10827			BULKSOIL	23.8146	-3.06033		ALFISOLS	-25.0357	7.5081		ASHA	13.5946
						BULKSOIL	15.6887	-3.54556		ALFISOLS	-11.5445	-2.97769		ASHA	7.88227	5.35484		FLOWERING	10.8279	-7.29632			BULKSOIL	19.803	-7.2595		ALFISOLS	-16.3863	-1.20439		ASHA	12.9982	10.1929		FLOWERING	13.0506	-10.4996			BULKSOIL	25.1386	-10.299		ALFISOLS	-18.3612	-0.22093		ASHA	14.3358
						BULKSOIL	16.9496	0.926351		ALFISOLS	-13.86	2.22479		ASHA	7.0753	6.19229		FLOWERING	12.3613	-7.56037			BULKSOIL	21.3342	-5.31151		ALFISOLS	-21.0056	2.5745		ASHA	13.9882	9.41812		FLOWERING	11.6179	-15.1804			BULKSOIL	27.1662	-6.70916		ALFISOLS	-22.5569	5.95894		ASHA	13.4407
						BULKSOIL	13.7704	-3.89449		ALFISOLS	-17.9545	-7.60156		ASHA	9.20465	3.49771		FLOWERING	10.1777	-7.82325			BULKSOIL	19.1575	-8.24061		ALFISOLS	-20.1241	-1.74146		ASHA	12.6711	5.75523		FLOWERING	13.1546	-11.6479			BULKSOIL	22.657	-9.08943		ALFISOLS	-24.9052	1.27926		ASHA	13.627
						BULKSOIL	15.3733	-2.32883		ALFISOLS	-18.5629	-3.86671		ASHA	6.95732	6.20117		FLOWERING	10.9514	-6.75094			BULKSOIL	15.378	-6.23586		ALFISOLS	-21.2302	-0.92367		ASHA	10.064	6.33203		FLOWERING	17.0681	-7.51021			BULKSOIL	21.9127	-4.75265		ALFISOLS	-26.135	0.543989		ASHA	9.35671
						BULKSOIL	13.7166	-4.60342		ALFISOLS	9.05636	0.86998		ASHA	15.1563	-7.80222		FLOWERING	14.0511	-5.87692			BULKSOIL	20.3001	-8.14605		ALFISOLS	11.7925	3.45604		ASHA	17.6243	-11.448		FLOWERING	10.804	-10.2656			BULKSOIL	24.8827	-5.5371		ALFISOLS	20.8496	1.64632		ASHA	24.1006
						BULKSOIL	14.6527	-2.42399		ALFISOLS	7.54883	6.34474		ASHA	15.9627	3.36147		FLOWERING	10.7239	-1.20428			BULKSOIL	20.0006	-7.35074		ALFISOLS	14.4208	8.69656		ASHA	20.5693	-1.8858		FLOWERING	7.75625	-5.76473			BULKSOIL	25.4576	-7.09728		ALFISOLS	13.5946	12.8409		ASHA	23.8146
						BULKSOIL	12.7337	-5.39403		ALFISOLS	7.88227	5.35484		ASHA	15.6887	-3.54556		FLOWERING	9.37323	-7.38972			BULKSOIL	16.9878	-4.05131		ALFISOLS	12.9982	10.1929		ASHA	19.803	-7.2595		FLOWERING	3.62479	-16.7723			BULKSOIL	23.543	-3.64545		ALFISOLS	14.3358	13.1522		ASHA	25.1386
						BULKSOIL	14.2466	-6.28317		ALFISOLS	7.0753	6.19229		ASHA	16.9496	0.926351		FLOWERING	11.3651	-3.41127			BULKSOIL	17.9988	-4.1731		ALFISOLS	13.9882	9.41812		ASHA	21.3342	-5.31151		FLOWERING	10.8189	-7.68283			BULKSOIL	23.5865	-2.17237		ALFISOLS	13.4407	9.133		ASHA	27.1662
						BULKSOIL	14.6927	-1.38533		ALFISOLS	9.20465	3.49771		ASHA	13.7704	-3.89449		FLOWERING	12.9403	-3.93998			BULKSOIL	19.9663	-4.07568		ALFISOLS	12.6711	5.75523		ASHA	19.1575	-8.24061		FLOWERING	14.3805	-13.4234			BULKSOIL	27.3427	-5.49647		ALFISOLS	13.627	7.09215		ASHA	22.657
						BULKSOIL	14.3291	-5.57115		ALFISOLS	6.95732	6.20117		ASHA	15.3733	-2.32883		FLOWERING	8.72105	-9.48895			BULKSOIL	21.8526	-6.33522		ALFISOLS	10.064	6.33203		ASHA	15.378	-6.23586		FLOWERING	8.98931	-12.1617			BULKSOIL	27.3751	-6.76264		ALFISOLS	9.35671	10.951		ASHA	21.9127
						BULKSOIL	14.6814	0.835349		ALFISOLS	7.5739	4.51619		ASHA	8.03902	0.216524		FLOWERING	7.06936	-2.71002			BULKSOIL	17.5617	-2.19295		ALFISOLS	13.4834	8.09546		ASHA	8.99727	-2.85259		FLOWERING	3.08445	-11.3664			BULKSOIL	20.6445	-1.39663		ALFISOLS	14.0962	10.7878		ASHA	10.6504
						BULKSOIL	10.5035	-1.19086		ALFISOLS	7.14982	6.83303		ASHA	5.90437	-4.55101		FLOWERING	12.9445	-7.92014			BULKSOIL	10.0962	-2.79406		ALFISOLS	10.7938	11.1008		ASHA	9.5431	-9.16671		FLOWERING	11.6655	-11.6199			BULKSOIL	16.1607	-6.61702		ALFISOLS	12.1423	13.8086		ASHA	18.0264
						BULKSOIL	15.0068	-1.26605		ALFISOLS	7.48733	5.47727		ASHA	6.94199	-4.38496		FLOWERING	13.283	-8.44617			BULKSOIL	24.4152	-2.77536		ALFISOLS	11.729	9.39945		ASHA	7.70373	-6.89298		FLOWERING	12.3331	-12.5863			BULKSOIL	28.742	-2.71463		ALFISOLS	13.3714	10.198		ASHA	19.2717
						BULKSOIL	15.54	-3.85362		ALFISOLS	8.3011	6.69272		ASHA	9.563	-5.77178		FLOWERING	5.13305	-8.45872			BULKSOIL	20.3381	-6.76226		ALFISOLS	11.6461	11.246		ASHA	9.78256	-8.45559		FLOWERING	1.99288	-14.9429			BULKSOIL	27.2199	-5.89912		ALFISOLS	11.9393	12.6079		ASHA	16.4532
						BULKSOIL	17.5258	-2.54139		ALFISOLS	9.43974	6.0123		ASHA	9.40764	-6.67116		FLOWERING	8.4331	-7.1194			BULKSOIL	23.8457	-5.24494		ALFISOLS	13.887	8.88724		ASHA	12.342	-8.18562		FLOWERING	5.61195	-10.6108			BULKSOIL	32.4895	-4.17114		ALFISOLS	13.7187	13.9929		ASHA	19.1455
						BULKSOIL	15.3642	-2.11195		ALFISOLS	6.40137	5.13451		ASHA	9.80989	-5.7682		FLOWERING	12.9351	-7.82637			BULKSOIL	22.0347	-4.71456		ALFISOLS	12.3103	10.9028		ASHA	14.6438	-12.1345		FLOWERING	13.3872	-12.3642			BULKSOIL	28.4196	-3.9131		ALFISOLS	11.1633	13.4892		ASHA	16.35
						BULKSOIL	8.03902	0.216524		ALFISOLS	7.97926	7.3229		ASHA	4.88346	6.69513		FLOWERING	-1.66055	-0.132629			BULKSOIL	8.99727	-2.85259		ALFISOLS	11.0715	9.49366		ASHA	9.75996	9.60783		FLOWERING	-1.16521	2.89259			BULKSOIL	10.6504	-4.29956		ALFISOLS	10.2033	11.7178		ASHA	10.4823
						BULKSOIL	5.90437	-4.55101		ALFISOLS	4.42047	6.81765		ASHA	7.20393	6.35692		FLOWERING	5.40783	-2.34215			BULKSOIL	9.5431	-9.16671		ALFISOLS	9.70625	9.80422		ASHA	11.2456	11.1177		FLOWERING	4.44671	-2.41215			BULKSOIL	18.0264	-14.0164		ALFISOLS	11.0948	12.5057		ASHA	12.6569
						BULKSOIL	6.94199	-4.38496		ALFISOLS	6.80464	5.53541		ASHA	4.44061	6.47375		FLOWERING	1.77533	-2.0094			BULKSOIL	7.70373	-6.89298		ALFISOLS	8.28771	8.91272		ASHA	7.64763	10.7168		FLOWERING	3.87326	-0.980777			BULKSOIL	19.2717	-13.8096		ALFISOLS	11.358	12.0101		ASHA	7.10166
						BULKSOIL	9.563	-5.77178		ALFISOLS	6.31907	5.24436		ASHA	8.17561	0.558609		FLOWERING	8.40503	-6.10659			BULKSOIL	9.78256	-8.45559		ALFISOLS	13.0536	7.20772		ASHA	10.9247	-0.289775		FLOWERING	8.58593	-9.50595			BULKSOIL	16.4532	-13.6074		ALFISOLS	12.3409	11.8127		ASHA	12.7913
						BULKSOIL	9.40764	-6.67116		ALFISOLS	6.50324	5.33634		ASHA	4.8336	8.46191		FLOWERING	-2.12035	-3.68657			BULKSOIL	12.342	-8.18562		ALFISOLS	8.64892	9.59372		ASHA	10.4948	13.4332		FLOWERING	-0.767178	-0.923022			BULKSOIL	19.1455	-11.8642		ALFISOLS	9.59828	9.84667		ASHA	9.31346
						BULKSOIL	9.80989	-5.7682		ALFISOLS	6.94861	6.496		ASHA	7.27297	6.59712		FLOWERING	7.25046	-9.58664			BULKSOIL	14.6438	-12.1345		ALFISOLS	9.31079	12.0723		ASHA	11.3019	11.0561		FLOWERING	9.30883	-13.0664			BULKSOIL	16.35	-14.2776		ALFISOLS	8.04039	14.1426		ASHA	10.8473
						BULKSOIL	11.2998	-6.73932		ALFISOLS	4.88346	6.69513		ASHA	10.8418	-7.25846		FLOWERING	7.3988	-4.42474			BULKSOIL	10.9661	-14.7173		ALFISOLS	9.75996	9.60783		ASHA	12.0813	-11.4643		FLOWERING	5.98233	-8.72925			BULKSOIL	12.353	-15.2119		ALFISOLS	10.4823	14.4434		ASHA	15.2721
						BULKSOIL	10.3535	-5.55685		ALFISOLS	7.20393	6.35692		ASHA	11.2363	-5.63533		FLOWERING	11.2336	-7.32816			BULKSOIL	9.75569	-10.8865		ALFISOLS	11.2456	11.1177		ASHA	13.7466	-7.10827		FLOWERING	11.6111	-8.65643			BULKSOIL	16.0386	-12.9613		ALFISOLS	12.6569	10.6501		ASHA	18.8992
						BULKSOIL	11.6742	-5.16505		ALFISOLS	4.44061	6.47375		ASHA	10.8279	-7.29632		FLOWERING	7.23819	-4.28515			BULKSOIL	16.022	-9.46155		ALFISOLS	7.64763	10.7168		ASHA	13.0506	-10.4996		FLOWERING	8.82772	-5.56771			BULKSOIL	22.2617	-10.9335		ALFISOLS	7.10166	13.6714		ASHA	17.0354
						BULKSOIL	11.0998	-6.49987		ALFISOLS	8.17561	0.558609		ASHA	12.3613	-7.56037		FLOWERING	9.27595	-8.91967			BULKSOIL	14.5844	-11.2604		ALFISOLS	10.9247	-0.289775		ASHA	11.6179	-15.1804		FLOWERING	12.3571	-14.1158			BULKSOIL	17.1813	-15.9276		ALFISOLS	12.7913	5.95865		ASHA	11.9088
						BULKSOIL	10.9605	-2.30452		ALFISOLS	4.8336	8.46191		ASHA	10.1777	-7.82325		FLOWERING	11.7479	-2.83			BULKSOIL	17.7388	-4.82752		ALFISOLS	10.4948	13.4332		ASHA	13.1546	-11.6479		FLOWERING	13.4968	-4.67133			BULKSOIL	22.9779	-5.63966		ALFISOLS	9.31346	12.9667		ASHA	15.0004
						BULKSOIL	10.5481	-4.18124		ALFISOLS	7.27297	6.59712		ASHA	10.9514	-6.75094		FLOWERING	10.958	-4.00702			BULKSOIL	12.0374	-8.60304		ALFISOLS	11.3019	11.0561		ASHA	17.0681	-7.51021		FLOWERING	12.4494	-6.71405			BULKSOIL	17.0981	-11.3881		ALFISOLS	10.8473	10.7353		ASHA	17.6787
						BULKSOIL	8.89656	0.414141		ALFISOLS	11.2676	0.933718		ASHA	-1.66055	-0.132629		FLOWERING	11.7597	-4.20217			BULKSOIL	13.9113	-4.27245		ALFISOLS	14.8995	-1.89286		ASHA	-1.16521	2.89259		FLOWERING	13.5655	-6.51229			BULKSOIL	18.7834	-3.35331		ALFISOLS	18.927	-0.324868		ASHA	-2.26107
						BULKSOIL	6.91666	0.620239		ALFISOLS	8.82358	-1.19991		ASHA	5.40783	-2.34215		FLOWERING	5.23498	-5.76809			BULKSOIL	9.25126	-1.36188		ALFISOLS	10.594	-5.97469		ASHA	4.44671	-2.41215		FLOWERING	8.91032	-10.5954			BULKSOIL	10.0974	-3.72402		ALFISOLS	15.8553	-9.78301		ASHA	3.64864
						BULKSOIL	11.9953	2.00973		ALFISOLS	10.8997	0.678756		ASHA	1.77533	-2.0094		FLOWERING	7.22919	-11.0485			BULKSOIL	15.0272	-4.78273		ALFISOLS	13.7424	-1.05086		ASHA	3.87326	-0.980777		FLOWERING	8.74949	-13.462			BULKSOIL	17.7132	-8.38576		ALFISOLS	15.8114	-1.19068		ASHA	1.22499
						BULKSOIL	13.7556	0.448331		ALFISOLS	12.7225	-0.211165		ASHA	8.40503	-6.10659		FLOWERING	9.86781	-5.66885			BULKSOIL	17.1145	-6.53944		ALFISOLS	17.7247	-5.92712		ASHA	8.58593	-9.50595		FLOWERING	13.6139	-10.7157			BULKSOIL	20.9043	-9.25021		ALFISOLS	27.5243	-7.80889		ASHA	4.2434
						BULKSOIL	12.5729	1.06704		ALFISOLS	7.8395	-0.00380659		ASHA	-2.12035	-3.68657		FLOWERING	12.4645	-5.962			BULKSOIL	15.5358	-3.4306		ALFISOLS	9.96129	-4.02633		ASHA	-0.767178	-0.923022		FLOWERING	13.983	-12.6835			BULKSOIL	19.1105	-6.47722		ALFISOLS	12.1837	-3.34241		ASHA	-1.04984
						BULKSOIL	9.83937	-1.38495		ALFISOLS	12.6975	6.15285		ASHA	7.25046	-9.58664		FLOWERING	10.547	-6.2535			BULKSOIL	15.2532	-3.3662		ALFISOLS	19.2371	1.20961		ASHA	9.30883	-13.0664		FLOWERING	11.7823	-14.5396			BULKSOIL	23.4631	-6.27066		ALFISOLS	26.4622	0.560922		ASHA	9.6715
						Endosphere	-13.6648	5.2146		ALFISOLS	9.083	3.26051		ASHA	2.10054	-2.26552		FLOWERING	2.10054	-2.26552			Endosphere	-22.6651	4.98481		ALFISOLS	9.74841	4.83921		ASHA	0.0650344	-7.00073		FLOWERING	0.0650344	-7.00073			Endosphere	-25.7026	5.46496		ALFISOLS	15.3245	4.73416		ASHA	-0.843281
						Endosphere	-15.6305	7.27068		ALFISOLS	14.826	3.67649		ASHA	-0.375994	0.141288		FLOWERING	-0.375994	0.141288			Endosphere	-22.6612	6.2936		ALFISOLS	20.6138	4.21724		ASHA	-0.0996199	-0.763053		FLOWERING	-0.0996199	-0.763053			Endosphere	-22.204	6.39038		ALFISOLS	25.7864	7.17049		ASHA	-1.0782
						Endosphere	-10.5028	5.80772		ALFISOLS	15.8509	3.92228		ASHA	-6.50934	-3.54668		FLOWERING	-6.50934	-3.54668			Endosphere	-17.8269	5.03662		ALFISOLS	20.8693	5.31103		ASHA	-6.08677	-5.99909		FLOWERING	-6.08677	-5.99909			Endosphere	-20.3663	5.47977		ALFISOLS	23.6696	3.7015		ASHA	-8.25509
						Endosphere	-9.97148	-1.10882		ALFISOLS	11.8745	2.58238		ASHA	-14.857	-9.46051		FLOWERING	-14.857	-9.46051			Endosphere	-11.3613	3.69107		ALFISOLS	14.9313	5.95163		ASHA	-20.3714	-12.0526		FLOWERING	-20.3714	-12.0526			Endosphere	-12.4789	4.2872		ALFISOLS	15.9963	9.05386		ASHA	-20.0531
						Endosphere	-18.7195	1.2367		ALFISOLS	11.633	6.9188		ASHA	2.77081	-6.19273		FLOWERING	2.77081	-6.19273			Endosphere	-20.1957	2.74974		ALFISOLS	19.326	6.30397		ASHA	2.84581	-10.9502		FLOWERING	2.84581	-10.9502			Endosphere	-22.6032	1.41834		ALFISOLS	20.3224	9.09225		ASHA	2.51329
						Endosphere	-19.4405	5.70944		ALFISOLS	11.0522	2.19709		ASHA	0.41344	-0.045111		FLOWERING	0.41344	-0.045111			Endosphere	-21.2014	8.48765		ALFISOLS	10.645	6.03509		ASHA	-5.04828	-12.0154		FLOWERING	-5.04828	-12.0154			Endosphere	-26.4383	9.43559		ALFISOLS	17.2178	3.22831		ASHA	-4.35296
						Endosphere	-16.589	2.3779		ALFISOLS	2.10054	-2.26552		ASHA	-1.40983	-7.62087		FLOWERING	5.05515	0.0296736			Endosphere	-17.2485	7.66516		ALFISOLS	0.0650344	-7.00073		ASHA	-8.68683	-20.0844		FLOWERING	2.71827	-7.5874			Endosphere	-21.1977	7.65577		ALFISOLS	-0.843281	-9.14577		ASHA	-8.26637
						Endosphere	-24.4799	0.820512		ALFISOLS	-0.375994	0.141288		ASHA	-2.8792	-3.9178		FLOWERING	3.68576	-9.55366			Endosphere	-27.3898	4.66081		ALFISOLS	-0.0996199	-0.763053		ASHA	-10.2333	-9.18628		FLOWERING	1.63341	-14.8435			Endosphere	-29.6873	4.24801		ALFISOLS	-1.0782	-5.12449		ASHA	-10.8306
						Endosphere	-13.2287	-1.54209		ALFISOLS	-6.50934	-3.54668		ASHA	2.74038	-6.88592		FLOWERING	3.92959	-7.11476			Endosphere	-19.8697	2.26262		ALFISOLS	-6.08677	-5.99909		ASHA	-2.55813	-10.6816		FLOWERING	2.80282	-13.1103			Endosphere	-21.4673	4.77394		ALFISOLS	-8.25509	-6.29769		ASHA	-2.04424
						Endosphere	-16.2371	-3.07727		ALFISOLS	-14.857	-9.46051		ASHA	-9.96836	-10.9227		FLOWERING	9.80246	-1.82697			Endosphere	-17.6702	3.64103		ALFISOLS	-20.3714	-12.0526		ASHA	-13.7982	-16.4128		FLOWERING	8.82357	-11.5647			Endosphere	-23.8358	8.18274		ALFISOLS	-20.0531	-9.03983		ASHA	-14.9039
						Endosphere	-17.8288	0.965011		ALFISOLS	2.77081	-6.19273		ASHA	-1.6758	-8.78025		FLOWERING	3.9986	-0.31128			Endosphere	-23.036	5.07418		ALFISOLS	2.84581	-10.9502		ASHA	-8.77672	-11.9113		FLOWERING	7.08151	-6.46209			Endosphere	-28.6748	3.35956		ALFISOLS	2.51329	-14.3607		ASHA	-10.9126
						Endosphere	-25.1774	4.43447		ALFISOLS	0.41344	-0.045111		ASHA	-2.01218	-9.2294		FLOWERING	11.1436	-1.81513			Endosphere	-27.6804	9.78553		ALFISOLS	-5.04828	-12.0154		ASHA	-7.54999	-12.2722		FLOWERING	11.7603	-6.60332			Endosphere	-31.6993	10.0879		ALFISOLS	-4.35296	-13.687		ASHA	-8.84422
						Endosphere	-13.4121	-5.33152		ALFISOLS	5.05515	0.0296736		ASHA	2.08587	-5.22614		FLOWERING	3.79118	-7.94478			Endosphere	-17.7311	-1.13532		ALFISOLS	2.71827	-7.5874		ASHA	-0.350733	-8.95268		FLOWERING	4.51097	-9.13773			Endosphere	-22.9247	2.21548		ALFISOLS	1.95433	-8.10567		ASHA	-1.58568
						Endosphere	-15.6793	4.99284		ALFISOLS	3.68576	-9.55366		ASHA	1.28576	-9.35344		FLOWERING	5.9631	-3.91236			Endosphere	-19.1757	5.51299		ALFISOLS	1.63341	-14.8435		ASHA	-2.62511	-13.8079		FLOWERING	7.67906	-11.1502			Endosphere	-25.0357	7.5081		ALFISOLS	3.45554	-14.7887		ASHA	-1.51022
						Endosphere	-11.5445	-2.97769		ALFISOLS	3.92959	-7.11476		ASHA	-1.18608	-6.76087		FLOWERING	-4.98021	-6.40181			Endosphere	-16.3863	-1.20439		ALFISOLS	2.80282	-13.1103		ASHA	-1.93289	-11.0677		FLOWERING	-4.24206	-14.8587			Endosphere	-18.3612	-0.22093		ALFISOLS	3.25474	-12.6992		ASHA	-4.11987
						Endosphere	-13.86	2.22479		ALFISOLS	9.80246	-1.82697		ASHA	-0.327649	-5.94439		FLOWERING	4.79945	-1.2362			Endosphere	-21.0056	2.5745		ALFISOLS	8.82357	-11.5647		ASHA	-4.45789	-11.0754		FLOWERING	7.33696	-6.93538			Endosphere	-22.5569	5.95894		ALFISOLS	9.7303	-10.5852		ASHA	-2.02971
						Endosphere	-17.9545	-7.60156		ALFISOLS	3.9986	-0.31128		ASHA	1.2765	-8.40002		FLOWERING	-0.227256	-5.41971			Endosphere	-20.1241	-1.74146		ALFISOLS	7.08151	-6.46209		ASHA	0.940608	-17.6107		FLOWERING	-0.49269	-11.2411			Endosphere	-24.9052	1.27926		ALFISOLS	7.51849	-8.27405		ASHA	1.08929
						Endosphere	-18.5629	-3.86671		ALFISOLS	11.1436	-1.81513		ASHA	-0.417951	-5.18581		FLOWERING	6.5286	-1.27595			Endosphere	-21.2302	-0.92367		ALFISOLS	11.7603	-6.60332		ASHA	-4.87555	-9.91481		FLOWERING	8.48576	-5.91935			Endosphere	-26.135	0.543989		ALFISOLS	12.8338	-11.1745		ASHA	-4.53484
						Endosphere	-7.79816	2.84765		ALFISOLS	3.79118	-7.94478		ASHA	-10.5031	3.92122		FLOWERING	-1.40983	-7.62087			Endosphere	-12.5696	9.79159		ALFISOLS	4.51097	-9.13773		ASHA	-13.2262	-1.90227		FLOWERING	-8.68683	-20.0844			Endosphere	-16.0373	10.4142		ALFISOLS	5.08693	-12.1633		ASHA	-16.6062
						Endosphere	-15.0146	-0.348907		ALFISOLS	5.9631	-3.91236		ASHA	-10.4343	5.00536		FLOWERING	-2.8792	-3.9178			Endosphere	-17.3121	5.33546		ALFISOLS	7.67906	-11.1502		ASHA	-16.324	-1.12345		FLOWERING	-10.2333	-9.18628			Endosphere	-19.2575	4.0915		ALFISOLS	9.85346	-14.8242		ASHA	-17.5566
						Endosphere	-9.72275	6.62367		ALFISOLS	-4.98021	-6.40181		ASHA	-7.81121	-0.192761		FLOWERING	2.74038	-6.88592			Endosphere	-6.53491	12.7697		ALFISOLS	-4.24206	-14.8587		ASHA	-14.3526	-5.52875		FLOWERING	-2.55813	-10.6816			Endosphere	-9.26356	16.4481		ALFISOLS	-6.09139	-12.1213		ASHA	-16.483
						Endosphere	-17.8419	7.69766		ALFISOLS	4.79945	-1.2362		ASHA	-0.997247	-4.86378		FLOWERING	-9.96836	-10.9227			Endosphere	-13.726	11.2842		ALFISOLS	7.33696	-6.93538		ASHA	-10.8126	-11.717		FLOWERING	-13.7982	-16.4128			Endosphere	-18.2699	5.63705		ALFISOLS	5.12884	-7.61366		ASHA	-11.1806
						Endosphere	-8.64402	7.90928		ALFISOLS	-0.227256	-5.41971		ASHA	-17.005	-3.53746		FLOWERING	-1.6758	-8.78025			Endosphere	-8.62622	13.9426		ALFISOLS	-0.49269	-11.2411		ASHA	-23.4832	-3.85165		FLOWERING	-8.77672	-11.9113			Endosphere	-10.0639	12.1482		ALFISOLS	-1.06858	-12.0277		ASHA	-24.2297
						Endosphere	-8.1458	0.0349987		ALFISOLS	6.5286	-1.27595		ASHA	-7.66249	-0.096349		FLOWERING	-2.01218	-9.2294			Endosphere	-10.2224	8.20377		ALFISOLS	8.48576	-5.91935		ASHA	-11.4804	-3.3149		FLOWERING	-7.54999	-12.2722			Endosphere	-14.1722	9.22977		ALFISOLS	7.59771	-7.11807		ASHA	-17.0852
						Endosphere	-14.0721	4.42193		ALFISOLS	-10.5031	3.92122		ASHA	-12.6267	-2.39826		FLOWERING	-7.28237	-8.90957			Endosphere	-17.7015	9.61051		ALFISOLS	-13.2262	-1.90227		ASHA	-23.138	-0.786958		FLOWERING	-10.498	-14.6481			Endosphere	-19.4614	10.5058		ALFISOLS	-16.6062	-8.08794		ASHA	-23.2476
						Endosphere	-6.9817	6.65131		ALFISOLS	-10.4343	5.00536		ASHA	-10.884	-2.17664		FLOWERING	-17.3289	-8.03783			Endosphere	-5.27415	11.1756		ALFISOLS	-16.324	-1.12345		ASHA	-22.5823	-5.01855		FLOWERING	-18.3876	-10.7327			Endosphere	-8.19815	12.8144		ALFISOLS	-17.5566	-5.37887		ASHA	-23.9615
						Endosphere	-12.2352	7.06367		ALFISOLS	-7.81121	-0.192761		ASHA	-17.0804	-6.51078		FLOWERING	-1.66267	-2.18367			Endosphere	-13.8585	13.2305		ALFISOLS	-14.3526	-5.52875		ASHA	-23.2973	-2.35136		FLOWERING	-4.84766	-15.04			Endosphere	-17.2996	12.4028		ALFISOLS	-16.483	-8.83616		ASHA	-24.3335
						Endosphere	-14.6118	11.5096		ALFISOLS	-0.997247	-4.86378		ASHA	-13.3403	-3.57606		FLOWERING	2.984	-7.49102			Endosphere	-12.1208	12.9578		ALFISOLS	-10.8126	-11.717		ASHA	-20.1297	0.0339405		FLOWERING	-2.29453	-10.8433			Endosphere	-12.901	14.4093		ALFISOLS	-11.1806	-15.0825		ASHA	-19.8596
						Endosphere	-15.9349	3.74765		ALFISOLS	-17.005	-3.53746		ASHA	-12.8969	-5.27965		FLOWERING	-3.91928	-7.09128			Endosphere	-16.2928	5.43267		ALFISOLS	-23.4832	-3.85165		ASHA	-20.9068	-2.10859		FLOWERING	-11.9346	-13.2931			Endosphere	-20.1205	4.63086		ALFISOLS	-24.2297	-3.46519		ASHA	-22.1348
						Endosphere	-19.5322	9.37966		ALFISOLS	-7.66249	-0.096349		ASHA	-8.61346	4.19909		FLOWERING	-3.82943	-5.86206			Endosphere	-21.3217	13.5629		ALFISOLS	-11.4804	-3.3149		ASHA	-17.5162	-1.52073		FLOWERING	-10.6961	-13.5705			Endosphere	-24.8552	14.3513		ALFISOLS	-17.0852	-9.32782		ASHA	-18.4926
						Endosphere	-6.78584	4.08372		ALFISOLS	-9.36109	-2.19296		ASHA	-18.3659	3.67015		FLOWERING	13.0381	-7.77687			Endosphere	-8.07138	7.10408		ALFISOLS	-18.4808	-12.6655		ASHA	-18.879	3.13122		FLOWERING	13.2951	-13.4394			Endosphere	-10.6742	10.7689		ALFISOLS	-14.4613	-17.2114		ASHA	-21.8376
						Endosphere	-12.5333	2.70193		ALFISOLS	-14.5854	-10.9458		ASHA	-11.386	-1.17981		FLOWERING	2.49973	-13.0114			Endosphere	-13.1442	11.9979		ALFISOLS	-19.8692	-11.8477		ASHA	-15.0673	-1.29804		FLOWERING	-5.23563	-14.6879			Endosphere	-19.428	14.3828		ALFISOLS	-19.8459	-16.2497		ASHA	-15.1478
						Endosphere	-18.5218	1.88524		ALFISOLS	-4.92414	-5.65419		ASHA	-15.5762	2.61803		FLOWERING	17.9058	-6.38748			Endosphere	-19.5369	8.76086		ALFISOLS	-11.2791	-6.18102		ASHA	-18.6811	2.87837		FLOWERING	15.3622	-12.5572			Endosphere	-24.2192	9.60271		ALFISOLS	-11.5328	-9.58572		ASHA	-22.7334
						Endosphere	-15.7598	1.83604		ALFISOLS	-0.792727	-9.49263		ASHA	-6.19303	-3.41672		FLOWERING	8.13077	-4.66166			Endosphere	-15.8502	8.29622		ALFISOLS	-8.39421	-16.6007		ASHA	-14.5387	-4.19706		FLOWERING	2.84695	-19.1425			Endosphere	-21.0814	10.5955		ALFISOLS	-10.5961	-20.179		ASHA	-11.6809
						Endosphere	-11.0993	4.07329		ALFISOLS	-10.1491	-5.90223		ASHA	-13.9643	3.17711		FLOWERING	2.12352	-8.01802			Endosphere	-12.6118	10.2389		ALFISOLS	-16.3543	-12.7388		ASHA	-18.2182	0.131135		FLOWERING	-0.777709	-15.9002			Endosphere	-21.4424	10.8098		ALFISOLS	-16.6985	-17.185		ASHA	-20.6589
						Endosphere	-4.41153	1.84781		ALFISOLS	-8.86917	-6.60286		ASHA	-5.89499	-4.79136		FLOWERING	17.9591	-8.70763			Endosphere	-4.78184	9.23696		ALFISOLS	-13.1855	-11.7951		ASHA	-12.9917	-7.38516		FLOWERING	17.618	-11.757			Endosphere	-10.789	14.9313		ALFISOLS	-16.0387	-14.0201		ASHA	-16.4007
						Endosphere	-19.2076	2.71042		ALFISOLS	-6.27565	-3.92074		Durga	15.0152	10.278		FLOWERING	2.08587	-5.22614			Endosphere	-24.3834	9.04308		ALFISOLS	-11.2211	-2.90713		Durga	19.8381	8.51915		FLOWERING	-0.350733	-8.95268			Endosphere	-23.565	10.6404		ALFISOLS	-13.3139	-6.82247		Durga	23.5588
						Endosphere	-17.7046	2.86765		ALFISOLS	-12.9379	-5.86089		Durga	15.5557	2.54824		FLOWERING	1.28576	-9.35344			Endosphere	-22.6068	6.37067		ALFISOLS	-23.0302	-7.75078		Durga	20.9733	3.51788		FLOWERING	-2.62511	-13.8079			Endosphere	-22.4241	9.3336		ALFISOLS	-22.2959	-8.72319		Durga	28.1271
						Endosphere	-18.9604	3.87878		ALFISOLS	-9.73417	-7.11458		Durga	2.62467	9.91425		FLOWERING	-1.18608	-6.76087			Endosphere	-25.1225	9.85568		ALFISOLS	-15.8205	-8.99559		Durga	11.1395	14.9165		FLOWERING	-1.93289	-11.0677			Endosphere	-26.2166	9.14196		ALFISOLS	-17.119	-11.4386		Durga	13.2832
						Endosphere	-17.2109	6.50049		ALFISOLS	-2.92474	-7.06148		Durga	12.5474	4.46087		FLOWERING	-0.327649	-5.94439			Endosphere	-21.9779	9.35904		ALFISOLS	-12.1205	-7.98342		Durga	17.882	5.63568		FLOWERING	-4.45789	-11.0754			Endosphere	-25.3202	10.1097		ALFISOLS	-11.0047	-12.9988		Durga	24.1954
						Endosphere	-14.4044	3.13922		ALFISOLS	-10.8638	-3.49466		Durga	11.3643	10.4802		FLOWERING	1.2765	-8.40002			Endosphere	-21.9798	6.98398		ALFISOLS	-16.2818	-8.85702		Durga	19.017	13.2494		FLOWERING	0.940608	-17.6107			Endosphere	-25.2387	6.13429		ALFISOLS	-18.2915	-10.5057		Durga	23.8704
						Endosphere	-15.4103	-1.03021		ALFISOLS	-2.71139	-4.15159		Durga	10.3436	8.60869		FLOWERING	-0.417951	-5.18581			Endosphere	-21.0815	5.67124		ALFISOLS	-8.3335	-6.72026		Durga	18.3861	13.2062		FLOWERING	-4.87555	-9.91481			Endosphere	-24.2894	3.39624		ALFISOLS	-9.94495	-11.4804		Durga	17.5377
						Endosphere	-13.9375	6.30157		INCEPTISOLS	13.8967	5.71297		Durga	14.5026	4.19478		FLOWERING	-3.51746	-11.1103			Endosphere	-17.2239	11.1482		INCEPTISOLS	19.7915	10.6137		Durga	18.9224	3.75472		FLOWERING	-8.42739	-16.9255			Endosphere	-22.3317	10.6774		INCEPTISOLS	22.5862	13.4164		Durga	19.9266
						Endosphere	-12.7473	1.1083		INCEPTISOLS	17.402	3.56652		Durga	9.14488	3.821		FLOWERING	-5.79511	-10.3667			Endosphere	-17.6167	5.9737		INCEPTISOLS	20.2876	5.94309		Durga	11.3509	7.03284		FLOWERING	-11.6281	-12.5269			Endosphere	-21.5154	7.08515		INCEPTISOLS	21.4221	9.20567		Durga	13.5645
						Endosphere	-16.1503	5.01544		INCEPTISOLS	19.2564	7.19123		Durga	13.3555	3.52584		FLOWERING	-5.45195	-11.85			Endosphere	-20.9996	10.97		INCEPTISOLS	23.5748	2.64078		Durga	19.3448	4.81872		FLOWERING	-8.38907	-19.7419			Endosphere	-25.8011	13.2317		INCEPTISOLS	25.0743	9.42857		Durga	22.1111
						Endosphere	-15.2383	5.99895		INCEPTISOLS	16.1177	3.86268		Durga	14.6511	0.46283		FLOWERING	-9.07115	-14.1974			Endosphere	-17.9679	14.541		INCEPTISOLS	24.3131	5.80462		Durga	18.2199	-0.762414		FLOWERING	-15.0725	-16.107			Endosphere	-22.2486	13.9261		INCEPTISOLS	24.116	11.6809		Durga	24.3263
						Endosphere	-12.4557	7.60604		INCEPTISOLS	17.6613	3.2659		Durga	12.7309	5.84016		FLOWERING	-8.05478	-5.97243			Endosphere	-18.3078	10.3875		INCEPTISOLS	24.4767	4.27332		Durga	16.1033	8.04928		FLOWERING	-11.5065	-7.51817			Endosphere	-25.2995	11.9901		INCEPTISOLS	27.9836	8.05899		Durga	17.196
						Endosphere	-19.1759	6.49708		INCEPTISOLS	19.8937	6.49648		Durga	8.51484	4.94088		FLOWERING	-5.05188	-10.8311			Endosphere	-23.9634	15.3969		INCEPTISOLS	26.9647	2.42516		Durga	11.4581	9.24326		FLOWERING	-7.98377	-15.3438			Endosphere	-28.7469	16.0221		INCEPTISOLS	28.1146	7.99021		Durga	13.1337
						Endosphere	-1.37492	7.97691		INCEPTISOLS	13.2314	1.84148		Durga	2.08102	4.44032		FLOWERING	1.5058	-2.78695			Endosphere	-4.40222	9.18556		INCEPTISOLS	15.3664	7.13721		Durga	4.12122	6.14572		FLOWERING	-0.573536	-7.1579			Endosphere	-7.96684	10.156		INCEPTISOLS	17.6159	6.46016		Durga	4.06274
						Endosphere	-6.10208	9.24963		INCEPTISOLS	12.0233	0.456271		Durga	13.0552	7.96331		FLOWERING	-1.50684	-7.80235			Endosphere	-5.65582	11.3082		INCEPTISOLS	17.2719	1.9715		Durga	18.5964	10.062		FLOWERING	0.358699	-10.813			Endosphere	-8.38804	12.9155		INCEPTISOLS	22.1121	4.77566		Durga	22.5399
						Endosphere	-12.6202	0.0570266		INCEPTISOLS	11.3211	-2.36525		Durga	6.07069	7.34896		FLOWERING	8.72572	-5.24411			Endosphere	-13.9805	4.40584		INCEPTISOLS	17.077	-1.10128		Durga	13.545	12.3854		FLOWERING	6.32782	-11.05			Endosphere	-17.7558	4.44779		INCEPTISOLS	20.1706	-0.377385		Durga	16.2478
						Endosphere	-13.6299	10.8967		INCEPTISOLS	6.87357	4.19775		Durga	9.84801	2.39993		FLOWERING	6.36526	-4.51759			Endosphere	-14.3939	14.4036		INCEPTISOLS	10.4824	8.54081		Durga	13.8152	7.31777		FLOWERING	6.19126	-9.35844			Endosphere	-17.5692	12.2526		INCEPTISOLS	14.0566	8.94874		Durga	18.5572
						Endosphere	-13.8421	8.92968		INCEPTISOLS	14.2208	5.65989		Durga	10.2452	5.69929		FLOWERING	3.69877	-1.81374			Endosphere	-14.8604	12.9026		INCEPTISOLS	17.5707	7.69274		Durga	14.7896	8.14736		FLOWERING	5.60524	-8.81129			Endosphere	-18.9376	10.2097		INCEPTISOLS	22.4793	9.46297		Durga	15.7718
						Endosphere	-10.5591	3.61616		INCEPTISOLS	12.8764	4.27787		Durga	7.96208	6.19578		FLOWERING	0.0687716	-7.71274			Endosphere	-10.494	9.96716		INCEPTISOLS	18.9037	7.54307		Durga	13.1954	6.802		FLOWERING	1.24882	-14.4302			Endosphere	-12.9424	10.3376		INCEPTISOLS	21.1979	7.38391		Durga	16.3828
						ENDOSPHERE	-10.5031	3.92122		INCEPTISOLS	14.5026	4.19478		Durga	12.3081	5.1352		FLOWERING	-10.5031	3.92122			ENDOSPHERE	-13.2262	-1.90227		INCEPTISOLS	18.9224	3.75472		Durga	12.8655	3.61167		FLOWERING	-13.2262	-1.90227			ENDOSPHERE	-16.6062	-8.08794		INCEPTISOLS	19.9266	7.62196		Durga	18.8097
						ENDOSPHERE	-10.4343	5.00536		INCEPTISOLS	9.14488	3.821		Durga	-1.74353	1.07669		FLOWERING	-10.4343	5.00536			ENDOSPHERE	-16.324	-1.12345		INCEPTISOLS	11.3509	7.03284		Durga	-1.02234	5.13806		FLOWERING	-16.324	-1.12345			ENDOSPHERE	-17.5566	-5.37887		INCEPTISOLS	13.5645	7.77631		Durga	-2.09256
						ENDOSPHERE	-7.81121	-0.192761		INCEPTISOLS	13.3555	3.52584		Durga	2.30315	-1.8425		FLOWERING	-7.81121	-0.192761			ENDOSPHERE	-14.3526	-5.52875		INCEPTISOLS	19.3448	4.81872		Durga	4.28164	-2.18035		FLOWERING	-14.3526	-5.52875			ENDOSPHERE	-16.483	-8.83616		INCEPTISOLS	22.1111	6.76112		Durga	5.28088
						ENDOSPHERE	-0.997247	-4.86378		INCEPTISOLS	14.6511	0.46283		Durga	12.1599	-0.354446		FLOWERING	-0.997247	-4.86378			ENDOSPHERE	-10.8126	-11.717		INCEPTISOLS	18.2199	-0.762414		Durga	18.078	1.06548		FLOWERING	-10.8126	-11.717			ENDOSPHERE	-11.1806	-15.0825		INCEPTISOLS	24.3263	1.30826		Durga	18.9433
						ENDOSPHERE	-17.005	-3.53746		INCEPTISOLS	12.7309	5.84016		Durga	2.98302	1.51891		FLOWERING	-17.005	-3.53746			ENDOSPHERE	-23.4832	-3.85165		INCEPTISOLS	16.1033	8.04928		Durga	2.35153	3.58581		FLOWERING	-23.4832	-3.85165			ENDOSPHERE	-24.2297	-3.46519		INCEPTISOLS	17.196	8.86941		Durga	4.29452
						ENDOSPHERE	-7.66249	-0.096349		INCEPTISOLS	8.51484	4.94088		Durga	8.34561	0.516608		FLOWERING	-7.66249	-0.096349			ENDOSPHERE	-11.4804	-3.3149		INCEPTISOLS	11.4581	9.24326		Durga	7.23477	3.96032		FLOWERING	-11.4804	-3.3149			ENDOSPHERE	-17.0852	-9.32782		INCEPTISOLS	13.1337	11.0917		Durga	7.87179
						ENDOSPHERE	-9.36109	-2.19296		INCEPTISOLS	9.31093	2.77211		Durga	-3.09919	-0.151021		FLOWERING	-9.36109	-2.19296			ENDOSPHERE	-18.4808	-12.6655		INCEPTISOLS	15.4618	6.71459		Durga	-5.05352	1.87832		FLOWERING	-18.4808	-12.6655			ENDOSPHERE	-14.4613	-17.2114		INCEPTISOLS	18.3054	10.9147		Durga	-8.38007
						ENDOSPHERE	-14.5854	-10.9458		INCEPTISOLS	10.3929	-3.44452		Durga	6.79875	-2.30825		FLOWERING	-14.5854	-10.9458			ENDOSPHERE	-19.8692	-11.8477		INCEPTISOLS	14.6414	-2.92111		Durga	5.8329	-2.19759		FLOWERING	-19.8692	-11.8477			ENDOSPHERE	-19.8459	-16.2497		INCEPTISOLS	21.0647	-4.2821		Durga	5.11319
						ENDOSPHERE	-4.92414	-5.65419		INCEPTISOLS	11.6943	1.23658		Durga	6.97841	-3.88844		FLOWERING	-4.92414	-5.65419			ENDOSPHERE	-11.2791	-6.18102		INCEPTISOLS	21.8073	2.70849		Durga	8.19517	-5.15835		FLOWERING	-11.2791	-6.18102			ENDOSPHERE	-11.5328	-9.58572		INCEPTISOLS	26.642	4.23405		Durga	6.9185
						ENDOSPHERE	-0.792727	-9.49263		INCEPTISOLS	6.74893	-0.210747		Durga	-2.58068	-1.69992		FLOWERING	-0.792727	-9.49263			ENDOSPHERE	-8.39421	-16.6007		INCEPTISOLS	13.0556	3.61483		Durga	-2.73285	0.115062		FLOWERING	-8.39421	-16.6007			ENDOSPHERE	-10.5961	-20.179		INCEPTISOLS	16.9882	4.58268		Durga	-5.22067
						ENDOSPHERE	-10.1491	-5.90223		INCEPTISOLS	11.6145	5.70759		Durga	-3.0646	-2.40427		FLOWERING	-10.1491	-5.90223			ENDOSPHERE	-16.3543	-12.7388		INCEPTISOLS	17.7824	6.91969		Durga	-3.6019	-2.00526		FLOWERING	-16.3543	-12.7388			ENDOSPHERE	-16.6985	-17.185		INCEPTISOLS	23.2936	6.58127		Durga	-4.78344
						ENDOSPHERE	-8.86917	-6.60286		INCEPTISOLS	10.5109	0.0138055		Durga	-5.43716	3.34875		FLOWERING	-8.86917	-6.60286			ENDOSPHERE	-13.1855	-11.7951		INCEPTISOLS	15.8475	0.27508		Durga	-8.67947	5.63263		FLOWERING	-13.1855	-11.7951			ENDOSPHERE	-16.0387	-14.0201		INCEPTISOLS	21.6864	1.52379		Durga	-14.2393
						ENDOSPHERE	-6.27565	-3.92074		INCEPTISOLS	6.20294	0.0688751		Durga	8.56573	-4.52014		FLOWERING	-6.27565	-3.92074			ENDOSPHERE	-11.2211	-2.90713		INCEPTISOLS	6.37434	0.753376		Durga	9.17049	-5.03041		FLOWERING	-11.2211	-2.90713			ENDOSPHERE	-13.3139	-6.82247		INCEPTISOLS	4.70522	5.44416		Durga	6.24633
						ENDOSPHERE	-12.9379	-5.86089		INCEPTISOLS	6.19777	-3.28339		Durga	7.31106	-5.3929		FLOWERING	-12.9379	-5.86089			ENDOSPHERE	-23.0302	-7.75078		INCEPTISOLS	8.96644	-4.52546		Durga	6.82457	-4.33754		FLOWERING	-23.0302	-7.75078			ENDOSPHERE	-22.2959	-8.72319		INCEPTISOLS	7.85589	-3.24451		Durga	5.9867
						ENDOSPHERE	-9.73417	-7.11458		INCEPTISOLS	4.3898	-1.96533		Durga	1.83331	-9.06136		FLOWERING	-9.73417	-7.11458			ENDOSPHERE	-15.8205	-8.99559		INCEPTISOLS	3.51037	-0.608065		Durga	1.9276	-12.2312		FLOWERING	-15.8205	-8.99559			ENDOSPHERE	-17.119	-11.4386		INCEPTISOLS	0.230514	3.26095		Durga	-0.674664
						ENDOSPHERE	-2.92474	-7.06148		INCEPTISOLS	-0.0240214	-1.30121		Durga	-0.0301338	-7.17531		FLOWERING	-2.92474	-7.06148			ENDOSPHERE	-12.1205	-7.98342		INCEPTISOLS	1.17645	-1.78664		Durga	2.92445	-5.9295		FLOWERING	-12.1205	-7.98342			ENDOSPHERE	-11.0047	-12.9988		INCEPTISOLS	-2.52587	3.07094		Durga	0.839931
						ENDOSPHERE	-10.8638	-3.49466		INCEPTISOLS	2.49855	-0.864263		Durga	2.35203	-9.47241		FLOWERING	-10.8638	-3.49466			ENDOSPHERE	-16.2818	-8.85702		INCEPTISOLS	5.32428	-0.37795		Durga	5.6393	-7.77962		FLOWERING	-16.2818	-8.85702			ENDOSPHERE	-18.2915	-10.5057		INCEPTISOLS	3.14901	1.93338		Durga	2.25094
						ENDOSPHERE	-2.71139	-4.15159		INCEPTISOLS	1.70601	-3.90932		Durga	4.91743	-3.11983		FLOWERING	-2.71139	-4.15159			ENDOSPHERE	-8.3335	-6.72026		INCEPTISOLS	2.37107	-3.55515		Durga	4.52299	-3.82536		FLOWERING	-8.3335	-6.72026			ENDOSPHERE	-9.94495	-11.4804		INCEPTISOLS	0.468246	-0.670215		Durga	2.85683
						ENDOSPHERE	-12.6267	-2.39826		INCEPTISOLS	-3.09919	-0.151021		Durga	-15.6533	-5.37898		FLOWERING	-12.6267	-2.39826			ENDOSPHERE	-23.138	-0.786958		INCEPTISOLS	-5.05352	1.87832		Durga	-18.9578	2.39158		FLOWERING	-23.138	-0.786958			ENDOSPHERE	-23.2476	-4.63558		INCEPTISOLS	-8.38007	6.07812		Durga	-22.169
						ENDOSPHERE	-10.884	-2.17664		INCEPTISOLS	6.79875	-2.30825		Durga	-11.5295	-9.034		FLOWERING	-10.884	-2.17664			ENDOSPHERE	-22.5823	-5.01855		INCEPTISOLS	5.8329	-2.19759		Durga	-12.2896	-4.51928		FLOWERING	-22.5823	-5.01855			ENDOSPHERE	-23.9615	-8.42468		INCEPTISOLS	5.11319	1.65045		Durga	-15.7215
						ENDOSPHERE	-17.0804	-6.51078		INCEPTISOLS	6.97841	-3.88844		Durga	-10.3446	3.05126		FLOWERING	-17.0804	-6.51078			ENDOSPHERE	-23.2973	-2.35136		INCEPTISOLS	8.19517	-5.15835		Durga	-10.733	3.36124		FLOWERING	-23.2973	-2.35136			ENDOSPHERE	-24.3335	-6.92237		INCEPTISOLS	6.9185	-3.33485		Durga	-15.0979
						ENDOSPHERE	-13.3403	-3.57606		INCEPTISOLS	-2.58068	-1.69992		Durga	-10.5202	-5.02552		FLOWERING	-13.3403	-3.57606			ENDOSPHERE	-20.1297	0.0339405		INCEPTISOLS	-2.73285	0.115062		Durga	-17.2319	-2.80625		FLOWERING	-20.1297	0.0339405			ENDOSPHERE	-19.8596	-5.31422		INCEPTISOLS	-5.22067	1.76464		Durga	-17.5319
						ENDOSPHERE	-12.8969	-5.27965		INCEPTISOLS	-3.0646	-2.40427		Durga	-25.7566	-11.8366		FLOWERING	-12.8969	-5.27965			ENDOSPHERE	-20.9068	-2.10859		INCEPTISOLS	-3.6019	-2.00526		Durga	-20.7353	-6.18694		FLOWERING	-20.9068	-2.10859			ENDOSPHERE	-22.1348	-8.3916		INCEPTISOLS	-4.78344	-0.410644		Durga	-22.162
						ENDOSPHERE	-8.61346	4.19909		INCEPTISOLS	-5.43716	3.34875		Durga	-20.4782	-8.38698		FLOWERING	-8.61346	4.19909			ENDOSPHERE	-17.5162	-1.52073		INCEPTISOLS	-8.67947	5.63263		Durga	-21.2312	-3.53189		FLOWERING	-17.5162	-1.52073			ENDOSPHERE	-18.4926	-5.13082		INCEPTISOLS	-14.2393	7.47371		Durga	-24.3412
						ENDOSPHERE	-10.4965	-7.19104		INCEPTISOLS	0.511842	5.54743		Durga	-9.61859	4.78661		FLOWERING	-10.4965	-7.19104			ENDOSPHERE	-18.4647	-6.4608		INCEPTISOLS	-0.524408	9.92186		Durga	-11.9217	9.80403		FLOWERING	-18.4647	-6.4608			ENDOSPHERE	-20.3792	-11.1532		INCEPTISOLS	-4.46993	13.0045		Durga	-14.8562
						ENDOSPHERE	-16.6444	-6.85579		INCEPTISOLS	3.35648	-5.58263		Durga	-13.8072	-1.92848		FLOWERING	-16.6444	-6.85579			ENDOSPHERE	-22.7084	-5.89295		INCEPTISOLS	-0.107086	-6.10825		Durga	-14.8302	0.686498		FLOWERING	-22.7084	-5.89295			ENDOSPHERE	-26.2761	-8.36631		INCEPTISOLS	-2.43193	-3.9513		Durga	-17.4399
						ENDOSPHERE	-9.87761	-2.44883		INCEPTISOLS	4.91636	-2.80196		Durga	-11.9397	5.3195		FLOWERING	-9.87761	-2.44883			ENDOSPHERE	-19.4272	-5.48334		INCEPTISOLS	3.69517	-3.05939		Durga	-13.1578	4.04079		FLOWERING	-19.4272	-5.48334			ENDOSPHERE	-18.6965	-10.2652		INCEPTISOLS	1.4977	2.44537		Durga	-17.3037
						ENDOSPHERE	-12.259	-1.80669		INCEPTISOLS	-9.58267	0.159224		Durga	-19.8599	3.93804		FLOWERING	-12.259	-1.80669			ENDOSPHERE	-15.7869	-2.50099		INCEPTISOLS	-11.4822	-0.374175		Durga	-21.3933	4.65333		FLOWERING	-15.7869	-2.50099			ENDOSPHERE	-16.1142	-7.41694		INCEPTISOLS	-11.6215	3.61902		Durga	-24.5957
						ENDOSPHERE	-14.1848	-3.30518		INCEPTISOLS	-8.29525	6.38996		Durga	-19.5301	-3.13105		FLOWERING	-14.1848	-3.30518			ENDOSPHERE	-21.9589	-3.66314		INCEPTISOLS	-9.16743	5.11649		Durga	-21.6311	1.4203		FLOWERING	-21.9589	-3.66314			ENDOSPHERE	-22.8672	-10.0729		INCEPTISOLS	-10.5116	6.98992		Durga	-22.6472
						ENDOSPHERE	-6.94347	0.226264		INCEPTISOLS	-8.74753	6.60923		Durga	-21.871	0.190429		FLOWERING	-6.94347	0.226264			ENDOSPHERE	-17.257	-2.64909		INCEPTISOLS	-8.18722	5.86752		Durga	-22.8721	4.60198		FLOWERING	-17.257	-2.64909			ENDOSPHERE	-18.838	-7.08256		INCEPTISOLS	-12.8262	7.2117		Durga	-24.5788
						ENDOSPHERE	-11.8191	-11.0268		INCEPTISOLS	-10.0649	-1.29719		Durga	-5.91421	0.506558		FLOWERING	-11.8191	-11.0268			ENDOSPHERE	-12.8054	-11.7909		INCEPTISOLS	-11.3727	0.153827		Durga	-4.5922	0.79339		FLOWERING	-12.8054	-11.7909			ENDOSPHERE	-11.7097	-13.5454		INCEPTISOLS	-15.1958	4.06405		Durga	-7.85956
						ENDOSPHERE	-9.27186	-3.98969		INCEPTISOLS	-15.8744	2.90436		Durga	-8.81847	-4.0775		FLOWERING	-9.27186	-3.98969			ENDOSPHERE	-18.8883	-6.4063		INCEPTISOLS	-17.7666	9.63056		Durga	-10.0386	1.09654		FLOWERING	-18.8883	-6.4063			ENDOSPHERE	-21.1523	-11.8196		INCEPTISOLS	-19.691	9.0775		Durga	-12.1631
						ENDOSPHERE	-6.65594	-3.55696		INCEPTISOLS	-12.0115	-1.77386		Durga	-12.0428	-3.55404		FLOWERING	-6.65594	-3.55696			ENDOSPHERE	-8.62618	-9.11034		INCEPTISOLS	-10.6421	3.61163		Durga	-11.4337	-2.61311		FLOWERING	-8.62618	-9.11034			ENDOSPHERE	-9.22889	-11.516		INCEPTISOLS	-11.0928	3.8321		Durga	-16.7159
						ENDOSPHERE	-13.7884	-9.37617		INCEPTISOLS	-21.0622	8.36255		Durga	-9.38219	2.64893		FLOWERING	-13.7884	-9.37617			ENDOSPHERE	-17.232	-9.65879		INCEPTISOLS	-21.5381	14.1773		Durga	-9.87278	2.32719		FLOWERING	-17.232	-9.65879			ENDOSPHERE	-15.4294	-13.881		INCEPTISOLS	-24.8641	12.5319		Durga	-15.1137
						ENDOSPHERE	-10.6744	-6.72225		INCEPTISOLS	-9.07963	5.27291		Durga	-13.5943	-1.04643		FLOWERING	-10.6744	-6.72225			ENDOSPHERE	-16.2437	-15.3186		INCEPTISOLS	-9.46727	5.64341		Durga	-12.4672	4.02673		FLOWERING	-16.2437	-15.3186			ENDOSPHERE	-14.3929	-19.6208		INCEPTISOLS	-11.7778	6.43398		Durga	-16.709
						ENDOSPHERE	-5.83144	2.76298		INCEPTISOLS	-24.17	13.6241		Durga	-11.8991	-4.98009		FLOWERING	-5.83144	2.76298			ENDOSPHERE	-11.8883	-2.32855		INCEPTISOLS	-17.627	12.212		Durga	-6.35868	-0.0316026		FLOWERING	-11.8883	-2.32855			ENDOSPHERE	-14.4731	-7.31414		INCEPTISOLS	-20.828	13.554		Durga	-11.7676
						ENDOSPHERE	-18.3659	3.67015		INCEPTISOLS	-9.61859	4.78661		Durga	-16.589	2.3779		FLOWERING	-18.3659	3.67015			ENDOSPHERE	-18.879	3.13122		INCEPTISOLS	-11.9217	9.80403		Durga	-17.2485	7.66516		FLOWERING	-18.879	3.13122			ENDOSPHERE	-21.8376	-2.36544		INCEPTISOLS	-14.8562	10.1049		Durga	-21.1977
						ENDOSPHERE	-11.386	-1.17981		INCEPTISOLS	-13.8072	-1.92848		Durga	-24.4799	0.820512		FLOWERING	-11.386	-1.17981			ENDOSPHERE	-15.0673	-1.29804		INCEPTISOLS	-14.8302	0.686498		Durga	-27.3898	4.66081		FLOWERING	-15.0673	-1.29804			ENDOSPHERE	-15.1478	-7.44058		INCEPTISOLS	-17.4399	3.39573		Durga	-29.6873
						ENDOSPHERE	-15.5762	2.61803		INCEPTISOLS	-11.9397	5.3195		Durga	-13.2287	-1.54209		FLOWERING	-15.5762	2.61803			ENDOSPHERE	-18.6811	2.87837		INCEPTISOLS	-13.1578	4.04079		Durga	-19.8697	2.26262		FLOWERING	-18.6811	2.87837			ENDOSPHERE	-22.7334	-4.38617		INCEPTISOLS	-17.3037	5.27706		Durga	-21.4673
						ENDOSPHERE	-6.19303	-3.41672		INCEPTISOLS	-19.8599	3.93804		Durga	-16.2371	-3.07727		FLOWERING	-6.19303	-3.41672			ENDOSPHERE	-14.5387	-4.19706		INCEPTISOLS	-21.3933	4.65333		Durga	-17.6702	3.64103		FLOWERING	-14.5387	-4.19706			ENDOSPHERE	-11.6809	-5.51539		INCEPTISOLS	-24.5957	5.91142		Durga	-23.8358
						ENDOSPHERE	-13.9643	3.17711		INCEPTISOLS	-19.5301	-3.13105		Durga	-17.8288	0.965011		FLOWERING	-13.9643	3.17711			ENDOSPHERE	-18.2182	0.131135		INCEPTISOLS	-21.6311	1.4203		Durga	-23.036	5.07418		FLOWERING	-18.2182	0.131135			ENDOSPHERE	-20.6589	-6.17345		INCEPTISOLS	-22.6472	4.47654		Durga	-28.6748
						ENDOSPHERE	-5.89499	-4.79136		INCEPTISOLS	-21.871	0.190429		Durga	-25.1774	4.43447		FLOWERING	-5.89499	-4.79136			ENDOSPHERE	-12.9917	-7.38516		INCEPTISOLS	-22.8721	4.60198		Durga	-27.6804	9.78553		FLOWERING	-12.9917	-7.38516			ENDOSPHERE	-16.4007	-12.8328		INCEPTISOLS	-24.5788	5.82214		Durga	-31.6993
						ENDOSPHERE	-11.2617	-4.88672		INCEPTISOLS	-13.1512	-0.407271		Durga	-14.0721	4.42193		FLOWERING	-11.2617	-4.88672			ENDOSPHERE	-14.9911	-7.58704		INCEPTISOLS	-13.9196	-0.573442		Durga	-17.7015	9.61051		FLOWERING	-14.9911	-7.58704			ENDOSPHERE	-17.7062	-10.4388		INCEPTISOLS	-15.6905	-1.35025		Durga	-19.4614
						ENDOSPHERE	-20.8339	-3.6568		INCEPTISOLS	-6.58159	8.27701		Durga	-6.9817	6.65131		FLOWERING	-20.8339	-3.6568			ENDOSPHERE	-23.8978	-3.04945		INCEPTISOLS	-8.21263	12.6096		Durga	-5.27415	11.1756		FLOWERING	-23.8978	-3.04945			ENDOSPHERE	-27.9679	-8.41203		INCEPTISOLS	-11.0508	17.437		Durga	-8.19815
						ENDOSPHERE	-12.8296	7.8326		INCEPTISOLS	-13.1467	-2.68744		Durga	-12.2352	7.06367		FLOWERING	-12.8296	7.8326			ENDOSPHERE	-12.9194	7.9059		INCEPTISOLS	-15.9956	-1.62636		Durga	-13.8585	13.2305		FLOWERING	-12.9194	7.9059			ENDOSPHERE	-16.0763	0.712705		INCEPTISOLS	-18.0664	-0.254744		Durga	-17.2996
						ENDOSPHERE	-10.4041	1.30709		INCEPTISOLS	-7.87781	3.24318		Durga	-14.6118	11.5096		FLOWERING	-10.4041	1.30709			ENDOSPHERE	-13.5625	-1.79284		INCEPTISOLS	-10.2069	2.97932		Durga	-12.1208	12.9578		FLOWERING	-13.5625	-1.79284			ENDOSPHERE	-14.9115	-7.55673		INCEPTISOLS	-14.0364	9.92884		Durga	-12.901
						ENDOSPHERE	-8.42167	-0.405412		INCEPTISOLS	-6.92093	-2.41746		Durga	-15.9349	3.74765		FLOWERING	-8.42167	-0.405412			ENDOSPHERE	-14.3439	3.69719		INCEPTISOLS	-15.8005	-0.823506		Durga	-16.2928	5.43267		FLOWERING	-14.3439	3.69719			ENDOSPHERE	-18.6077	-2.78624		INCEPTISOLS	-18.9495	1.84813		Durga	-20.1205
						ENDOSPHERE	-8.4124	2.52766		INCEPTISOLS	-15.4755	11.7841		Durga	-19.5322	9.37966		FLOWERING	-8.4124	2.52766			ENDOSPHERE	-14.8969	-1.33764		INCEPTISOLS	-11.6994	14.151		Durga	-21.3217	13.5629		FLOWERING	-14.8969	-1.33764			ENDOSPHERE	-17.0468	-7.18586		INCEPTISOLS	-15.0923	14.4469		Durga	-24.8552
						ENDOSPHERE	-8.17308	-5.24684		INCEPTISOLS	-7.79816	2.84765		Durga	-1.37492	7.97691		FLOWERING	-8.17308	-5.24684			ENDOSPHERE	-11.9366	-5.9513		INCEPTISOLS	-12.5696	9.79159		Durga	-4.40222	9.18556		FLOWERING	-11.9366	-5.9513			ENDOSPHERE	-14.3856	-9.31916		INCEPTISOLS	-16.0373	10.4142		Durga	-7.96684
						ENDOSPHERE	-8.30964	-5.38594		INCEPTISOLS	-15.0146	-0.348907		Durga	-6.10208	9.24963		FLOWERING	-8.30964	-5.38594			ENDOSPHERE	-12.4102	-4.25405		INCEPTISOLS	-17.3121	5.33546		Durga	-5.65582	11.3082		FLOWERING	-12.4102	-4.25405			ENDOSPHERE	-15.1686	-7.16826		INCEPTISOLS	-19.2575	4.0915		Durga	-8.38804
						ENDOSPHERE	-7.05229	-0.181782		INCEPTISOLS	-9.72275	6.62367		Durga	-12.6202	0.0570266		FLOWERING	-7.05229	-0.181782			ENDOSPHERE	-11.1272	-2.7968		INCEPTISOLS	-6.53491	12.7697		Durga	-13.9805	4.40584		FLOWERING	-11.1272	-2.7968			ENDOSPHERE	-13.5938	-8.12344		INCEPTISOLS	-9.26356	16.4481		Durga	-17.7558
						ENDOSPHERE	-1.2874	-8.11454		INCEPTISOLS	-17.8419	7.69766		Durga	-13.6299	10.8967		FLOWERING	-1.2874	-8.11454			ENDOSPHERE	-7.90808	-12.5455		INCEPTISOLS	-13.726	11.2842		Durga	-14.3939	14.4036		FLOWERING	-7.90808	-12.5455			ENDOSPHERE	-9.67766	-13.0864		INCEPTISOLS	-18.2699	5.63705		Durga	-17.5692
						ENDOSPHERE	-5.64354	-6.03596		INCEPTISOLS	-8.64402	7.90928		Durga	-13.8421	8.92968		FLOWERING	-5.64354	-6.03596			ENDOSPHERE	-9.20977	-4.86126		INCEPTISOLS	-8.62622	13.9426		Durga	-14.8604	12.9026		FLOWERING	-9.20977	-4.86126			ENDOSPHERE	-14.8946	-9.51328		INCEPTISOLS	-10.0639	12.1482		Durga	-18.9376
						ENDOSPHERE	-3.95522	-3.38457		INCEPTISOLS	-8.1458	0.0349987		Durga	-10.5591	3.61616		FLOWERING	-3.95522	-3.38457			ENDOSPHERE	-10.1797	-8.26661		INCEPTISOLS	-10.2224	8.20377		Durga	-10.494	9.96716		FLOWERING	-10.1797	-8.26661			ENDOSPHERE	-10.8805	-11.0818		INCEPTISOLS	-14.1722	9.22977		Durga	-12.9424
						Initial	0.0855075	12.05		INCEPTISOLS	-14.0721	4.42193		DURGA	7.5739	4.51619		pre sowing	0.0855075	12.05			Initial	4.85691	18.4243		INCEPTISOLS	-17.7015	9.61051		DURGA	13.4834	8.09546		pre sowing	4.85691	18.4243			Initial	7.61444	20.9705		INCEPTISOLS	-19.4614	10.5058		DURGA	14.0962
						Initial	1.86256	8.23293		INCEPTISOLS	-6.9817	6.65131		DURGA	7.14982	6.83303		pre sowing	1.86256	8.23293			Initial	7.38473	14.4024		INCEPTISOLS	-5.27415	11.1756		DURGA	10.7938	11.1008		pre sowing	7.38473	14.4024			Initial	8.85348	16.6881		INCEPTISOLS	-8.19815	12.8144		DURGA	12.1423
						Initial	5.36654	3.90861		INCEPTISOLS	-12.2352	7.06367		DURGA	7.48733	5.47727		pre sowing	5.36654	3.90861			Initial	7.11259	7.10147		INCEPTISOLS	-13.8585	13.2305		DURGA	11.729	9.39945		pre sowing	7.11259	7.10147			Initial	5.24988	10.6886		INCEPTISOLS	-17.2996	12.4028		DURGA	13.3714
						Initial	10.0593	4.85338		INCEPTISOLS	-14.6118	11.5096		DURGA	8.3011	6.69272		pre sowing	10.0593	4.85338			Initial	13.5854	7.57868		INCEPTISOLS	-12.1208	12.9578		DURGA	11.6461	11.246		pre sowing	13.5854	7.57868			Initial	15.8891	13.0157		INCEPTISOLS	-12.901	14.4093		DURGA	11.9393
						Initial	4.2134	7.18757		INCEPTISOLS	-15.9349	3.74765		DURGA	9.43974	6.0123		pre sowing	4.2134	7.18757			Initial	9.32373	11.2216		INCEPTISOLS	-16.2928	5.43267		DURGA	13.887	8.88724		pre sowing	9.32373	11.2216			Initial	7.5046	16.2174		INCEPTISOLS	-20.1205	4.63086		DURGA	13.7187
						Initial	5.63147	7.04023		INCEPTISOLS	-19.5322	9.37966		DURGA	6.40137	5.13451		pre sowing	5.63147	7.04023			Initial	9.21005	11.0887		INCEPTISOLS	-21.3217	13.5629		DURGA	12.3103	10.9028		pre sowing	9.21005	11.0887			Initial	9.61862	15.6103		INCEPTISOLS	-24.8552	14.3513		DURGA	11.1633
						Initial	13.8967	5.71297		INCEPTISOLS	-6.78584	4.08372		DURGA	13.7166	-4.60342		pre sowing	13.8967	5.71297			Initial	19.7915	10.6137		INCEPTISOLS	-8.07138	7.10408		DURGA	20.3001	-8.14605		pre sowing	19.7915	10.6137			Initial	22.5862	13.4164		INCEPTISOLS	-10.6742	10.7689		DURGA	24.8827
						Initial	17.402	3.56652		INCEPTISOLS	-12.5333	2.70193		DURGA	14.6527	-2.42399		pre sowing	17.402	3.56652			Initial	20.2876	5.94309		INCEPTISOLS	-13.1442	11.9979		DURGA	20.0006	-7.35074		pre sowing	20.2876	5.94309			Initial	21.4221	9.20567		INCEPTISOLS	-19.428	14.3828		DURGA	25.4576
						Initial	19.2564	7.19123		INCEPTISOLS	-18.5218	1.88524		DURGA	12.7337	-5.39403		pre sowing	19.2564	7.19123			Initial	23.5748	2.64078		INCEPTISOLS	-19.5369	8.76086		DURGA	16.9878	-4.05131		pre sowing	23.5748	2.64078			Initial	25.0743	9.42857		INCEPTISOLS	-24.2192	9.60271		DURGA	23.543
						Initial	16.1177	3.86268		INCEPTISOLS	-15.7598	1.83604		DURGA	14.2466	-6.28317		pre sowing	16.1177	3.86268			Initial	24.3131	5.80462		INCEPTISOLS	-15.8502	8.29622		DURGA	17.9988	-4.1731		pre sowing	24.3131	5.80462			Initial	24.116	11.6809		INCEPTISOLS	-21.0814	10.5955		DURGA	23.5865
						Initial	17.6613	3.2659		INCEPTISOLS	-11.0993	4.07329		DURGA	14.6927	-1.38533		pre sowing	17.6613	3.2659			Initial	24.4767	4.27332		INCEPTISOLS	-12.6118	10.2389		DURGA	19.9663	-4.07568		pre sowing	24.4767	4.27332			Initial	27.9836	8.05899		INCEPTISOLS	-21.4424	10.8098		DURGA	27.3427
						Initial	19.8937	6.49648		INCEPTISOLS	-4.41153	1.84781		DURGA	14.3291	-5.57115		pre sowing	19.8937	6.49648			Initial	26.9647	2.42516		INCEPTISOLS	-4.78184	9.23696		DURGA	21.8526	-6.33522		pre sowing	26.9647	2.42516			Initial	28.1146	7.99021		INCEPTISOLS	-10.789	14.9313		DURGA	27.3751
						Initial	12.8987	10.0615		INCEPTISOLS	15.1563	-7.80222		DURGA	11.2998	-6.73932		pre sowing	12.8987	10.0615			Initial	19.0832	11.9451		INCEPTISOLS	17.6243	-11.448		DURGA	10.9661	-14.7173		pre sowing	19.0832	11.9451			Initial	24.0546	13.8784		INCEPTISOLS	24.1006	-9.07968		DURGA	12.353
						Initial	13.4951	9.69232		INCEPTISOLS	15.9627	3.36147		DURGA	10.3535	-5.55685		pre sowing	13.4951	9.69232			Initial	18.8657	13.5477		INCEPTISOLS	20.5693	-1.8858		DURGA	9.75569	-10.8865		pre sowing	18.8657	13.5477			Initial	21.3421	15.2279		INCEPTISOLS	23.8146	-3.06033		DURGA	16.0386
						Initial	-11.1763	7.99866		INCEPTISOLS	15.6887	-3.54556		DURGA	11.6742	-5.16505		pre sowing	-11.1763	7.99866			Initial	0.139068	14.1752		INCEPTISOLS	19.803	-7.2595		DURGA	16.022	-9.46155		pre sowing	0.139068	14.1752			Initial	4.10606	13.7735		INCEPTISOLS	25.1386	-10.299		DURGA	22.2617
						Initial	5.20086	8.58043		INCEPTISOLS	16.9496	0.926351		DURGA	11.0998	-6.49987		pre sowing	5.20086	8.58043			Initial	14.0853	15.1129		INCEPTISOLS	21.3342	-5.31151		DURGA	14.5844	-11.2604		pre sowing	14.0853	15.1129			Initial	17.4225	13.814		INCEPTISOLS	27.1662	-6.70916		DURGA	17.1813
						Initial	16.966	10.5413		INCEPTISOLS	13.7704	-3.89449		DURGA	10.9605	-2.30452		pre sowing	16.966	10.5413			Initial	16.6397	10.2997		INCEPTISOLS	19.1575	-8.24061		DURGA	17.7388	-4.82752		pre sowing	16.6397	10.2997			Initial	21.0547	7.74187		INCEPTISOLS	22.657	-9.08943		DURGA	22.9779
						Initial	14.5459	11.4647		INCEPTISOLS	15.3733	-2.32883		DURGA	10.5481	-4.18124		pre sowing	14.5459	11.4647			Initial	16.258	12.9512		INCEPTISOLS	15.378	-6.23586		DURGA	12.0374	-8.60304		pre sowing	16.258	12.9512			Initial	18.5776	12.7609		INCEPTISOLS	21.9127	-4.75265		DURGA	17.0981
						Rhizoplane	-3.40431	3.02186		INCEPTISOLS	13.7166	-4.60342		DURGA	11.2676	0.933718		vegitative	13.1811	6.8839			Rhizoplane	-2.70914	3.71094		INCEPTISOLS	20.3001	-8.14605		DURGA	14.8995	-1.89286		vegitative	18.3184	7.02274			Rhizoplane	-8.125	6.89616		INCEPTISOLS	24.8827	-5.5371		DURGA	18.927
						Rhizoplane	-6.57513	1.16318		INCEPTISOLS	14.6527	-2.42399		DURGA	8.82358	-1.19991		vegitative	17.9251	8.52947			Rhizoplane	-8.38572	1.49567		INCEPTISOLS	20.0006	-7.35074		DURGA	10.594	-5.97469		vegitative	19.7118	7.38957			Rhizoplane	-13.1441	5.25192		INCEPTISOLS	25.4576	-7.09728		DURGA	15.8553
						Rhizoplane	-8.57508	4.36653		INCEPTISOLS	12.7337	-5.39403		DURGA	10.8997	0.678756		vegitative	11.0643	6.54488			Rhizoplane	-12.4576	5.04006		INCEPTISOLS	16.9878	-4.05131		DURGA	13.7424	-1.05086		vegitative	15.8702	10.5725			Rhizoplane	-17.4506	6.80156		INCEPTISOLS	23.543	-3.64545		DURGA	15.8114
						Rhizoplane	-8.32013	-5.07983		INCEPTISOLS	14.2466	-6.28317		DURGA	12.7225	-0.211165		vegitative	12.614	8.44104			Rhizoplane	-10.772	-3.95659		INCEPTISOLS	17.9988	-4.1731		DURGA	17.7247	-5.92712		vegitative	18.402	9.60214			Rhizoplane	-13.886	-2.85943		INCEPTISOLS	23.5865	-2.17237		DURGA	27.5243
						Rhizoplane	-4.67087	-0.214635		INCEPTISOLS	14.6927	-1.38533		DURGA	7.8395	-0.00380659		vegitative	9.67148	3.75105			Rhizoplane	-6.02729	1.71472		INCEPTISOLS	19.9663	-4.07568		DURGA	9.96129	-4.02633		vegitative	11.4489	5.51288			Rhizoplane	-9.82412	4.27459		INCEPTISOLS	27.3427	-5.49647		DURGA	12.1837
						Rhizoplane	-15.6533	-5.37898		INCEPTISOLS	14.3291	-5.57115		DURGA	12.6975	6.15285		vegitative	7.1731	4.60911			Rhizoplane	-18.9578	2.39158		INCEPTISOLS	21.8526	-6.33522		DURGA	19.2371	1.20961		vegitative	11.5957	8.1538			Rhizoplane	-22.169	8.5214		INCEPTISOLS	27.3751	-6.76264		DURGA	26.4622
						Rhizoplane	-11.5295	-9.034		INCEPTISOLS	14.6814	0.835349		DURGA	14.0511	-5.87692		vegitative	15.0152	10.278			Rhizoplane	-12.2896	-4.51928		INCEPTISOLS	17.5617	-2.19295		DURGA	10.804	-10.2656		vegitative	19.8381	8.51915			Rhizoplane	-15.7215	-2.00018		INCEPTISOLS	20.6445	-1.39663		DURGA	16.1427
						Rhizoplane	-10.3446	3.05126		INCEPTISOLS	10.5035	-1.19086		DURGA	10.7239	-1.20428		vegitative	15.5557	2.54824			Rhizoplane	-10.733	3.36124		INCEPTISOLS	10.0962	-2.79406		DURGA	7.75625	-5.76473		vegitative	20.9733	3.51788			Rhizoplane	-15.0979	6.30449		INCEPTISOLS	16.1607	-6.61702		DURGA	8.25957
						Rhizoplane	-10.5202	-5.02552		INCEPTISOLS	15.0068	-1.26605		DURGA	9.37323	-7.38972		vegitative	2.62467	9.91425			Rhizoplane	-17.2319	-2.80625		INCEPTISOLS	24.4152	-2.77536		DURGA	3.62479	-16.7723		vegitative	11.1395	14.9165			Rhizoplane	-17.5319	1.42227		INCEPTISOLS	28.742	-2.71463		DURGA	7.77269
						Rhizoplane	-25.7566	-11.8366		INCEPTISOLS	15.54	-3.85362		DURGA	11.3651	-3.41127		vegitative	12.5474	4.46087			Rhizoplane	-20.7353	-6.18694		INCEPTISOLS	20.3381	-6.76226		DURGA	10.8189	-7.68283		vegitative	17.882	5.63568			Rhizoplane	-22.162	0.770216		INCEPTISOLS	27.2199	-5.89912		DURGA	14.3542
						Rhizoplane	-20.4782	-8.38698		INCEPTISOLS	17.5258	-2.54139		DURGA	12.9403	-3.93998		vegitative	11.3643	10.4802			Rhizoplane	-21.2312	-3.53189		INCEPTISOLS	23.8457	-5.24494		DURGA	14.3805	-13.4234		vegitative	19.017	13.2494			Rhizoplane	-24.3412	0.930207		INCEPTISOLS	32.4895	-4.17114		DURGA	12.9887
						Rhizoplane	-24.2667	-0.386271		INCEPTISOLS	15.3642	-2.11195		DURGA	8.72105	-9.48895		vegitative	10.3436	8.60869			Rhizoplane	-26.131	0.900775		INCEPTISOLS	22.0347	-4.71456		DURGA	8.98931	-12.1617		vegitative	18.3861	13.2062			Rhizoplane	-28.9573	7.19169		INCEPTISOLS	28.4196	-3.9131		DURGA	8.43231
						Rhizoplane	-15.9223	3.54142		INCEPTISOLS	10.8418	-7.25846		DURGA	7.3988	-4.42474		vegitative	17.32	10.9581			Rhizoplane	-16.3751	0.66978		INCEPTISOLS	12.0813	-11.4643		DURGA	5.98233	-8.72925		vegitative	22.9176	7.86523			Rhizoplane	-20.7543	7.65286		INCEPTISOLS	15.2721	-13.2802		DURGA	5.32343
						Rhizoplane	-15.6813	8.78007		INCEPTISOLS	11.2363	-5.63533		DURGA	11.2336	-7.32816		vegitative	14.0636	7.28625			Rhizoplane	-14.868	6.02385		INCEPTISOLS	13.7466	-7.10827		DURGA	11.6111	-8.65643		vegitative	19.0106	8.74845			Rhizoplane	-21.2314	10.1398		INCEPTISOLS	18.8992	-7.48915		DURGA	13.7915
						Rhizoplane	3.44703	2.53018		INCEPTISOLS	10.8279	-7.29632		DURGA	7.23819	-4.28515		vegitative	19.8639	10.604			Rhizoplane	1.44302	3.25066		INCEPTISOLS	13.0506	-10.4996		DURGA	8.82772	-5.56771		vegitative	21.0464	8.39844			Rhizoplane	-3.34315	5.80352		INCEPTISOLS	17.0354	-12.3943		DURGA	11.9429
						Rhizoplane	-7.24429	10.1202		INCEPTISOLS	12.3613	-7.56037		DURGA	9.27595	-8.91967		vegitative	14.3562	5.80456			Rhizoplane	-6.2333	10.9427		INCEPTISOLS	11.6179	-15.1804		DURGA	12.3571	-14.1158		vegitative	21.6044	5.81791			Rhizoplane	-10.2602	14.342		INCEPTISOLS	11.9088	-14.1999		DURGA	14.808
						Rhizoplane	-4.94498	-1.81521		INCEPTISOLS	10.1777	-7.82325		DURGA	11.7479	-2.83		vegitative	17.7991	8.9502			Rhizoplane	-8.80493	-1.325		INCEPTISOLS	13.1546	-11.6479		DURGA	13.4968	-4.67133		vegitative	21.5978	11.4075			Rhizoplane	-15.1469	-1.49626		INCEPTISOLS	15.0004	-13.0087		DURGA	15.2677
						Rhizoplane	-10.0649	-1.29719		INCEPTISOLS	10.9514	-6.75094		DURGA	10.958	-4.00702		vegitative	15.2517	3.70688			Rhizoplane	-11.3727	0.153827		INCEPTISOLS	17.0681	-7.51021		DURGA	12.4494	-6.71405		vegitative	17.479	6.73405			Rhizoplane	-15.1958	4.06405		INCEPTISOLS	17.6787	-8.96837		DURGA	15.3061
						Rhizoplane	-15.8744	2.90436		INCEPTISOLS	14.0511	-5.87692		DURGA	5.05515	0.0296736		vegitative	13.2314	1.84148			Rhizoplane	-17.7666	9.63056		INCEPTISOLS	10.804	-10.2656		DURGA	2.71827	-7.5874		vegitative	15.3664	7.13721			Rhizoplane	-19.691	9.0775		INCEPTISOLS	16.1427	-12.52		DURGA	1.95433
						Rhizoplane	-12.0115	-1.77386		INCEPTISOLS	10.7239	-1.20428		DURGA	3.68576	-9.55366		vegitative	12.0233	0.456271			Rhizoplane	-10.6421	3.61163		INCEPTISOLS	7.75625	-5.76473		DURGA	1.63341	-14.8435		vegitative	17.2719	1.9715			Rhizoplane	-11.0928	3.8321		INCEPTISOLS	8.25957	-8.32038		DURGA	3.45554
						Rhizoplane	-21.0622	8.36255		INCEPTISOLS	9.37323	-7.38972		DURGA	3.92959	-7.11476		vegitative	11.3211	-2.36525			Rhizoplane	-21.5381	14.1773		INCEPTISOLS	3.62479	-16.7723		DURGA	2.80282	-13.1103		vegitative	17.077	-1.10128			Rhizoplane	-24.8641	12.5319		INCEPTISOLS	7.77269	-18.5032		DURGA	3.25474
						Rhizoplane	-9.07963	5.27291		INCEPTISOLS	11.3651	-3.41127		DURGA	9.80246	-1.82697		vegitative	6.87357	4.19775			Rhizoplane	-9.46727	5.64341		INCEPTISOLS	10.8189	-7.68283		DURGA	8.82357	-11.5647		vegitative	10.4824	8.54081			Rhizoplane	-11.7778	6.43398		INCEPTISOLS	14.3542	-12.1943		DURGA	9.7303
						Rhizoplane	-24.17	13.6241		INCEPTISOLS	12.9403	-3.93998		DURGA	3.9986	-0.31128		vegitative	14.2208	5.65989			Rhizoplane	-17.627	12.212		INCEPTISOLS	14.3805	-13.4234		DURGA	7.08151	-6.46209		vegitative	17.5707	7.69274			Rhizoplane	-20.828	13.554		INCEPTISOLS	12.9887	-14.9767		DURGA	7.51849
						Rhizoplane	-9.61859	4.78661		INCEPTISOLS	8.72105	-9.48895		DURGA	11.1436	-1.81513		vegitative	12.8764	4.27787			Rhizoplane	-11.9217	9.80403		INCEPTISOLS	8.98931	-12.1617		DURGA	11.7603	-6.60332		vegitative	18.9037	7.54307			Rhizoplane	-14.8562	10.1049		INCEPTISOLS	8.43231	-13.6896		DURGA	12.8338
						Rhizoplane	-13.8072	-1.92848		INCEPTISOLS	7.06936	-2.71002		DURGA	-7.28237	-8.90957		vegitative	14.5026	4.19478			Rhizoplane	-14.8302	0.686498		INCEPTISOLS	3.08445	-11.3664		DURGA	-10.498	-14.6481		vegitative	18.9224	3.75472			Rhizoplane	-17.4399	3.39573		INCEPTISOLS	2.16996	-16.5823		DURGA	-11.8577
						Rhizoplane	-11.9397	5.3195		INCEPTISOLS	12.9445	-7.92014		DURGA	-17.3289	-8.03783		vegitative	9.14488	3.821			Rhizoplane	-13.1578	4.04079		INCEPTISOLS	11.6655	-11.6199		DURGA	-18.3876	-10.7327		vegitative	11.3509	7.03284			Rhizoplane	-17.3037	5.27706		INCEPTISOLS	15.8126	-11.3987		DURGA	-20.1994
						Rhizoplane	-19.8599	3.93804		INCEPTISOLS	13.283	-8.44617		DURGA	-1.66267	-2.18367		vegitative	13.3555	3.52584			Rhizoplane	-21.3933	4.65333		INCEPTISOLS	12.3331	-12.5863		DURGA	-4.84766	-15.04		vegitative	19.3448	4.81872			Rhizoplane	-24.5957	5.91142		INCEPTISOLS	13.8294	-12.8379		DURGA	-3.21026
						Rhizoplane	-19.5301	-3.13105		INCEPTISOLS	5.13305	-8.45872		DURGA	2.984	-7.49102		vegitative	14.6511	0.46283			Rhizoplane	-21.6311	1.4203		INCEPTISOLS	1.99288	-14.9429		DURGA	-2.29453	-10.8433		vegitative	18.2199	-0.762414			Rhizoplane	-22.6472	4.47654		INCEPTISOLS	2.95064	-16.1022		DURGA	-4.45052
						Rhizoplane	-21.871	0.190429		INCEPTISOLS	8.4331	-7.1194		DURGA	-3.91928	-7.09128		vegitative	12.7309	5.84016			Rhizoplane	-22.8721	4.60198		INCEPTISOLS	5.61195	-10.6108		DURGA	-11.9346	-13.2931		vegitative	16.1033	8.04928			Rhizoplane	-24.5788	5.82214		INCEPTISOLS	9.79856	-12.3172		DURGA	-11.8716
						Rhizoplane	-13.1512	-0.407271		INCEPTISOLS	12.9351	-7.82637		DURGA	-3.82943	-5.86206		vegitative	8.51484	4.94088			Rhizoplane	-13.9196	-0.573442		INCEPTISOLS	13.3872	-12.3642		DURGA	-10.6961	-13.5705		vegitative	11.4581	9.24326			Rhizoplane	-15.6905	-1.35025		INCEPTISOLS	17.0174	-15.2091		DURGA	-9.6283
						Rhizoplane	-6.58159	8.27701		INCEPTISOLS	-1.40983	-7.62087		DURGA	-3.51746	-11.1103		vegitative	9.31093	2.77211			Rhizoplane	-8.21263	12.6096		INCEPTISOLS	-8.68683	-20.0844		DURGA	-8.42739	-16.9255		vegitative	15.4618	6.71459			Rhizoplane	-11.0508	17.437		INCEPTISOLS	-8.26637	-17.2889		DURGA	-8.83824
						Rhizoplane	-13.1467	-2.68744		INCEPTISOLS	-2.8792	-3.9178		DURGA	-5.79511	-10.3667		vegitative	10.3929	-3.44452			Rhizoplane	-15.9956	-1.62636		INCEPTISOLS	-10.2333	-9.18628		DURGA	-11.6281	-12.5269		vegitative	14.6414	-2.92111			Rhizoplane	-18.0664	-0.254744		INCEPTISOLS	-10.8306	-11.2201		DURGA	-12.3129
						Rhizoplane	-7.87781	3.24318		INCEPTISOLS	2.74038	-6.88592		DURGA	-5.45195	-11.85		vegitative	11.6943	1.23658			Rhizoplane	-10.2069	2.97932		INCEPTISOLS	-2.55813	-10.6816		DURGA	-8.38907	-19.7419		vegitative	21.8073	2.70849			Rhizoplane	-14.0364	9.92884		INCEPTISOLS	-2.04424	-13.7279		DURGA	-9.75747
						Rhizoplane	-6.92093	-2.41746		INCEPTISOLS	-9.96836	-10.9227		DURGA	-9.07115	-14.1974		vegitative	6.74893	-0.210747			Rhizoplane	-15.8005	-0.823506		INCEPTISOLS	-13.7982	-16.4128		DURGA	-15.0725	-16.107		vegitative	13.0556	3.61483			Rhizoplane	-18.9495	1.84813		INCEPTISOLS	-14.9039	-17.1561		DURGA	-13.4946
						Rhizoplane	-15.4755	11.7841		INCEPTISOLS	-1.6758	-8.78025		DURGA	-8.05478	-5.97243		vegitative	11.6145	5.70759			Rhizoplane	-11.6994	14.151		INCEPTISOLS	-8.77672	-11.9113		DURGA	-11.5065	-7.51817		vegitative	17.7824	6.91969			Rhizoplane	-15.0923	14.4469		INCEPTISOLS	-10.9126	-16.6955		DURGA	-10.8823
						Rhizoplane	-8.63468	12.5191		INCEPTISOLS	-2.01218	-9.2294		DURGA	-5.05188	-10.8311		vegitative	10.5109	0.0138055			Rhizoplane	-13.1541	11.1879		INCEPTISOLS	-7.54999	-12.2722		DURGA	-7.98377	-15.3438		vegitative	15.8475	0.27508			Rhizoplane	-16.0642	13.6341		INCEPTISOLS	-8.84422	-15.3492		DURGA	-9.24732
						Rhizoplane	-13.3874	6.33493		INCEPTISOLS	-7.28237	-8.90957		DURGA	-9.36109	-2.19296		Vegitative	4.11893	5.08026			Rhizoplane	-10.403	7.87006		INCEPTISOLS	-10.498	-14.6481		DURGA	-18.4808	-12.6655		Vegitative	6.23024	10.2727			Rhizoplane	-15.2376	11.8287		INCEPTISOLS	-11.8577	-17.2372		DURGA	-14.4613
						Rhizoplane	-14.8057	0.380365		INCEPTISOLS	-17.3289	-8.03783		DURGA	-14.5854	-10.9458		Vegitative	5.57829	6.34542			Rhizoplane	-15.7386	4.75595		INCEPTISOLS	-18.3876	-10.7327		DURGA	-19.8692	-11.8477		Vegitative	7.64366	9.47158			Rhizoplane	-13.7233	9.82605		INCEPTISOLS	-20.1994	-10.235		DURGA	-19.8459
						Rhizoplane	-12.6668	2.84415		INCEPTISOLS	-1.66267	-2.18367		DURGA	-4.92414	-5.65419		Vegitative	2.86957	10.5681			Rhizoplane	-16.7817	5.37821		INCEPTISOLS	-4.84766	-15.04		DURGA	-11.2791	-6.18102		Vegitative	9.98888	16.9964			Rhizoplane	-23.6917	9.81966		INCEPTISOLS	-3.21026	-20.2429		DURGA	-11.5328
						Rhizoplane	-10.6875	-1.40486		INCEPTISOLS	2.984	-7.49102		DURGA	-0.792727	-9.49263		Vegitative	3.6246	6.13051			Rhizoplane	-14.4784	2.35046		INCEPTISOLS	-2.29453	-10.8433		DURGA	-8.39421	-16.6007		Vegitative	10.2714	12.5915			Rhizoplane	-19.1691	4.55644		INCEPTISOLS	-4.45052	-15.5103		DURGA	-10.5961
						Rhizoplane	-9.91245	-4.82578		INCEPTISOLS	-3.91928	-7.09128		DURGA	-10.1491	-5.90223		Vegitative	5.20813	4.75439			Rhizoplane	-13.3986	-1.64134		INCEPTISOLS	-11.9346	-13.2931		DURGA	-16.3543	-12.7388		Vegitative	11.2628	9.39786			Rhizoplane	-18.4776	-0.39676		INCEPTISOLS	-11.8716	-15.8704		DURGA	-16.6985
						Rhizoplane	-16.3229	2.08004		INCEPTISOLS	-3.82943	-5.86206		DURGA	-8.86917	-6.60286		Vegitative	10.1871	4.67418			Rhizoplane	-13.8859	9.55003		INCEPTISOLS	-10.6961	-13.5705		DURGA	-13.1855	-11.7951		Vegitative	13.5119	8.44079			Rhizoplane	-16.0689	7.52857		INCEPTISOLS	-9.6283	-19.8343		DURGA	-16.0387
						Rhizoplane	-5.91421	0.506558		INCEPTISOLS	13.0381	-7.77687		DURGA	-10.4965	-7.19104		vegitative	2.08102	4.44032			Rhizoplane	-4.5922	0.79339		INCEPTISOLS	13.2951	-13.4394		DURGA	-18.4647	-6.4608		vegitative	4.12122	6.14572			Rhizoplane	-7.85956	5.18042		INCEPTISOLS	13.2264	-14.0406		DURGA	-20.3792
						Rhizoplane	-8.81847	-4.0775		INCEPTISOLS	2.49973	-13.0114		DURGA	-16.6444	-6.85579		vegitative	13.0552	7.96331			Rhizoplane	-10.0386	1.09654		INCEPTISOLS	-5.23563	-14.6879		DURGA	-22.7084	-5.89295		vegitative	18.5964	10.062			Rhizoplane	-12.1631	-0.529795		INCEPTISOLS	-1.4929	-16.368		DURGA	-26.2761
						Rhizoplane	-12.0428	-3.55404		INCEPTISOLS	17.9058	-6.38748		DURGA	-9.87761	-2.44883		vegitative	6.07069	7.34896			Rhizoplane	-11.4337	-2.61311		INCEPTISOLS	15.3622	-12.5572		DURGA	-19.4272	-5.48334		vegitative	13.545	12.3854			Rhizoplane	-16.7159	-0.34544		INCEPTISOLS	16.4535	-13.4536		DURGA	-18.6965
						Rhizoplane	-9.38219	2.64893		INCEPTISOLS	8.13077	-4.66166		DURGA	-12.259	-1.80669		vegitative	9.84801	2.39993			Rhizoplane	-9.87278	2.32719		INCEPTISOLS	2.84695	-19.1425		DURGA	-15.7869	-2.50099		vegitative	13.8152	7.31777			Rhizoplane	-15.1137	7.43842		INCEPTISOLS	6.64158	-17.563		DURGA	-16.1142
						Rhizoplane	-13.5943	-1.04643		INCEPTISOLS	2.12352	-8.01802		DURGA	-14.1848	-3.30518		vegitative	10.2452	5.69929			Rhizoplane	-12.4672	4.02673		INCEPTISOLS	-0.777709	-15.9002		DURGA	-21.9589	-3.66314		vegitative	14.7896	8.14736			Rhizoplane	-16.709	5.02787		INCEPTISOLS	-0.156356	-20.8106		DURGA	-22.8672
						Rhizoplane	-11.8991	-4.98009		INCEPTISOLS	17.9591	-8.70763		DURGA	-6.94347	0.226264		vegitative	7.96208	6.19578			Rhizoplane	-6.35868	-0.0316026		INCEPTISOLS	17.618	-11.757		DURGA	-17.257	-2.64909		vegitative	13.1954	6.802			Rhizoplane	-11.7676	1.93794		INCEPTISOLS	18.1877	-13.3724		DURGA	-18.838
						Rhizoplane	-11.7332	6.18799		INCEPTISOLS	-12.6267	-2.39826		DURGA	-11.2617	-4.88672		vegitative	6.06945	7.12551			Rhizoplane	-11.679	6.69233		INCEPTISOLS	-23.138	-0.786958		DURGA	-14.9911	-7.58704		vegitative	10.9566	11.9107			Rhizoplane	-13.5358	11.1386		INCEPTISOLS	-23.2476	-4.63558		DURGA	-17.7062
						Rhizoplane	-8.98651	2.7699		INCEPTISOLS	-10.884	-2.17664		DURGA	-20.8339	-3.6568		vegitative	9.48252	3.90049			Rhizoplane	-9.57553	7.50487		INCEPTISOLS	-22.5823	-5.01855		DURGA	-23.8978	-3.04945		vegitative	14.8067	8.90331			Rhizoplane	-14.5097	7.52833		INCEPTISOLS	-23.9615	-8.42468		DURGA	-27.9679
						Rhizoplane	-8.47816	-5.32806		INCEPTISOLS	-17.0804	-6.51078		DURGA	-12.8296	7.8326		vegitative	6.49115	6.66651			Rhizoplane	-11.8739	-3.6224		INCEPTISOLS	-23.2973	-2.35136		DURGA	-12.9194	7.9059		vegitative	11.2534	12.6021			Rhizoplane	-15.4435	0.889066		INCEPTISOLS	-24.3335	-6.92237		DURGA	-16.0763
						Rhizoplane	-8.2038	-0.510151		INCEPTISOLS	-13.3403	-3.57606		DURGA	-10.4041	1.30709		vegitative	6.02201	11.6286			Rhizoplane	-9.72547	1.4373		INCEPTISOLS	-20.1297	0.0339405		DURGA	-13.5625	-1.79284		vegitative	10.1677	14.5749			Rhizoplane	-12.5003	4.36114		INCEPTISOLS	-19.8596	-5.31422		DURGA	-14.9115
						Rhizoplane	-17.5051	8.45444		INCEPTISOLS	-12.8969	-5.27965		DURGA	-8.42167	-0.405412		vegitative	7.32841	8.44763			Rhizoplane	-12.7416	13.1682		INCEPTISOLS	-20.9068	-2.10859		DURGA	-14.3439	3.69719		vegitative	11.8983	14.34			Rhizoplane	-14.8102	12.0563		INCEPTISOLS	-22.1348	-8.3916		DURGA	-18.6077
						Rhizoplane	-20.3407	18.5041		INCEPTISOLS	-8.61346	4.19909		DURGA	-8.4124	2.52766		vegitative	7.8522	7.63006			Rhizoplane	-18.9034	17.4481		INCEPTISOLS	-17.5162	-1.52073		DURGA	-14.8969	-1.33764		vegitative	8.61008	11.0979			Rhizoplane	-22.1972	18.3207		INCEPTISOLS	-18.4926	-5.13082		DURGA	-17.0468
						RHIZOPLANE	2.10054	-2.26552		INCEPTISOLS	-10.4965	-7.19104		M.K.K	17.32	10.9581		vegitative	9.76349	3.31627			RHIZOPLANE	0.0650344	-7.00073		INCEPTISOLS	-18.4647	-6.4608		M.K.K	22.9176	7.86523		vegitative	9.5328	4.85978			RHIZOPLANE	-0.843281	-9.14577		INCEPTISOLS	-20.3792	-11.1532		M.K.K	26.7397
						RHIZOPLANE	-0.375994	0.141288		INCEPTISOLS	-16.6444	-6.85579		M.K.K	14.0636	7.28625		vegitative	1.16908	-1.7549			RHIZOPLANE	-0.0996199	-0.763053		INCEPTISOLS	-22.7084	-5.89295		M.K.K	19.0106	8.74845		vegitative	2.47832	0.825032			RHIZOPLANE	-1.0782	-5.12449		INCEPTISOLS	-26.2761	-8.36631		M.K.K	20.2634
						RHIZOPLANE	-6.50934	-3.54668		INCEPTISOLS	-9.87761	-2.44883		M.K.K	19.8639	10.604		vegitative	2.88304	2.03192			RHIZOPLANE	-6.08677	-5.99909		INCEPTISOLS	-19.4272	-5.48334		M.K.K	21.0464	8.39844		vegitative	-0.46339	2.46875			RHIZOPLANE	-8.25509	-6.29769		INCEPTISOLS	-18.6965	-10.2652		M.K.K	25.8592
						RHIZOPLANE	-14.857	-9.46051		INCEPTISOLS	-12.259	-1.80669		M.K.K	14.3562	5.80456		vegitative	5.89024	1.38086			RHIZOPLANE	-20.3714	-12.0526		INCEPTISOLS	-15.7869	-2.50099		M.K.K	21.6044	5.81791		vegitative	9.68364	5.17621			RHIZOPLANE	-20.0531	-9.03983		INCEPTISOLS	-16.1142	-7.41694		M.K.K	23.517
						RHIZOPLANE	2.77081	-6.19273		INCEPTISOLS	-14.1848	-3.30518		M.K.K	17.7991	8.9502		vegitative	4.27906	-1.92927			RHIZOPLANE	2.84581	-10.9502		INCEPTISOLS	-21.9589	-3.66314		M.K.K	21.5978	11.4075		vegitative	5.39663	-0.0915228			RHIZOPLANE	2.51329	-14.3607		INCEPTISOLS	-22.8672	-10.0729		M.K.K	28.5598
						RHIZOPLANE	0.41344	-0.045111		INCEPTISOLS	-6.94347	0.226264		M.K.K	15.2517	3.70688		vegitative	4.01258	-2.58269			RHIZOPLANE	-5.04828	-12.0154		INCEPTISOLS	-17.257	-2.64909		M.K.K	17.479	6.73405		vegitative	5.65729	0.909168			RHIZOPLANE	-4.35296	-13.687		INCEPTISOLS	-18.838	-7.08256		M.K.K	22.9231
						RHIZOPLANE	5.05515	0.0296736		INCEPTISOLS	-11.8191	-11.0268		M.K.K	9.31093	2.77211		vegitative	12.3081	5.1352			RHIZOPLANE	2.71827	-7.5874		INCEPTISOLS	-12.8054	-11.7909		M.K.K	15.4618	6.71459		vegitative	12.8655	3.61167			RHIZOPLANE	1.95433	-8.10567		INCEPTISOLS	-11.7097	-13.5454		M.K.K	18.3054
						RHIZOPLANE	3.68576	-9.55366		INCEPTISOLS	-9.27186	-3.98969		M.K.K	10.3929	-3.44452		vegitative	-1.74353	1.07669			RHIZOPLANE	1.63341	-14.8435		INCEPTISOLS	-18.8883	-6.4063		M.K.K	14.6414	-2.92111		vegitative	-1.02234	5.13806			RHIZOPLANE	3.45554	-14.7887		INCEPTISOLS	-21.1523	-11.8196		M.K.K	21.0647
						RHIZOPLANE	3.92959	-7.11476		INCEPTISOLS	-6.65594	-3.55696		M.K.K	11.6943	1.23658		vegitative	2.30315	-1.8425			RHIZOPLANE	2.80282	-13.1103		INCEPTISOLS	-8.62618	-9.11034		M.K.K	21.8073	2.70849		vegitative	4.28164	-2.18035			RHIZOPLANE	3.25474	-12.6992		INCEPTISOLS	-9.22889	-11.516		M.K.K	26.642
						RHIZOPLANE	9.80246	-1.82697		INCEPTISOLS	-13.7884	-9.37617		M.K.K	6.74893	-0.210747		vegitative	12.1599	-0.354446			RHIZOPLANE	8.82357	-11.5647		INCEPTISOLS	-17.232	-9.65879		M.K.K	13.0556	3.61483		vegitative	18.078	1.06548			RHIZOPLANE	9.7303	-10.5852		INCEPTISOLS	-15.4294	-13.881		M.K.K	16.9882
						RHIZOPLANE	3.9986	-0.31128		INCEPTISOLS	-10.6744	-6.72225		M.K.K	11.6145	5.70759		vegitative	2.98302	1.51891			RHIZOPLANE	7.08151	-6.46209		INCEPTISOLS	-16.2437	-15.3186		M.K.K	17.7824	6.91969		vegitative	2.35153	3.58581			RHIZOPLANE	7.51849	-8.27405		INCEPTISOLS	-14.3929	-19.6208		M.K.K	23.2936
						RHIZOPLANE	11.1436	-1.81513		INCEPTISOLS	-5.83144	2.76298		M.K.K	10.5109	0.0138055		vegitative	8.34561	0.516608			RHIZOPLANE	11.7603	-6.60332		INCEPTISOLS	-11.8883	-2.32855		M.K.K	15.8475	0.27508		vegitative	7.23477	3.96032			RHIZOPLANE	12.8338	-11.1745		INCEPTISOLS	-14.4731	-7.31414		M.K.K	21.6864
						RHIZOPLANE	3.79118	-7.94478		VERTISOLS	12.8987	10.0615		M.K.K	6.06945	7.12551		vegitative	-0.879434	4.01324			RHIZOPLANE	4.51097	-9.13773		VERTISOLS	19.0832	11.9451		M.K.K	10.9566	11.9107		vegitative	1.64473	4.6864			RHIZOPLANE	5.08693	-12.1633		VERTISOLS	24.0546	13.8784		M.K.K	10.763
						RHIZOPLANE	5.9631	-3.91236		VERTISOLS	13.4951	9.69232		M.K.K	9.48252	3.90049		vegitative	-2.00228	3.32379			RHIZOPLANE	7.67906	-11.1502		VERTISOLS	18.8657	13.5477		M.K.K	14.8067	8.90331		vegitative	-1.70648	5.96112			RHIZOPLANE	9.85346	-14.8242		VERTISOLS	21.3421	15.2279		M.K.K	15.0753
						RHIZOPLANE	-4.98021	-6.40181		VERTISOLS	-11.1763	7.99866		M.K.K	6.49115	6.66651		vegitative	1.85649	-0.48241			RHIZOPLANE	-4.24206	-14.8587		VERTISOLS	0.139068	14.1752		M.K.K	11.2534	12.6021		vegitative	0.661126	1.82099			RHIZOPLANE	-6.09139	-12.1213		VERTISOLS	4.10606	13.7735		M.K.K	14.3609
						RHIZOPLANE	4.79945	-1.2362		VERTISOLS	5.20086	8.58043		M.K.K	6.02201	11.6286		vegitative	6.66893	5.66571			RHIZOPLANE	7.33696	-6.93538		VERTISOLS	14.0853	15.1129		M.K.K	10.1677	14.5749		vegitative	8.00167	10.0736			RHIZOPLANE	5.12884	-7.61366		VERTISOLS	17.4225	13.814		M.K.K	12.0684
						RHIZOPLANE	-0.227256	-5.41971		VERTISOLS	16.966	10.5413		M.K.K	7.32841	8.44763		vegitative	1.47701	1.3494			RHIZOPLANE	-0.49269	-11.2411		VERTISOLS	16.6397	10.2997		M.K.K	11.8983	14.34		vegitative	3.20041	5.50735			RHIZOPLANE	-1.06858	-12.0277		VERTISOLS	21.0547	7.74187		M.K.K	14.0321
						RHIZOPLANE	6.5286	-1.27595		VERTISOLS	14.5459	11.4647		M.K.K	7.8522	7.63006		vegitative	1.26993	-0.469922			RHIZOPLANE	8.48576	-5.91935		VERTISOLS	16.258	12.9512		M.K.K	8.61008	11.0979		vegitative	2.32244	3.24704			RHIZOPLANE	7.59771	-7.11807		VERTISOLS	18.5776	12.7609		M.K.K	13.362
						RHIZOPLANE	-1.40983	-7.62087		VERTISOLS	4.11893	5.08026		M.K.K	-0.879434	4.01324		vegitative	6.20294	0.0688751			RHIZOPLANE	-8.68683	-20.0844		VERTISOLS	6.23024	10.2727		M.K.K	1.64473	4.6864		vegitative	6.37434	0.753376			RHIZOPLANE	-8.26637	-17.2889		VERTISOLS	6.70889	11.3345		M.K.K	-0.284237
						RHIZOPLANE	-2.8792	-3.9178		VERTISOLS	5.57829	6.34542		M.K.K	-2.00228	3.32379		vegitative	6.19777	-3.28339			RHIZOPLANE	-10.2333	-9.18628		VERTISOLS	7.64366	9.47158		M.K.K	-1.70648	5.96112		vegitative	8.96644	-4.52546			RHIZOPLANE	-10.8306	-11.2201		VERTISOLS	10.4732	10.589		M.K.K	-4.13763
						RHIZOPLANE	2.74038	-6.88592		VERTISOLS	2.86957	10.5681		M.K.K	1.85649	-0.48241		vegitative	4.3898	-1.96533			RHIZOPLANE	-2.55813	-10.6816		VERTISOLS	9.98888	16.9964		M.K.K	0.661126	1.82099		vegitative	3.51037	-0.608065			RHIZOPLANE	-2.04424	-13.7279		VERTISOLS	13.1246	17.2507		M.K.K	-2.14651
						RHIZOPLANE	-9.96836	-10.9227		VERTISOLS	3.6246	6.13051		M.K.K	6.66893	5.66571		vegitative	-0.0240214	-1.30121			RHIZOPLANE	-13.7982	-16.4128		VERTISOLS	10.2714	12.5915		M.K.K	8.00167	10.0736		vegitative	1.17645	-1.78664			RHIZOPLANE	-14.9039	-17.1561		VERTISOLS	12.9968	15.6323		M.K.K	9.17222
						RHIZOPLANE	-1.6758	-8.78025		VERTISOLS	5.20813	4.75439		M.K.K	1.47701	1.3494		vegitative	2.49855	-0.864263			RHIZOPLANE	-8.77672	-11.9113		VERTISOLS	11.2628	9.39786		M.K.K	3.20041	5.50735		vegitative	5.32428	-0.37795			RHIZOPLANE	-10.9126	-16.6955		VERTISOLS	14.0008	8.0565		M.K.K	1.73102
						RHIZOPLANE	-2.01218	-9.2294		VERTISOLS	10.1871	4.67418		M.K.K	1.26993	-0.469922		vegitative	1.70601	-3.90932			RHIZOPLANE	-7.54999	-12.2722		VERTISOLS	13.5119	8.44079		M.K.K	2.32244	3.24704		vegitative	2.37107	-3.55515			RHIZOPLANE	-8.84422	-15.3492		VERTISOLS	16.9056	10.1843		M.K.K	-1.51049
						RHIZOPLANE	-7.28237	-8.90957		VERTISOLS	2.08102	4.44032		M.K.K	0.511842	5.54743		vegitative	-3.09919	-0.151021			RHIZOPLANE	-10.498	-14.6481		VERTISOLS	4.12122	6.14572		M.K.K	-0.524408	9.92186		vegitative	-5.05352	1.87832			RHIZOPLANE	-11.8577	-17.2372		VERTISOLS	4.06274	6.20816		M.K.K	-4.46993
						RHIZOPLANE	-17.3289	-8.03783		VERTISOLS	13.0552	7.96331		M.K.K	3.35648	-5.58263		vegitative	6.79875	-2.30825			RHIZOPLANE	-18.3876	-10.7327		VERTISOLS	18.5964	10.062		M.K.K	-0.107086	-6.10825		vegitative	5.8329	-2.19759			RHIZOPLANE	-20.1994	-10.235		VERTISOLS	22.5399	11.5265		M.K.K	-2.43193
						RHIZOPLANE	-1.66267	-2.18367		VERTISOLS	6.07069	7.34896		M.K.K	4.91636	-2.80196		vegitative	6.97841	-3.88844			RHIZOPLANE	-4.84766	-15.04		VERTISOLS	13.545	12.3854		M.K.K	3.69517	-3.05939		vegitative	8.19517	-5.15835			RHIZOPLANE	-3.21026	-20.2429		VERTISOLS	16.2478	14.4494		M.K.K	1.4977
						RHIZOPLANE	2.984	-7.49102		VERTISOLS	9.84801	2.39993		M.K.K	-9.58267	0.159224		vegitative	-2.58068	-1.69992			RHIZOPLANE	-2.29453	-10.8433		VERTISOLS	13.8152	7.31777		M.K.K	-11.4822	-0.374175		vegitative	-2.73285	0.115062			RHIZOPLANE	-4.45052	-15.5103		VERTISOLS	18.5572	4.06647		M.K.K	-11.6215
						RHIZOPLANE	-3.91928	-7.09128		VERTISOLS	10.2452	5.69929		M.K.K	-8.29525	6.38996		vegitative	-3.0646	-2.40427			RHIZOPLANE	-11.9346	-13.2931		VERTISOLS	14.7896	8.14736		M.K.K	-9.16743	5.11649		vegitative	-3.6019	-2.00526			RHIZOPLANE	-11.8716	-15.8704		VERTISOLS	15.7718	8.19815		M.K.K	-10.5116
						RHIZOPLANE	-3.82943	-5.86206		VERTISOLS	7.96208	6.19578		M.K.K	-8.74753	6.60923		vegitative	-5.43716	3.34875			RHIZOPLANE	-10.6961	-13.5705		VERTISOLS	13.1954	6.802		M.K.K	-8.18722	5.86752		vegitative	-8.67947	5.63263			RHIZOPLANE	-9.6283	-19.8343		VERTISOLS	16.3828	7.68801		M.K.K	-12.8262
						RHIZOPLANE	13.0381	-7.77687		VERTISOLS	6.06945	7.12551		M.K.K	-4.10867	1.5057		vegitative	0.511842	5.54743			RHIZOPLANE	13.2951	-13.4394		VERTISOLS	10.9566	11.9107		M.K.K	-6.6465	2.83375		vegitative	-0.524408	9.92186			RHIZOPLANE	13.2264	-14.0406		VERTISOLS	10.763	14.8322		M.K.K	-9.11211
						RHIZOPLANE	2.49973	-13.0114		VERTISOLS	9.48252	3.90049		M.K.K	3.16707	-0.707147		vegitative	3.35648	-5.58263			RHIZOPLANE	-5.23563	-14.6879		VERTISOLS	14.8067	8.90331		M.K.K	5.07301	-2.86609		vegitative	-0.107086	-6.10825			RHIZOPLANE	-1.4929	-16.368		VERTISOLS	15.0753	11.6448		M.K.K	6.21361
						RHIZOPLANE	17.9058	-6.38748		VERTISOLS	6.49115	6.66651		M.K.K	0.995891	8.574		vegitative	4.91636	-2.80196			RHIZOPLANE	15.3622	-12.5572		VERTISOLS	11.2534	12.6021		M.K.K	-0.415647	7.64896		vegitative	3.69517	-3.05939			RHIZOPLANE	16.4535	-13.4536		VERTISOLS	14.3609	14.5212		M.K.K	0.925447
						RHIZOPLANE	8.13077	-4.66166		VERTISOLS	6.02201	11.6286		M.K.K	-4.36746	4.25548		vegitative	-9.58267	0.159224			RHIZOPLANE	2.84695	-19.1425		VERTISOLS	10.1677	14.5749		M.K.K	-6.84625	3.76164		vegitative	-11.4822	-0.374175			RHIZOPLANE	6.64158	-17.563		VERTISOLS	12.0684	17.3243		M.K.K	-6.68855
						RHIZOPLANE	2.12352	-8.01802		VERTISOLS	7.32841	8.44763		M.K.K	-4.88488	-0.559294		vegitative	-8.29525	6.38996			RHIZOPLANE	-0.777709	-15.9002		VERTISOLS	11.8983	14.34		M.K.K	-7.76731	3.35307		vegitative	-9.16743	5.11649			RHIZOPLANE	-0.156356	-20.8106		VERTISOLS	14.0321	15.8203		M.K.K	-11.2814
						RHIZOPLANE	17.9591	-8.70763		VERTISOLS	7.8522	7.63006		M.K.K	-13.0357	7.60133		vegitative	-8.74753	6.60923			RHIZOPLANE	17.618	-11.757		VERTISOLS	8.61008	11.0979		M.K.K	-13.1733	11.6731		vegitative	-8.18722	5.86752			RHIZOPLANE	18.1877	-13.3724		VERTISOLS	13.362	13.8589		M.K.K	-12.9459
						RHIZOPLANE	2.08587	-5.22614		VERTISOLS	0.307559	-5.34712		M.K.K	-24.2667	-0.386271		vegitative	0.307559	-5.34712			RHIZOPLANE	-0.350733	-8.95268		VERTISOLS	1.0381	-4.41389		M.K.K	-26.131	0.900775		vegitative	1.0381	-4.41389			RHIZOPLANE	-1.58568	-14.1241		VERTISOLS	2.70185	-3.21385		M.K.K	-28.9573
						RHIZOPLANE	1.28576	-9.35344		VERTISOLS	-0.616001	-9.33755		M.K.K	-15.9223	3.54142		vegitative	-0.616001	-9.33755			RHIZOPLANE	-2.62511	-13.8079		VERTISOLS	-3.08485	-7.72476		M.K.K	-16.3751	0.66978		vegitative	-3.08485	-7.72476			RHIZOPLANE	-1.51022	-19.908		VERTISOLS	1.14599	-5.34109		M.K.K	-20.7543
						RHIZOPLANE	-1.18608	-6.76087		VERTISOLS	2.46541	-2.90769		M.K.K	-15.6813	8.78007		vegitative	2.46541	-2.90769			RHIZOPLANE	-1.93289	-11.0677		VERTISOLS	-1.25442	-3.00697		M.K.K	-14.868	6.02385		vegitative	-1.25442	-3.00697			RHIZOPLANE	-4.11987	-16.3774		VERTISOLS	-3.2813	1.13247		M.K.K	-21.2314
						RHIZOPLANE	-0.327649	-5.94439		VERTISOLS	2.23868	-3.69273		M.K.K	3.44703	2.53018		vegitative	2.23868	-3.69273			RHIZOPLANE	-4.45789	-11.0754		VERTISOLS	-3.33096	-0.885165		M.K.K	1.44302	3.25066		vegitative	-3.33096	-0.885165			RHIZOPLANE	-2.02971	-15.3239		VERTISOLS	-5.75472	3.57967		M.K.K	-3.34315
						RHIZOPLANE	1.2765	-8.40002		VERTISOLS	5.82336	-5.72361		M.K.K	-7.24429	10.1202		vegitative	5.82336	-5.72361			RHIZOPLANE	0.940608	-17.6107		VERTISOLS	5.30004	-4.06047		M.K.K	-6.2333	10.9427		vegitative	5.30004	-4.06047			RHIZOPLANE	1.08929	-20.6609		VERTISOLS	3.74437	-3.40407		M.K.K	-10.2602
						RHIZOPLANE	-0.417951	-5.18581		VERTISOLS	3.36222	-7.11338		M.K.K	-4.94498	-1.81521		vegitative	3.36222	-7.11338			RHIZOPLANE	-4.87555	-9.91481		VERTISOLS	2.94143	-3.70851		M.K.K	-8.80493	-1.325		vegitative	2.94143	-3.70851			RHIZOPLANE	-4.53484	-14.7064		VERTISOLS	4.47213	-3.38057		M.K.K	-15.1469
						RHIZOPLANE	-3.51746	-11.1103		VERTISOLS	8.56573	-4.52014		M.K.K	-13.1512	-0.407271		vegitative	8.56573	-4.52014			RHIZOPLANE	-8.42739	-16.9255		VERTISOLS	9.17049	-5.03041		M.K.K	-13.9196	-0.573442		vegitative	9.17049	-5.03041			RHIZOPLANE	-8.83824	-17.503		VERTISOLS	6.24633	-6.90091		M.K.K	-15.6905
						RHIZOPLANE	-5.79511	-10.3667		VERTISOLS	7.31106	-5.3929		M.K.K	-6.58159	8.27701		vegitative	7.31106	-5.3929			RHIZOPLANE	-11.6281	-12.5269		VERTISOLS	6.82457	-4.33754		M.K.K	-8.21263	12.6096		vegitative	6.82457	-4.33754			RHIZOPLANE	-12.3129	-14.4132		VERTISOLS	5.9867	-4.91099		M.K.K	-11.0508
						RHIZOPLANE	-5.45195	-11.85		VERTISOLS	1.83331	-9.06136		M.K.K	-13.1467	-2.68744		vegitative	1.83331	-9.06136			RHIZOPLANE	-8.38907	-19.7419		VERTISOLS	1.9276	-12.2312		M.K.K	-15.9956	-1.62636		vegitative	1.9276	-12.2312			RHIZOPLANE	-9.75747	-22.4817		VERTISOLS	-0.674664	-9.12935		M.K.K	-18.0664
						RHIZOPLANE	-9.07115	-14.1974		VERTISOLS	-0.0301338	-7.17531		M.K.K	-7.87781	3.24318		vegitative	-0.0301338	-7.17531			RHIZOPLANE	-15.0725	-16.107		VERTISOLS	2.92445	-5.9295		M.K.K	-10.2069	2.97932		vegitative	2.92445	-5.9295			RHIZOPLANE	-13.4946	-15.0482		VERTISOLS	0.839931	-6.30009		M.K.K	-14.0364
						RHIZOPLANE	-8.05478	-5.97243		VERTISOLS	2.35203	-9.47241		M.K.K	-6.92093	-2.41746		vegitative	2.35203	-9.47241			RHIZOPLANE	-11.5065	-7.51817		VERTISOLS	5.6393	-7.77962		M.K.K	-15.8005	-0.823506		vegitative	5.6393	-7.77962			RHIZOPLANE	-10.8823	-12.0526		VERTISOLS	2.25094	-9.28575		M.K.K	-18.9495
						RHIZOPLANE	-5.05188	-10.8311		VERTISOLS	4.91743	-3.11983		M.K.K	-15.4755	11.7841		vegitative	4.91743	-3.11983			RHIZOPLANE	-7.98377	-15.3438		VERTISOLS	4.52299	-3.82536		M.K.K	-11.6994	14.151		vegitative	4.52299	-3.82536			RHIZOPLANE	-9.24732	-18.6227		VERTISOLS	2.85683	-3.50055		M.K.K	-15.0923
						RHIZOPLANE	1.5058	-2.78695		VERTISOLS	-4.10867	1.5057		M.K.K	-11.7332	6.18799		vegitative	-4.10867	1.5057			RHIZOPLANE	-0.573536	-7.1579		VERTISOLS	-6.6465	2.83375		M.K.K	-11.679	6.69233		vegitative	-6.6465	2.83375			RHIZOPLANE	-2.49976	-8.89741		VERTISOLS	-9.11211	5.59693		M.K.K	-13.5358
						RHIZOPLANE	-1.50684	-7.80235		VERTISOLS	3.16707	-0.707147		M.K.K	-8.98651	2.7699		vegitative	3.16707	-0.707147			RHIZOPLANE	0.358699	-10.813		VERTISOLS	5.07301	-2.86609		M.K.K	-9.57553	7.50487		vegitative	5.07301	-2.86609			RHIZOPLANE	1.05753	-14.0303		VERTISOLS	6.21361	-6.35565		M.K.K	-14.5097
						RHIZOPLANE	8.72572	-5.24411		VERTISOLS	0.995891	8.574		M.K.K	-8.47816	-5.32806		vegitative	0.995891	8.574			RHIZOPLANE	6.32782	-11.05		VERTISOLS	-0.415647	7.64896		M.K.K	-11.8739	-3.6224		vegitative	-0.415647	7.64896			RHIZOPLANE	6.05419	-12.6764		VERTISOLS	0.925447	7.88869		M.K.K	-15.4435
						RHIZOPLANE	6.36526	-4.51759		VERTISOLS	-4.36746	4.25548		M.K.K	-8.2038	-0.510151		vegitative	-4.36746	4.25548			RHIZOPLANE	6.19126	-9.35844		VERTISOLS	-6.84625	3.76164		M.K.K	-9.72547	1.4373		vegitative	-6.84625	3.76164			RHIZOPLANE	6.34944	-11.9945		VERTISOLS	-6.68855	6.94663		M.K.K	-12.5003
						RHIZOPLANE	3.69877	-1.81374		VERTISOLS	-4.88488	-0.559294		M.K.K	-17.5051	8.45444		vegitative	-4.88488	-0.559294			RHIZOPLANE	5.60524	-8.81129		VERTISOLS	-7.76731	3.35307		M.K.K	-12.7416	13.1682		vegitative	-7.76731	3.35307			RHIZOPLANE	3.86546	-14.8674		VERTISOLS	-11.2814	5.51408		M.K.K	-14.8102
						RHIZOPLANE	0.0687716	-7.71274		VERTISOLS	-13.0357	7.60133		M.K.K	-20.3407	18.5041		vegitative	-13.0357	7.60133			RHIZOPLANE	1.24882	-14.4302		VERTISOLS	-13.1733	11.6731		M.K.K	-18.9034	17.4481		vegitative	-13.1733	11.6731			RHIZOPLANE	-0.293763	-15.7443		VERTISOLS	-12.9459	10.826		M.K.K	-22.1972
						Rhizosphere	9.76349	3.31627		VERTISOLS	-13.3874	6.33493		M.K.K	-13.4121	-5.33152		vegitative	-3.40431	3.02186			Rhizosphere	9.5328	4.85978		VERTISOLS	-10.403	7.87006		M.K.K	-17.7311	-1.13532		vegitative	-2.70914	3.71094			Rhizosphere	9.32483	7.87653		VERTISOLS	-15.2376	11.8287		M.K.K	-22.9247
						Rhizosphere	1.16908	-1.7549		VERTISOLS	-14.8057	0.380365		M.K.K	-15.6793	4.99284		vegitative	-6.57513	1.16318			Rhizosphere	2.47832	0.825032		VERTISOLS	-15.7386	4.75595		M.K.K	-19.1757	5.51299		vegitative	-8.38572	1.49567			Rhizosphere	2.03484	0.437054		VERTISOLS	-13.7233	9.82605		M.K.K	-25.0357
						Rhizosphere	2.88304	2.03192		VERTISOLS	-12.6668	2.84415		M.K.K	-11.5445	-2.97769		vegitative	-8.57508	4.36653			Rhizosphere	-0.46339	2.46875		VERTISOLS	-16.7817	5.37821		M.K.K	-16.3863	-1.20439		vegitative	-12.4576	5.04006			Rhizosphere	-2.41956	4.60375		VERTISOLS	-23.6917	9.81966		M.K.K	-18.3612
						Rhizosphere	5.89024	1.38086		VERTISOLS	-10.6875	-1.40486		M.K.K	-13.86	2.22479		vegitative	-8.32013	-5.07983			Rhizosphere	9.68364	5.17621		VERTISOLS	-14.4784	2.35046		M.K.K	-21.0056	2.5745		vegitative	-10.772	-3.95659			Rhizosphere	8.55842	8.86973		VERTISOLS	-19.1691	4.55644		M.K.K	-22.5569
						Rhizosphere	4.27906	-1.92927		VERTISOLS	-9.91245	-4.82578		M.K.K	-17.9545	-7.60156		vegitative	-4.67087	-0.214635			Rhizosphere	5.39663	-0.0915228		VERTISOLS	-13.3986	-1.64134		M.K.K	-20.1241	-1.74146		vegitative	-6.02729	1.71472			Rhizosphere	3.47861	2.9086		VERTISOLS	-18.4776	-0.39676		M.K.K	-24.9052
						Rhizosphere	4.01258	-2.58269		VERTISOLS	-16.3229	2.08004		M.K.K	-18.5629	-3.86671		vegitative	-15.6533	-5.37898			Rhizosphere	5.65729	0.909168		VERTISOLS	-13.8859	9.55003		M.K.K	-21.2302	-0.92367		vegitative	-18.9578	2.39158			Rhizosphere	3.89494	0.603123		VERTISOLS	-16.0689	7.52857		M.K.K	-26.135
						Rhizosphere	12.3081	5.1352		VERTISOLS	-5.91421	0.506558		M.K.K	-6.78584	4.08372		vegitative	-11.5295	-9.034			Rhizosphere	12.8655	3.61167		VERTISOLS	-4.5922	0.79339		M.K.K	-8.07138	7.10408		vegitative	-12.2896	-4.51928			Rhizosphere	18.8097	1.90452		VERTISOLS	-7.85956	5.18042		M.K.K	-10.6742
						Rhizosphere	-1.74353	1.07669		VERTISOLS	-8.81847	-4.0775		M.K.K	-12.5333	2.70193		vegitative	-10.3446	3.05126			Rhizosphere	-1.02234	5.13806		VERTISOLS	-10.0386	1.09654		M.K.K	-13.1442	11.9979		vegitative	-10.733	3.36124			Rhizosphere	-2.09256	7.60519		VERTISOLS	-12.1631	-0.529795		M.K.K	-19.428
						Rhizosphere	2.30315	-1.8425		VERTISOLS	-12.0428	-3.55404		M.K.K	-18.5218	1.88524		vegitative	-10.5202	-5.02552			Rhizosphere	4.28164	-2.18035		VERTISOLS	-11.4337	-2.61311		M.K.K	-19.5369	8.76086		vegitative	-17.2319	-2.80625			Rhizosphere	5.28088	2.31379		VERTISOLS	-16.7159	-0.34544		M.K.K	-24.2192
						Rhizosphere	12.1599	-0.354446		VERTISOLS	-9.38219	2.64893		M.K.K	-15.7598	1.83604		vegitative	-25.7566	-11.8366			Rhizosphere	18.078	1.06548		VERTISOLS	-9.87278	2.32719		M.K.K	-15.8502	8.29622		vegitative	-20.7353	-6.18694			Rhizosphere	18.9433	4.03045		VERTISOLS	-15.1137	7.43842		M.K.K	-21.0814
						Rhizosphere	2.98302	1.51891		VERTISOLS	-13.5943	-1.04643		M.K.K	-11.0993	4.07329		vegitative	-20.4782	-8.38698			Rhizosphere	2.35153	3.58581		VERTISOLS	-12.4672	4.02673		M.K.K	-12.6118	10.2389		vegitative	-21.2312	-3.53189			Rhizosphere	4.29452	6.42171		VERTISOLS	-16.709	5.02787		M.K.K	-21.4424
						Rhizosphere	8.34561	0.516608		VERTISOLS	-11.8991	-4.98009		M.K.K	-4.41153	1.84781		vegitative	-24.2667	-0.386271			Rhizosphere	7.23477	3.96032		VERTISOLS	-6.35868	-0.0316026		M.K.K	-4.78184	9.23696		vegitative	-26.131	0.900775			Rhizosphere	7.87179	5.26024		VERTISOLS	-11.7676	1.93794		M.K.K	-10.789
						Rhizosphere	-0.879434	4.01324		VERTISOLS	-11.7332	6.18799		M.K.K	-13.9375	6.30157		vegitative	-15.9223	3.54142			Rhizosphere	1.64473	4.6864		VERTISOLS	-11.679	6.69233		M.K.K	-17.2239	11.1482		vegitative	-16.3751	0.66978			Rhizosphere	-0.284237	6.87714		VERTISOLS	-13.5358	11.1386		M.K.K	-22.3317
						Rhizosphere	-2.00228	3.32379		VERTISOLS	-8.98651	2.7699		M.K.K	-12.7473	1.1083		vegitative	-15.6813	8.78007			Rhizosphere	-1.70648	5.96112		VERTISOLS	-9.57553	7.50487		M.K.K	-17.6167	5.9737		vegitative	-14.868	6.02385			Rhizosphere	-4.13763	9.15208		VERTISOLS	-14.5097	7.52833		M.K.K	-21.5154
						Rhizosphere	1.85649	-0.48241		VERTISOLS	-8.47816	-5.32806		M.K.K	-16.1503	5.01544		vegitative	3.44703	2.53018			Rhizosphere	0.661126	1.82099		VERTISOLS	-11.8739	-3.6224		M.K.K	-20.9996	10.97		vegitative	1.44302	3.25066			Rhizosphere	-2.14651	3.74582		VERTISOLS	-15.4435	0.889066		M.K.K	-25.8011
						Rhizosphere	6.66893	5.66571		VERTISOLS	-8.2038	-0.510151		M.K.K	-15.2383	5.99895		vegitative	-7.24429	10.1202			Rhizosphere	8.00167	10.0736		VERTISOLS	-9.72547	1.4373		M.K.K	-17.9679	14.541		vegitative	-6.2333	10.9427			Rhizosphere	9.17222	11.0108		VERTISOLS	-12.5003	4.36114		M.K.K	-22.2486
						Rhizosphere	1.47701	1.3494		VERTISOLS	-17.5051	8.45444		M.K.K	-12.4557	7.60604		vegitative	-4.94498	-1.81521			Rhizosphere	3.20041	5.50735		VERTISOLS	-12.7416	13.1682		M.K.K	-18.3078	10.3875		vegitative	-8.80493	-1.325			Rhizosphere	1.73102	7.02845		VERTISOLS	-14.8102	12.0563		M.K.K	-25.2995
						Rhizosphere	1.26993	-0.469922		VERTISOLS	-20.3407	18.5041		M.K.K	-19.1759	6.49708		vegitative	-10.0649	-1.29719			Rhizosphere	2.32244	3.24704		VERTISOLS	-18.9034	17.4481		M.K.K	-23.9634	15.3969		vegitative	-11.3727	0.153827			Rhizosphere	-1.51049	3.3706		VERTISOLS	-22.1972	18.3207		M.K.K	-28.7469
						Rhizosphere	6.20294	0.0688751		VERTISOLS	-19.2076	2.71042		M.K.K	7.97926	7.3229		vegitative	-15.8744	2.90436			Rhizosphere	6.37434	0.753376		VERTISOLS	-24.3834	9.04308		M.K.K	11.0715	9.49366		vegitative	-17.7666	9.63056			Rhizosphere	4.70522	5.44416		VERTISOLS	-23.565	10.6404		M.K.K	10.2033
						Rhizosphere	6.19777	-3.28339		VERTISOLS	-17.7046	2.86765		M.K.K	4.42047	6.81765		vegitative	-12.0115	-1.77386			Rhizosphere	8.96644	-4.52546		VERTISOLS	-22.6068	6.37067		M.K.K	9.70625	9.80422		vegitative	-10.6421	3.61163			Rhizosphere	7.85589	-3.24451		VERTISOLS	-22.4241	9.3336		M.K.K	11.0948
						Rhizosphere	4.3898	-1.96533		VERTISOLS	-18.9604	3.87878		M.K.K	6.80464	5.53541		vegitative	-21.0622	8.36255			Rhizosphere	3.51037	-0.608065		VERTISOLS	-25.1225	9.85568		M.K.K	8.28771	8.91272		vegitative	-21.5381	14.1773			Rhizosphere	0.230514	3.26095		VERTISOLS	-26.2166	9.14196		M.K.K	11.358
						Rhizosphere	-0.0240214	-1.30121		VERTISOLS	-17.2109	6.50049		M.K.K	6.31907	5.24436		vegitative	-9.07963	5.27291			Rhizosphere	1.17645	-1.78664		VERTISOLS	-21.9779	9.35904		M.K.K	13.0536	7.20772		vegitative	-9.46727	5.64341			Rhizosphere	-2.52587	3.07094		VERTISOLS	-25.3202	10.1097		M.K.K	12.3409
						Rhizosphere	2.49855	-0.864263		VERTISOLS	-14.4044	3.13922		M.K.K	6.50324	5.33634		vegitative	-24.17	13.6241			Rhizosphere	5.32428	-0.37795		VERTISOLS	-21.9798	6.98398		M.K.K	8.64892	9.59372		vegitative	-17.627	12.212			Rhizosphere	3.14901	1.93338		VERTISOLS	-25.2387	6.13429		M.K.K	9.59828
						Rhizosphere	1.70601	-3.90932		VERTISOLS	-15.4103	-1.03021		M.K.K	6.94861	6.496		vegitative	-9.61859	4.78661			Rhizosphere	2.37107	-3.55515		VERTISOLS	-21.0815	5.67124		M.K.K	9.31079	12.0723		vegitative	-11.9217	9.80403			Rhizosphere	0.468246	-0.670215		VERTISOLS	-24.2894	3.39624		M.K.K	8.04039
						Rhizosphere	-3.09919	-0.151021		VERTISOLS	-13.9375	6.30157		M.K.K	14.6814	0.835349		vegitative	-13.8072	-1.92848			Rhizosphere	-5.05352	1.87832		VERTISOLS	-17.2239	11.1482		M.K.K	17.5617	-2.19295		vegitative	-14.8302	0.686498			Rhizosphere	-8.38007	6.07812		VERTISOLS	-22.3317	10.6774		M.K.K	20.6445
						Rhizosphere	6.79875	-2.30825		VERTISOLS	-12.7473	1.1083		M.K.K	10.5035	-1.19086		vegitative	-11.9397	5.3195			Rhizosphere	5.8329	-2.19759		VERTISOLS	-17.6167	5.9737		M.K.K	10.0962	-2.79406		vegitative	-13.1578	4.04079			Rhizosphere	5.11319	1.65045		VERTISOLS	-21.5154	7.08515		M.K.K	16.1607
						Rhizosphere	6.97841	-3.88844		VERTISOLS	-16.1503	5.01544		M.K.K	15.0068	-1.26605		vegitative	-19.8599	3.93804			Rhizosphere	8.19517	-5.15835		VERTISOLS	-20.9996	10.97		M.K.K	24.4152	-2.77536		vegitative	-21.3933	4.65333			Rhizosphere	6.9185	-3.33485		VERTISOLS	-25.8011	13.2317		M.K.K	28.742
						Rhizosphere	-2.58068	-1.69992		VERTISOLS	-15.2383	5.99895		M.K.K	15.54	-3.85362		vegitative	-19.5301	-3.13105			Rhizosphere	-2.73285	0.115062		VERTISOLS	-17.9679	14.541		M.K.K	20.3381	-6.76226		vegitative	-21.6311	1.4203			Rhizosphere	-5.22067	1.76464		VERTISOLS	-22.2486	13.9261		M.K.K	27.2199
						Rhizosphere	-3.0646	-2.40427		VERTISOLS	-12.4557	7.60604		M.K.K	17.5258	-2.54139		vegitative	-21.871	0.190429			Rhizosphere	-3.6019	-2.00526		VERTISOLS	-18.3078	10.3875		M.K.K	23.8457	-5.24494		vegitative	-22.8721	4.60198			Rhizosphere	-4.78344	-0.410644		VERTISOLS	-25.2995	11.9901		M.K.K	32.4895
						Rhizosphere	-5.43716	3.34875		VERTISOLS	-19.1759	6.49708		M.K.K	15.3642	-2.11195		vegitative	-13.1512	-0.407271			Rhizosphere	-8.67947	5.63263		VERTISOLS	-23.9634	15.3969		M.K.K	22.0347	-4.71456		vegitative	-13.9196	-0.573442			Rhizosphere	-14.2393	7.47371		VERTISOLS	-28.7469	16.0221		M.K.K	28.4196
						Rhizosphere	0.511842	5.54743		VERTISOLS	-1.37492	7.97691		M.K.K	8.89656	0.414141		vegitative	-6.58159	8.27701			Rhizosphere	-0.524408	9.92186		VERTISOLS	-4.40222	9.18556		M.K.K	13.9113	-4.27245		vegitative	-8.21263	12.6096			Rhizosphere	-4.46993	13.0045		VERTISOLS	-7.96684	10.156		M.K.K	18.7834
						Rhizosphere	3.35648	-5.58263		VERTISOLS	-6.10208	9.24963		M.K.K	6.91666	0.620239		vegitative	-13.1467	-2.68744			Rhizosphere	-0.107086	-6.10825		VERTISOLS	-5.65582	11.3082		M.K.K	9.25126	-1.36188		vegitative	-15.9956	-1.62636			Rhizosphere	-2.43193	-3.9513		VERTISOLS	-8.38804	12.9155		M.K.K	10.0974
						Rhizosphere	4.91636	-2.80196		VERTISOLS	-12.6202	0.0570266		M.K.K	11.9953	2.00973		vegitative	-7.87781	3.24318			Rhizosphere	3.69517	-3.05939		VERTISOLS	-13.9805	4.40584		M.K.K	15.0272	-4.78273		vegitative	-10.2069	2.97932			Rhizosphere	1.4977	2.44537		VERTISOLS	-17.7558	4.44779		M.K.K	17.7132
						Rhizosphere	-9.58267	0.159224		VERTISOLS	-13.6299	10.8967		M.K.K	13.7556	0.448331		vegitative	-6.92093	-2.41746			Rhizosphere	-11.4822	-0.374175		VERTISOLS	-14.3939	14.4036		M.K.K	17.1145	-6.53944		vegitative	-15.8005	-0.823506			Rhizosphere	-11.6215	3.61902		VERTISOLS	-17.5692	12.2526		M.K.K	20.9043
						Rhizosphere	-8.29525	6.38996		VERTISOLS	-13.8421	8.92968		M.K.K	12.5729	1.06704		vegitative	-15.4755	11.7841			Rhizosphere	-9.16743	5.11649		VERTISOLS	-14.8604	12.9026		M.K.K	15.5358	-3.4306		vegitative	-11.6994	14.151			Rhizosphere	-10.5116	6.98992		VERTISOLS	-18.9376	10.2097		M.K.K	19.1105
						Rhizosphere	-8.74753	6.60923		VERTISOLS	-10.5591	3.61616		M.K.K	9.83937	-1.38495		vegitative	-8.63468	12.5191			Rhizosphere	-8.18722	5.86752		VERTISOLS	-10.494	9.96716		M.K.K	15.2532	-3.3662		vegitative	-13.1541	11.1879			Rhizosphere	-12.8262	7.2117		VERTISOLS	-12.9424	10.3376		M.K.K	23.4631
						Rhizosphere	0.307559	-5.34712		VERTISOLS	8.03902	0.216524		M.K.K	9.083	3.26051		vegitative	-13.3874	6.33493			Rhizosphere	1.0381	-4.41389		VERTISOLS	8.99727	-2.85259		M.K.K	9.74841	4.83921		vegitative	-10.403	7.87006			Rhizosphere	2.70185	-3.21385		VERTISOLS	10.6504	-4.29956		M.K.K	15.3245
						Rhizosphere	-0.616001	-9.33755		VERTISOLS	5.90437	-4.55101		M.K.K	14.826	3.67649		vegitative	-14.8057	0.380365			Rhizosphere	-3.08485	-7.72476		VERTISOLS	9.5431	-9.16671		M.K.K	20.6138	4.21724		vegitative	-15.7386	4.75595			Rhizosphere	1.14599	-5.34109		VERTISOLS	18.0264	-14.0164		M.K.K	25.7864
						Rhizosphere	2.46541	-2.90769		VERTISOLS	6.94199	-4.38496		M.K.K	15.8509	3.92228		vegitative	-12.6668	2.84415			Rhizosphere	-1.25442	-3.00697		VERTISOLS	7.70373	-6.89298		M.K.K	20.8693	5.31103		vegitative	-16.7817	5.37821			Rhizosphere	-3.2813	1.13247		VERTISOLS	19.2717	-13.8096		M.K.K	23.6696
						Rhizosphere	2.23868	-3.69273		VERTISOLS	9.563	-5.77178		M.K.K	11.8745	2.58238		vegitative	-10.6875	-1.40486			Rhizosphere	-3.33096	-0.885165		VERTISOLS	9.78256	-8.45559		M.K.K	14.9313	5.95163		vegitative	-14.4784	2.35046			Rhizosphere	-5.75472	3.57967		VERTISOLS	16.4532	-13.6074		M.K.K	15.9963
						Rhizosphere	5.82336	-5.72361		VERTISOLS	9.40764	-6.67116		M.K.K	11.633	6.9188		vegitative	-9.91245	-4.82578			Rhizosphere	5.30004	-4.06047		VERTISOLS	12.342	-8.18562		M.K.K	19.326	6.30397		vegitative	-13.3986	-1.64134			Rhizosphere	3.74437	-3.40407		VERTISOLS	19.1455	-11.8642		M.K.K	20.3224
						Rhizosphere	3.36222	-7.11338		VERTISOLS	9.80989	-5.7682		M.K.K	11.0522	2.19709		vegitative	-16.3229	2.08004			Rhizosphere	2.94143	-3.70851		VERTISOLS	14.6438	-12.1345		M.K.K	10.645	6.03509		vegitative	-13.8859	9.55003			Rhizosphere	4.47213	-3.38057		VERTISOLS	16.35	-14.2776		M.K.K	17.2178
						Rhizosphere	8.56573	-4.52014		VERTISOLS	11.2998	-6.73932		M.K.K	7.06936	-2.71002		vegitative	-5.91421	0.506558			Rhizosphere	9.17049	-5.03041		VERTISOLS	10.9661	-14.7173		M.K.K	3.08445	-11.3664		vegitative	-4.5922	0.79339			Rhizosphere	6.24633	-6.90091		VERTISOLS	12.353	-15.2119		M.K.K	2.16996
						Rhizosphere	7.31106	-5.3929		VERTISOLS	10.3535	-5.55685		M.K.K	12.9445	-7.92014		vegitative	-8.81847	-4.0775			Rhizosphere	6.82457	-4.33754		VERTISOLS	9.75569	-10.8865		M.K.K	11.6655	-11.6199		vegitative	-10.0386	1.09654			Rhizosphere	5.9867	-4.91099		VERTISOLS	16.0386	-12.9613		M.K.K	15.8126
						Rhizosphere	1.83331	-9.06136		VERTISOLS	11.6742	-5.16505		M.K.K	13.283	-8.44617		vegitative	-12.0428	-3.55404			Rhizosphere	1.9276	-12.2312		VERTISOLS	16.022	-9.46155		M.K.K	12.3331	-12.5863		vegitative	-11.4337	-2.61311			Rhizosphere	-0.674664	-9.12935		VERTISOLS	22.2617	-10.9335		M.K.K	13.8294
						Rhizosphere	-0.0301338	-7.17531		VERTISOLS	11.0998	-6.49987		M.K.K	5.13305	-8.45872		vegitative	-9.38219	2.64893			Rhizosphere	2.92445	-5.9295		VERTISOLS	14.5844	-11.2604		M.K.K	1.99288	-14.9429		vegitative	-9.87278	2.32719			Rhizosphere	0.839931	-6.30009		VERTISOLS	17.1813	-15.9276		M.K.K	2.95064
						Rhizosphere	2.35203	-9.47241		VERTISOLS	10.9605	-2.30452		M.K.K	8.4331	-7.1194		vegitative	-13.5943	-1.04643			Rhizosphere	5.6393	-7.77962		VERTISOLS	17.7388	-4.82752		M.K.K	5.61195	-10.6108		vegitative	-12.4672	4.02673			Rhizosphere	2.25094	-9.28575		VERTISOLS	22.9779	-5.63966		M.K.K	9.79856
						Rhizosphere	4.91743	-3.11983		VERTISOLS	10.5481	-4.18124		M.K.K	12.9351	-7.82637		vegitative	-11.8991	-4.98009			Rhizosphere	4.52299	-3.82536		VERTISOLS	12.0374	-8.60304		M.K.K	13.3872	-12.3642		vegitative	-6.35868	-0.0316026			Rhizosphere	2.85683	-3.50055		VERTISOLS	17.0981	-11.3881		M.K.K	17.0174
						Rhizosphere	-4.10867	1.5057		VERTISOLS	8.89656	0.414141		M.K.K	11.7597	-4.20217		vegitative	-11.7332	6.18799			Rhizosphere	-6.6465	2.83375		VERTISOLS	13.9113	-4.27245		M.K.K	13.5655	-6.51229		vegitative	-11.679	6.69233			Rhizosphere	-9.11211	5.59693		VERTISOLS	18.7834	-3.35331		M.K.K	15.3046
						Rhizosphere	3.16707	-0.707147		VERTISOLS	6.91666	0.620239		M.K.K	5.23498	-5.76809		vegitative	-8.98651	2.7699			Rhizosphere	5.07301	-2.86609		VERTISOLS	9.25126	-1.36188		M.K.K	8.91032	-10.5954		vegitative	-9.57553	7.50487			Rhizosphere	6.21361	-6.35565		VERTISOLS	10.0974	-3.72402		M.K.K	13.2936
						Rhizosphere	0.995891	8.574		VERTISOLS	11.9953	2.00973		M.K.K	7.22919	-11.0485		vegitative	-8.47816	-5.32806			Rhizosphere	-0.415647	7.64896		VERTISOLS	15.0272	-4.78273		M.K.K	8.74949	-13.462		vegitative	-11.8739	-3.6224			Rhizosphere	0.925447	7.88869		VERTISOLS	17.7132	-8.38576		M.K.K	13.5808
						Rhizosphere	-4.36746	4.25548		VERTISOLS	13.7556	0.448331		M.K.K	9.86781	-5.66885		vegitative	-8.2038	-0.510151			Rhizosphere	-6.84625	3.76164		VERTISOLS	17.1145	-6.53944		M.K.K	13.6139	-10.7157		vegitative	-9.72547	1.4373			Rhizosphere	-6.68855	6.94663		VERTISOLS	20.9043	-9.25021		M.K.K	17.5622
						Rhizosphere	-4.88488	-0.559294		VERTISOLS	12.5729	1.06704		M.K.K	12.4645	-5.962		vegitative	-17.5051	8.45444			Rhizosphere	-7.76731	3.35307		VERTISOLS	15.5358	-3.4306		M.K.K	13.983	-12.6835		vegitative	-12.7416	13.1682			Rhizosphere	-11.2814	5.51408		VERTISOLS	19.1105	-6.47722		M.K.K	14.6244
						Rhizosphere	-13.0357	7.60133		VERTISOLS	9.83937	-1.38495		M.K.K	10.547	-6.2535		vegitative	-20.3407	18.5041			Rhizosphere	-13.1733	11.6731		VERTISOLS	15.2532	-3.3662		M.K.K	11.7823	-14.5396		vegitative	-18.9034	17.4481			Rhizosphere	-12.9459	10.826		VERTISOLS	23.4631	-6.27066		M.K.K	14.9152
						RHIZOSPHERE	4.88346	6.69513		VERTISOLS	-1.66055	-0.132629		M.K.K	3.79118	-7.94478		vegitative	-13.6648	5.2146			RHIZOSPHERE	9.75996	9.60783		VERTISOLS	-1.16521	2.89259		M.K.K	4.51097	-9.13773		vegitative	-22.6651	4.98481			RHIZOSPHERE	10.4823	14.4434		VERTISOLS	-2.26107	3.73958		M.K.K	5.08693
						RHIZOSPHERE	7.20393	6.35692		VERTISOLS	5.40783	-2.34215		M.K.K	5.9631	-3.91236		vegitative	-15.6305	7.27068			RHIZOSPHERE	11.2456	11.1177		VERTISOLS	4.44671	-2.41215		M.K.K	7.67906	-11.1502		vegitative	-22.6612	6.2936			RHIZOSPHERE	12.6569	10.6501		VERTISOLS	3.64864	-5.21273		M.K.K	9.85346
						RHIZOSPHERE	4.44061	6.47375		VERTISOLS	1.77533	-2.0094		M.K.K	-4.98021	-6.40181		vegitative	-10.5028	5.80772			RHIZOSPHERE	7.64763	10.7168		VERTISOLS	3.87326	-0.980777		M.K.K	-4.24206	-14.8587		vegitative	-17.8269	5.03662			RHIZOSPHERE	7.10166	13.6714		VERTISOLS	1.22499	-1.52409		M.K.K	-6.09139
						RHIZOSPHERE	8.17561	0.558609		VERTISOLS	8.40503	-6.10659		M.K.K	4.79945	-1.2362		vegitative	-9.97148	-1.10882			RHIZOSPHERE	10.9247	-0.289775		VERTISOLS	8.58593	-9.50595		M.K.K	7.33696	-6.93538		vegitative	-11.3613	3.69107			RHIZOSPHERE	12.7913	5.95865		VERTISOLS	4.2434	-8.55725		M.K.K	5.12884
						RHIZOSPHERE	4.8336	8.46191		VERTISOLS	-2.12035	-3.68657		M.K.K	-0.227256	-5.41971		vegitative	-18.7195	1.2367			RHIZOSPHERE	10.4948	13.4332		VERTISOLS	-0.767178	-0.923022		M.K.K	-0.49269	-11.2411		vegitative	-20.1957	2.74974			RHIZOSPHERE	9.31346	12.9667		VERTISOLS	-1.04984	-1.85765		M.K.K	-1.06858
						RHIZOSPHERE	7.27297	6.59712		VERTISOLS	7.25046	-9.58664		M.K.K	6.5286	-1.27595		vegitative	-19.4405	5.70944			RHIZOSPHERE	11.3019	11.0561		VERTISOLS	9.30883	-13.0664		M.K.K	8.48576	-5.91935		vegitative	-21.2014	8.48765			RHIZOSPHERE	10.8473	10.7353		VERTISOLS	9.6715	-15.7672		M.K.K	7.59771
						RHIZOSPHERE	11.2676	0.933718		VERTISOLS	7.3988	-4.42474		M.K.K	13.0381	-7.77687		vegitative	-16.589	2.3779			RHIZOSPHERE	14.8995	-1.89286		VERTISOLS	5.98233	-8.72925		M.K.K	13.2951	-13.4394		vegitative	-17.2485	7.66516			RHIZOSPHERE	18.927	-0.324868		VERTISOLS	5.32343	-9.79154		M.K.K	13.2264
						RHIZOSPHERE	8.82358	-1.19991		VERTISOLS	11.2336	-7.32816		M.K.K	2.49973	-13.0114		vegitative	-24.4799	0.820512			RHIZOSPHERE	10.594	-5.97469		VERTISOLS	11.6111	-8.65643		M.K.K	-5.23563	-14.6879		vegitative	-27.3898	4.66081			RHIZOSPHERE	15.8553	-9.78301		VERTISOLS	13.7915	-14.2343		M.K.K	-1.4929
						RHIZOSPHERE	10.8997	0.678756		VERTISOLS	7.23819	-4.28515		M.K.K	17.9058	-6.38748		vegitative	-13.2287	-1.54209			RHIZOSPHERE	13.7424	-1.05086		VERTISOLS	8.82772	-5.56771		M.K.K	15.3622	-12.5572		vegitative	-19.8697	2.26262			RHIZOSPHERE	15.8114	-1.19068		VERTISOLS	11.9429	-6.72093		M.K.K	16.4535
						RHIZOSPHERE	12.7225	-0.211165		VERTISOLS	9.27595	-8.91967		M.K.K	8.13077	-4.66166		vegitative	-16.2371	-3.07727			RHIZOSPHERE	17.7247	-5.92712		VERTISOLS	12.3571	-14.1158		M.K.K	2.84695	-19.1425		vegitative	-17.6702	3.64103			RHIZOSPHERE	27.5243	-7.80889		VERTISOLS	14.808	-10.9335		M.K.K	6.64158
						RHIZOSPHERE	7.8395	-0.00380659		VERTISOLS	11.7479	-2.83		M.K.K	2.12352	-8.01802		vegitative	-17.8288	0.965011			RHIZOSPHERE	9.96129	-4.02633		VERTISOLS	13.4968	-4.67133		M.K.K	-0.777709	-15.9002		vegitative	-23.036	5.07418			RHIZOSPHERE	12.1837	-3.34241		VERTISOLS	15.2677	-5.67647		M.K.K	-0.156356
						RHIZOSPHERE	12.6975	6.15285		VERTISOLS	10.958	-4.00702		M.K.K	17.9591	-8.70763		vegitative	-25.1774	4.43447			RHIZOSPHERE	19.2371	1.20961		VERTISOLS	12.4494	-6.71405		M.K.K	17.618	-11.757		vegitative	-27.6804	9.78553			RHIZOSPHERE	26.4622	0.560922		VERTISOLS	15.3061	-8.1056		M.K.K	18.1877
						RHIZOSPHERE	9.083	3.26051		VERTISOLS	11.7597	-4.20217		M.K.K	1.5058	-2.78695		vegitative	-13.4121	-5.33152			RHIZOSPHERE	9.74841	4.83921		VERTISOLS	13.5655	-6.51229		M.K.K	-0.573536	-7.1579		vegitative	-17.7311	-1.13532			RHIZOSPHERE	15.3245	4.73416		VERTISOLS	15.3046	-10.554		M.K.K	-2.49976
						RHIZOSPHERE	14.826	3.67649		VERTISOLS	5.23498	-5.76809		M.K.K	-1.50684	-7.80235		vegitative	-15.6793	4.99284			RHIZOSPHERE	20.6138	4.21724		VERTISOLS	8.91032	-10.5954		M.K.K	0.358699	-10.813		vegitative	-19.1757	5.51299			RHIZOSPHERE	25.7864	7.17049		VERTISOLS	13.2936	-12.8895		M.K.K	1.05753
						RHIZOSPHERE	15.8509	3.92228		VERTISOLS	7.22919	-11.0485		M.K.K	8.72572	-5.24411		vegitative	-11.5445	-2.97769			RHIZOSPHERE	20.8693	5.31103		VERTISOLS	8.74949	-13.462		M.K.K	6.32782	-11.05		vegitative	-16.3863	-1.20439			RHIZOSPHERE	23.6696	3.7015		VERTISOLS	13.5808	-17.8039		M.K.K	6.05419
						RHIZOSPHERE	11.8745	2.58238		VERTISOLS	9.86781	-5.66885		M.K.K	6.36526	-4.51759		vegitative	-13.86	2.22479			RHIZOSPHERE	14.9313	5.95163		VERTISOLS	13.6139	-10.7157		M.K.K	6.19126	-9.35844		vegitative	-21.0056	2.5745			RHIZOSPHERE	15.9963	9.05386		VERTISOLS	17.5622	-14.1975		M.K.K	6.34944
						RHIZOSPHERE	11.633	6.9188		VERTISOLS	12.4645	-5.962		M.K.K	3.69877	-1.81374		vegitative	-17.9545	-7.60156			RHIZOSPHERE	19.326	6.30397		VERTISOLS	13.983	-12.6835		M.K.K	5.60524	-8.81129		vegitative	-20.1241	-1.74146			RHIZOSPHERE	20.3224	9.09225		VERTISOLS	14.6244	-14.8491		M.K.K	3.86546
						RHIZOSPHERE	11.0522	2.19709		VERTISOLS	10.547	-6.2535		M.K.K	0.0687716	-7.71274		vegitative	-18.5629	-3.86671			RHIZOSPHERE	10.645	6.03509		VERTISOLS	11.7823	-14.5396		M.K.K	1.24882	-14.4302		vegitative	-21.2302	-0.92367			RHIZOSPHERE	17.2178	3.22831		VERTISOLS	14.9152	-17.2202		M.K.K	-0.293763
						RHIZOSPHERE	10.8418	-7.25846		VERTISOLS	2.08587	-5.22614		M.K.K	-6.27565	-3.92074		vegitative	-7.79816	2.84765			RHIZOSPHERE	12.0813	-11.4643		VERTISOLS	-0.350733	-8.95268		M.K.K	-11.2211	-2.90713		vegitative	-12.5696	9.79159			RHIZOSPHERE	15.2721	-13.2802		VERTISOLS	-1.58568	-14.1241		M.K.K	-13.3139
						RHIZOSPHERE	11.2363	-5.63533		VERTISOLS	1.28576	-9.35344		M.K.K	-12.9379	-5.86089		vegitative	-15.0146	-0.348907			RHIZOSPHERE	13.7466	-7.10827		VERTISOLS	-2.62511	-13.8079		M.K.K	-23.0302	-7.75078		vegitative	-17.3121	5.33546			RHIZOSPHERE	18.8992	-7.48915		VERTISOLS	-1.51022	-19.908		M.K.K	-22.2959
						RHIZOSPHERE	10.8279	-7.29632		VERTISOLS	-1.18608	-6.76087		M.K.K	-9.73417	-7.11458		vegitative	-9.72275	6.62367			RHIZOSPHERE	13.0506	-10.4996		VERTISOLS	-1.93289	-11.0677		M.K.K	-15.8205	-8.99559		vegitative	-6.53491	12.7697			RHIZOSPHERE	17.0354	-12.3943		VERTISOLS	-4.11987	-16.3774		M.K.K	-17.119
						RHIZOSPHERE	12.3613	-7.56037		VERTISOLS	-0.327649	-5.94439		M.K.K	-2.92474	-7.06148		vegitative	-17.8419	7.69766			RHIZOSPHERE	11.6179	-15.1804		VERTISOLS	-4.45789	-11.0754		M.K.K	-12.1205	-7.98342		vegitative	-13.726	11.2842			RHIZOSPHERE	11.9088	-14.1999		VERTISOLS	-2.02971	-15.3239		M.K.K	-11.0047
						RHIZOSPHERE	10.1777	-7.82325		VERTISOLS	1.2765	-8.40002		M.K.K	-10.8638	-3.49466		vegitative	-8.64402	7.90928			RHIZOSPHERE	13.1546	-11.6479		VERTISOLS	0.940608	-17.6107		M.K.K	-16.2818	-8.85702		vegitative	-8.62622	13.9426			RHIZOSPHERE	15.0004	-13.0087		VERTISOLS	1.08929	-20.6609		M.K.K	-18.2915
						RHIZOSPHERE	10.9514	-6.75094		VERTISOLS	-0.417951	-5.18581		M.K.K	-2.71139	-4.15159		vegitative	-8.1458	0.0349987			RHIZOSPHERE	17.0681	-7.51021		VERTISOLS	-4.87555	-9.91481		M.K.K	-8.3335	-6.72026		vegitative	-10.2224	8.20377			RHIZOSPHERE	17.6787	-8.96837		VERTISOLS	-4.53484	-14.7064		M.K.K	-9.94495
						RHIZOSPHERE	14.0511	-5.87692		VERTISOLS	-3.51746	-11.1103		M.K.K	-11.8191	-11.0268		vegitative	-14.0721	4.42193			RHIZOSPHERE	10.804	-10.2656		VERTISOLS	-8.42739	-16.9255		M.K.K	-12.8054	-11.7909		vegitative	-17.7015	9.61051			RHIZOSPHERE	16.1427	-12.52		VERTISOLS	-8.83824	-17.503		M.K.K	-11.7097
						RHIZOSPHERE	10.7239	-1.20428		VERTISOLS	-5.79511	-10.3667		M.K.K	-9.27186	-3.98969		vegitative	-6.9817	6.65131			RHIZOSPHERE	7.75625	-5.76473		VERTISOLS	-11.6281	-12.5269		M.K.K	-18.8883	-6.4063		vegitative	-5.27415	11.1756			RHIZOSPHERE	8.25957	-8.32038		VERTISOLS	-12.3129	-14.4132		M.K.K	-21.1523
						RHIZOSPHERE	9.37323	-7.38972		VERTISOLS	-5.45195	-11.85		M.K.K	-6.65594	-3.55696		vegitative	-12.2352	7.06367			RHIZOSPHERE	3.62479	-16.7723		VERTISOLS	-8.38907	-19.7419		M.K.K	-8.62618	-9.11034		vegitative	-13.8585	13.2305			RHIZOSPHERE	7.77269	-18.5032		VERTISOLS	-9.75747	-22.4817		M.K.K	-9.22889
						RHIZOSPHERE	11.3651	-3.41127		VERTISOLS	-9.07115	-14.1974		M.K.K	-13.7884	-9.37617		vegitative	-14.6118	11.5096			RHIZOSPHERE	10.8189	-7.68283		VERTISOLS	-15.0725	-16.107		M.K.K	-17.232	-9.65879		vegitative	-12.1208	12.9578			RHIZOSPHERE	14.3542	-12.1943		VERTISOLS	-13.4946	-15.0482		M.K.K	-15.4294
						RHIZOSPHERE	12.9403	-3.93998		VERTISOLS	-8.05478	-5.97243		M.K.K	-10.6744	-6.72225		vegitative	-15.9349	3.74765			RHIZOSPHERE	14.3805	-13.4234		VERTISOLS	-11.5065	-7.51817		M.K.K	-16.2437	-15.3186		vegitative	-16.2928	5.43267			RHIZOSPHERE	12.9887	-14.9767		VERTISOLS	-10.8823	-12.0526		M.K.K	-14.3929
						RHIZOSPHERE	8.72105	-9.48895		VERTISOLS	-5.05188	-10.8311		M.K.K	-5.83144	2.76298		vegitative	-19.5322	9.37966			RHIZOSPHERE	8.98931	-12.1617		VERTISOLS	-7.98377	-15.3438		M.K.K	-11.8883	-2.32855		vegitative	-21.3217	13.5629			RHIZOSPHERE	8.43231	-13.6896		VERTISOLS	-9.24732	-18.6227		M.K.K	-14.4731
						RHIZOSPHERE	7.06936	-2.71002		VERTISOLS	1.5058	-2.78695		M.K.K	-8.17308	-5.24684		vegitative	-6.78584	4.08372			RHIZOSPHERE	3.08445	-11.3664		VERTISOLS	-0.573536	-7.1579		M.K.K	-11.9366	-5.9513		vegitative	-8.07138	7.10408			RHIZOSPHERE	2.16996	-16.5823		VERTISOLS	-2.49976	-8.89741		M.K.K	-14.3856
						RHIZOSPHERE	12.9445	-7.92014		VERTISOLS	-1.50684	-7.80235		M.K.K	-8.30964	-5.38594		vegitative	-12.5333	2.70193			RHIZOSPHERE	11.6655	-11.6199		VERTISOLS	0.358699	-10.813		M.K.K	-12.4102	-4.25405		vegitative	-13.1442	11.9979			RHIZOSPHERE	15.8126	-11.3987		VERTISOLS	1.05753	-14.0303		M.K.K	-15.1686
						RHIZOSPHERE	13.283	-8.44617		VERTISOLS	8.72572	-5.24411		M.K.K	-7.05229	-0.181782		vegitative	-18.5218	1.88524			RHIZOSPHERE	12.3331	-12.5863		VERTISOLS	6.32782	-11.05		M.K.K	-11.1272	-2.7968		vegitative	-19.5369	8.76086			RHIZOSPHERE	13.8294	-12.8379		VERTISOLS	6.05419	-12.6764		M.K.K	-13.5938
						RHIZOSPHERE	5.13305	-8.45872		VERTISOLS	6.36526	-4.51759		M.K.K	-1.2874	-8.11454		vegitative	-15.7598	1.83604			RHIZOSPHERE	1.99288	-14.9429		VERTISOLS	6.19126	-9.35844		M.K.K	-7.90808	-12.5455		vegitative	-15.8502	8.29622			RHIZOSPHERE	2.95064	-16.1022		VERTISOLS	6.34944	-11.9945		M.K.K	-9.67766
						RHIZOSPHERE	8.4331	-7.1194		VERTISOLS	3.69877	-1.81374		M.K.K	-5.64354	-6.03596		vegitative	-11.0993	4.07329			RHIZOSPHERE	5.61195	-10.6108		VERTISOLS	5.60524	-8.81129		M.K.K	-9.20977	-4.86126		vegitative	-12.6118	10.2389			RHIZOSPHERE	9.79856	-12.3172		VERTISOLS	3.86546	-14.8674		M.K.K	-14.8946
						RHIZOSPHERE	12.9351	-7.82637		VERTISOLS	0.0687716	-7.71274		M.K.K	-3.95522	-3.38457		vegitative	-4.41153	1.84781			RHIZOSPHERE	13.3872	-12.3642		VERTISOLS	1.24882	-14.4302		M.K.K	-10.1797	-8.26661		vegitative	-4.78184	9.23696			RHIZOSPHERE	17.0174	-15.2091		VERTISOLS	-0.293763	-15.7443		M.K.K	-10.8805
						RHIZOSPHERE	-1.66055	-0.132629		VERTISOLS	-18.3659	3.67015			0.0855075	12.05		vegitative	-19.2076	2.71042			RHIZOSPHERE	-1.16521	2.89259		VERTISOLS	-18.879	3.13122			4.85691	18.4243		vegitative	-24.3834	9.04308			RHIZOSPHERE	-2.26107	3.73958		VERTISOLS	-21.8376	-2.36544			7.61444
						RHIZOSPHERE	5.40783	-2.34215		VERTISOLS	-11.386	-1.17981			1.86256	8.23293		vegitative	-17.7046	2.86765			RHIZOSPHERE	4.44671	-2.41215		VERTISOLS	-15.0673	-1.29804			7.38473	14.4024		vegitative	-22.6068	6.37067			RHIZOSPHERE	3.64864	-5.21273		VERTISOLS	-15.1478	-7.44058			8.85348
						RHIZOSPHERE	1.77533	-2.0094		VERTISOLS	-15.5762	2.61803			5.36654	3.90861		vegitative	-18.9604	3.87878			RHIZOSPHERE	3.87326	-0.980777		VERTISOLS	-18.6811	2.87837			7.11259	7.10147		vegitative	-25.1225	9.85568			RHIZOSPHERE	1.22499	-1.52409		VERTISOLS	-22.7334	-4.38617			5.24988
						RHIZOSPHERE	8.40503	-6.10659		VERTISOLS	-6.19303	-3.41672			10.0593	4.85338		vegitative	-17.2109	6.50049			RHIZOSPHERE	8.58593	-9.50595		VERTISOLS	-14.5387	-4.19706			13.5854	7.57868		vegitative	-21.9779	9.35904			RHIZOSPHERE	4.2434	-8.55725		VERTISOLS	-11.6809	-5.51539			15.8891
						RHIZOSPHERE	-2.12035	-3.68657		VERTISOLS	-13.9643	3.17711			4.2134	7.18757		vegitative	-14.4044	3.13922			RHIZOSPHERE	-0.767178	-0.923022		VERTISOLS	-18.2182	0.131135			9.32373	11.2216		vegitative	-21.9798	6.98398			RHIZOSPHERE	-1.04984	-1.85765		VERTISOLS	-20.6589	-6.17345			7.5046
						RHIZOSPHERE	7.25046	-9.58664		VERTISOLS	-5.89499	-4.79136			5.63147	7.04023		vegitative	-15.4103	-1.03021			RHIZOSPHERE	9.30883	-13.0664		VERTISOLS	-12.9917	-7.38516			9.21005	11.0887		vegitative	-21.0815	5.67124			RHIZOSPHERE	9.6715	-15.7672		VERTISOLS	-16.4007	-12.8328			9.61862
						RHIZOSPHERE	7.3988	-4.42474		VERTISOLS	-11.2617	-4.88672			13.8967	5.71297		vegitative	-13.9375	6.30157			RHIZOSPHERE	5.98233	-8.72925		VERTISOLS	-14.9911	-7.58704			19.7915	10.6137		vegitative	-17.2239	11.1482			RHIZOSPHERE	5.32343	-9.79154		VERTISOLS	-17.7062	-10.4388			22.5862
						RHIZOSPHERE	11.2336	-7.32816		VERTISOLS	-20.8339	-3.6568			17.402	3.56652		vegitative	-12.7473	1.1083			RHIZOSPHERE	11.6111	-8.65643		VERTISOLS	-23.8978	-3.04945			20.2876	5.94309		vegitative	-17.6167	5.9737			RHIZOSPHERE	13.7915	-14.2343		VERTISOLS	-27.9679	-8.41203			21.4221
						RHIZOSPHERE	7.23819	-4.28515		VERTISOLS	-12.8296	7.8326			19.2564	7.19123		vegitative	-16.1503	5.01544			RHIZOSPHERE	8.82772	-5.56771		VERTISOLS	-12.9194	7.9059			23.5748	2.64078		vegitative	-20.9996	10.97			RHIZOSPHERE	11.9429	-6.72093		VERTISOLS	-16.0763	0.712705			25.0743
						RHIZOSPHERE	9.27595	-8.91967		VERTISOLS	-10.4041	1.30709			16.1177	3.86268		vegitative	-15.2383	5.99895			RHIZOSPHERE	12.3571	-14.1158		VERTISOLS	-13.5625	-1.79284			24.3131	5.80462		vegitative	-17.9679	14.541			RHIZOSPHERE	14.808	-10.9335		VERTISOLS	-14.9115	-7.55673			24.116
						RHIZOSPHERE	11.7479	-2.83		VERTISOLS	-8.42167	-0.405412			17.6613	3.2659		vegitative	-12.4557	7.60604			RHIZOSPHERE	13.4968	-4.67133		VERTISOLS	-14.3439	3.69719			24.4767	4.27332		vegitative	-18.3078	10.3875			RHIZOSPHERE	15.2677	-5.67647		VERTISOLS	-18.6077	-2.78624			27.9836
						RHIZOSPHERE	10.958	-4.00702		VERTISOLS	-8.4124	2.52766			19.8937	6.49648		vegitative	-19.1759	6.49708			RHIZOSPHERE	12.4494	-6.71405		VERTISOLS	-14.8969	-1.33764			26.9647	2.42516		vegitative	-23.9634	15.3969			RHIZOSPHERE	15.3061	-8.1056		VERTISOLS	-17.0468	-7.18586			28.1146
[truncated: 6 more rows]
[truncated: 4 more columns]

## Sheet: FigS6-PCoA_IndiaUK
	phyla	X	Y		family				zOTU				genus
1	IndiaBULKSOIL	-4.66402	-9.49392		IndiaBULKSOIL	0.884079	-15.3744		IndiaBULKSOIL	15.7062	-22.2948		IndiaBULKSOIL	6.21937	-17.8931
[truncated: 716 more rows]

## Sheet: FigS6_PCA_IndiaUK
column												X	Y
2	S001	BULKSOIL	Asha	ALFISOLS	vegitative	India		BULKSOILIndia		1
[truncated: 713 more rows]

## Sheet: FigS7-Shannon
	S0001new	S0002new	S0003new	S0004new	S0005new	S0006new	S0007new	S0008new	S0009new	S0010new	S0011new	S0012new	S0013new	S0014new	S0015new	S0016new	S0017new	S0018new							S0019new	S0020new	S0021new	S0022new	S0023new	S0024new	S0025new	S0026new	S0027new	S0028new	S0029new	S0030new	S0031new	S0032new	S0033new	S0034new	S0035new	S0036new	S0037new	S0038new	S0039new	S0040new	S0041new	S0042new	S0043new
[truncated: 5 more rows]
[truncated: 407 more columns]

[truncated: 5 more sheets: FigS8-barplots, full_ANOSIM, SIMPER_dev_stage_forendosphere, root_soil_isolates_annot, WGS output]
